# Supplementary material for: Comprehensive multi-omics analysis reveals WEE1 as a synergistic lethal target with hyperthermia through CDK1 super-activation
Source: Nat Commun. 2024 Mar 7;15:2089. doi: 10.1038/s41467-024-46358-w (PMC10920785; doi:10.1038/s41467-024-46358-w)
Supplement: Supplementary file 4 — Supplementary Data 1 [file 41467_2024_46358_MOESM4_ESM.xlsx]

## Sheet: Supplementary Data 1
Gene symbol	baseMean	log2FoldChange	lfcSE	stat	pvalue	padj
A1BG	50.9601	0.173851	0.256679	0.677311	0.498209	0.694691
ADA	153.047	-0.0144519	0.149874	-0.0964273	0.923181	0.96418
CDH2	2187.34	-0.214935	0.0552406	-3.89089	9.99e-05	0.000626408
AKT3	1960.96	0.271646	0.0608551	4.46381	8.05e-06	6.35e-05
MED6	709.743	0.0696269	0.0788042	0.883543	0.376943	0.586268
NAALAD2	423.885	2.73506	0.115836	23.6114	2.94e-123	5.18e-121
DDTL	26.4928	-0.908122	0.392144	-2.31579	0.0205699	0.0656318
ACOT8	207.71	-0.0666591	0.133525	-0.499224	0.617622	0.786575
ABI1	1067.53	0.195708	0.0659415	2.9679	0.00299845	0.0128308
GNPDA1	1027.54	-0.0212269	0.0676389	-0.313826	0.753653	0.875812
ZBTB33	505.839	-0.349375	0.0879532	-3.97229	7.12e-05	0.000463547
CDH3	127.059	-0.067631	0.162092	-0.417238	0.676504	0.825529
TANK	570.342	-0.244058	0.0823648	-2.96314	0.00304518	0.0130048
POM121C	1239.22	0.267267	0.0684411	3.90507	9.42e-05	0.000594016
ZSCAN30	491.698	0.239258	0.0914531	2.61618	0.00889196	0.0325532
SRA1	430.802	0.123732	0.101112	1.22371	0.221063	0.411216
TMEM170B	416.561	-0.148941	0.095438	-1.5606	0.118618	0.260871
ZGLP1	32.2285	2.42079	0.379914	6.37193	1.87e-10	2.84e-09
C8orf88	177.581	-0.0260702	0.140999	-0.184896	0.85331	0.928747
FAM229A	30.6354	0.1056	0.338077	0.312354	0.754771	0.8768
LOC100128108	58.0261	0.0140157	0.245881	0.0570018	0.954544	0.979729
CTAGE4	145.865	0.494163	0.159815	3.09209	0.0019875	0.00893629
C19orf71	6.1902	0.372688	0.718767	0.51851	0.604103	0.776781
OST4	1254.6	0.177108	0.0709632	2.49577	0.0125686	0.0433931
ZBTB42	60.0005	-0.793498	0.241006	-3.29244	0.00099322	0.00486921
LOC100129098	11.9488	-0.807373	0.539294	-1.49709	0.134369	0.286225
KHDC1L	3.01748	0.460059	1.11867	0.411258	0.680884	0.828032
SMIM27	16.4117	-0.0117553	0.447668	-0.026259	0.979051	0.990621
SMIM10L1	500.114	0.11925	0.090901	1.31187	0.189563	0.367808
FAM106C	13.1769	-1.37677	0.536839	-2.56458	0.0103301	0.0367229
MKRN2OS	3.15447	-0.0152787	1.0269	-0.0148785	0.988129	0.993654
LOC100129484	2.77945	-0.746337	1.16617	-0.639992	0.522178	0.714145
MUC8	2.89071	-2.86295	1.36827	-2.09239	0.0364035	0.104427
ZNF730	36.0794	0.0954698	0.305946	0.312048	0.755004	0.876907
FAM47E	16.6762	-0.411415	0.443713	-0.927209	0.353818	0.564025
TCF24	70.6353	0.0481977	0.215306	0.223857	0.822869	0.910677
ZNF737	100.517	-0.265099	0.185844	-1.42646	0.153736	0.316251
TMEM269	3.83743	0.261587	0.930796	0.281036	0.778683	0.886625
HDAC6	585.785	-0.110796	0.0836898	-1.32389	0.185539	0.362722
C17orf107	14.5906	1.42277	0.495663	2.87044	0.00409895	0.0168706
TMEM221	8.58506	0.770214	0.629522	1.22349	0.221145	0.411286
ATP6V1FNB	101.082	4.06281	0.294248	13.8074	2.3e-43	1.59e-41
LRRC70	8.90563	0.743387	0.607003	1.22468	0.220694	0.410754
EFCAB10	5.30522	-0.0454887	0.787595	-0.0577565	0.953943	0.979535
TSTD3	11.5833	-0.194543	0.544739	-0.35713	0.720995	0.854254
SMIM6	3.12872	-0.639688	1.02431	-0.624508	0.532294	0.721362
SYCE1L	4.67823	0.341891	0.867901	0.393929	0.693634	0.835427
ZNF316	656.194	0.242653	0.0832414	2.91506	0.00355624	0.014832
NEMP2	125.54	-0.176749	0.164672	-1.07334	0.283118	0.487611
ANKRD63	26.4317	-0.336256	0.349459	-0.96222	0.335939	0.544519
DPEP2NB	1.83857	0.400249	1.31336	0.304753	0.760554	0.87994
C11orf91	1.96906	-0.859545	1.3273	-0.647591	0.51725	0.710068
SP9	11.2973	0.978015	0.557798	1.75335	0.0795417	0.192673
ZNF705E	3.82969	0.0133917	0.929925	0.0144008	0.98851	0.993685
ARMCX4	193.983	-0.128541	0.139654	-0.920424	0.357351	0.567134
PET100	157.289	0.302768	0.148885	2.03357	0.041995	0.116539
ZNF717	147.029	1.22274	0.162149	7.54088	4.67e-14	9.72e-13
INSYN2B	425.239	-0.500631	0.095639	-5.23459	1.65e-07	1.72e-06
FOXO6	80.7468	-0.0951629	0.205385	-0.463338	0.643122	0.804681
NPIPB5	810.597	0.482821	0.0887648	5.43934	5.35e-08	6.06e-07
KRTAP4-9	8.15003	-1.22771	0.66954	-1.83367	0.0667036	0.168157
NBPF10	1528.83	-0.136346	0.0719825	-1.89416	0.0582044	0.151471
CLDN24	18.4088	5.83486	1.0845	5.38021	7.44e-08	8.17e-07
GOLGA8F	41.8703	-0.309229	0.30409	-1.0169	0.3092	0.517534
DPH3P1	46.2413	-0.164071	0.272429	-0.602251	0.547007	0.732718
SHISAL2B	2.43837	-1.3239	1.207	-1.09685	0.272707	0.476582
C9orf147	5.19352	0.604556	0.790833	0.764455	0.444596	0.647751
GOLGA6L3	8.91757	-0.296168	0.6007	-0.493038	0.621986	0.789695
LOC100133315	22.0664	-0.0604971	0.402968	-0.150129	0.880663	0.94382
CD24	6247.27	-0.119381	0.0469454	-2.54297	0.0109916	0.0385891
KCNJ18	4.16956	0.250771	0.898138	0.279212	0.780082	0.887182
TEN1	285.909	-0.0139197	0.118895	-0.117076	0.9068	0.956688
UPK3BL1	116.422	-0.108028	0.186455	-0.579377	0.562335	0.744658
JMJD7	25.5131	-0.163789	0.359941	-0.455043	0.649078	0.809429
PLA2G4B	15.9645	-0.266562	1.3918	-0.191523	0.848116	0.925347
HDAC5	1066.35	-0.281182	0.0671526	-4.1872	2.82e-05	0.00020065
CTAGE8	120.176	0.58529	0.183796	3.18446	0.00145025	0.00679401
KLLN	17.0661	-0.337768	0.491847	-0.686734	0.49225	0.689657
PDCD6IP	4773.18	-0.0423289	0.0535981	-0.789747	0.429676	0.635241
PDCD6	841.916	0.0127743	0.075744	0.16865	0.866072	0.93614
BCL2L10	8.13839	0.190557	0.66292	0.287452	0.773767	0.884817
SRRM5	15.9543	2.29809	0.528954	4.3446	1.4e-05	0.000105543
EPOP	193.959	0.615601	0.137399	4.48038	7.45e-06	5.93e-05
BCL2L11	289.534	1.16148	0.121086	9.59222	8.62e-22	2.93e-20
TOMM6	752.039	0.121913	0.0905842	1.34585	0.178352	0.352119
SH2B3	1122.73	-0.0773525	0.0654534	-1.1818	0.237287	0.432446
C2CD4D	2.43085	-1.85728	1.29221	-1.43729	0.150635	0.311224
CDH4	196.208	-0.452906	0.140916	-3.21401	0.00130893	0.0062136
GNE	651.051	-0.15802	0.0830137	-1.90354	0.0569701	0.149059
HCN4	54.5408	1.01089	0.268698	3.76216	0.000168454	0.00100636
FRAT1	14.7035	-1.01118	0.482388	-2.0962	0.0360641	0.103712
TROAP	597.331	0.0643858	0.0860971	0.747828	0.454564	0.656415
MED16	503.257	-0.245465	0.0944649	-2.59848	0.00936375	0.0339649
PIGK	895.729	-0.149043	0.0698373	-2.13415	0.0328309	0.096416
ARHGEF33	47.7646	-0.104283	0.274255	-0.38024	0.703767	0.842602
ERVV-2	24.0516	-0.121727	0.367215	-0.331487	0.740277	0.866995
MEF2B	29.8657	0.0381158	0.349997	0.108903	0.913279	0.959368
RASA4B	146.889	-0.230617	0.173412	-1.32988	0.183558	0.359835
CMC4	101.523	0.126902	0.18404	0.689535	0.490487	0.688088
LOC100286986	4.33971	0.357576	0.85306	0.419168	0.675093	0.82464
LOC100287036	4.15048	0.0220728	0.921179	0.0239615	0.980883	0.991009
WASHC1	3095.12	-0.0319709	0.0562689	-0.56818	0.569913	0.751522
SMKR1	29.3145	0.137148	0.337689	0.406136	0.684643	0.830208
LOC100287896	42.3506	-0.271312	0.280321	-0.967865	0.333112	0.542284
TIMM23	2605.77	0.0661712	0.0568139	1.1647	0.24414	0.441712
NBPF20	658.384	-0.0770832	0.105568	-0.730173	0.465284	0.665701
NPIPA5	269.701	0.112481	0.120937	0.930083	0.352328	0.562321
ERVMER34-1	391.099	-0.449974	0.103253	-4.35798	1.31e-05	9.97e-05
DUX4	6.93924	4.38387	1.17863	3.71947	0.00019964	0.00117347
LIMS4	67.6719	-0.38941	0.231127	-1.68483	0.092021	0.216019
TMEM239	12.2236	-0.413544	0.524166	-0.788955	0.430138	0.635607
TMEM225B	9.601	-0.363821	0.644008	-0.564932	0.57212	0.753612
CNTNAP3C	7.47657	-1.36765	0.706701	-1.93526	0.0529586	0.140722
LOC100289561	53.7034	0.381384	0.252898	1.50805	0.131541	0.281522
ZNF605	483.877	0.641472	0.0931835	6.88397	5.82e-12	1.02e-10
ZNF783	412.828	0.0219162	0.0976112	0.224526	0.822348	0.91041
ZNF587B	302.813	0.0207912	0.113767	0.182752	0.854993	0.929666
CDH5	3.63779	-0.129639	0.939522	-0.137984	0.890253	0.948557
GPR75-ASB3	30.8657	8.46264	1.41923	5.96284	2.48e-09	3.28e-08
TMED7-TICAM2	128.094	0.409341	0.424913	0.963353	0.33537	0.54401
PET117	105.54	0.145729	0.189761	0.767964	0.442509	0.645888
SPDYE2B	71.7501	0.00315013	0.22848	0.0137873	0.989	0.993977
ANKRD61	8.096	-0.162821	0.670906	-0.242688	0.808247	0.903641
SAP25	18.7776	0.0594862	0.421878	0.141003	0.887867	0.947392
CHAF1A	990.707	-0.0614214	0.0721508	-0.851292	0.394607	0.602783
PARP2	1106.79	0.271771	0.0668277	4.06673	4.77e-05	0.000323393
ZBED6	283.489	0.598762	0.288529	2.07522	0.0379661	0.107918
PARP3	563.144	0.0144033	0.0905739	0.159022	0.873651	0.940195
TOM1L1	695.694	-0.00739186	0.0765371	-0.0965787	0.923061	0.964132
HMGXB4	917.075	-0.618955	0.0747833	-8.27664	1.27e-16	3.15e-15
TOM1	278.86	-0.212838	0.115485	-1.84298	0.0653315	0.165422
SH2D3C	5.78591	-0.278434	0.740963	-0.375773	0.707086	0.844255
SH2D3A	206.387	-0.430376	0.13345	-3.22499	0.00125977	0.00600731
MAMLD1	155.316	-0.0486937	0.151668	-0.321055	0.748169	0.87139
MTRNR2L1	3208.86	2.65396	0.0621862	42.6776	0	0
MTRNR2L2	107236	2.10135	0.0526826	39.887	0	0
MTRNR2L3	15.5047	2.97995	0.585355	5.09085	3.56e-07	3.51e-06
MTRNR2L6	236.911	2.96069	0.167453	17.6807	5.9e-70	6.5e-68
MTRNR2L8	135313	2.26393	0.0438029	51.6846	0	0
MTRNR2L9	841.992	2.42144	0.097687	24.7877	1.22e-135	2.31e-133
MTRNR2L10	50.9946	2.44076	0.30351	8.04178	8.85e-16	2.09e-14
RANBP9	2022.94	0.108922	0.0560407	1.94362	0.0519419	0.138496
DNAJB6	4180.75	0.354813	0.0498189	7.12207	1.06e-12	1.98e-11
CCDC180	61.8626	0.417583	0.235713	1.77157	0.076466	0.186999
IQCJ-SCHIP1	449.173	-0.136955	0.108976	-1.25674	0.208847	0.395136
INAFM2	129.951	0.317078	0.169375	1.87205	0.0611997	0.157358
UBE2Q2L	3.95619	-0.352244	0.898541	-0.392017	0.695045	0.836523
SPDYE18	1.67986	0.721671	1.38548	0.520881	0.60245	0.775829
CEBPZOS	486.43	-0.190464	0.0906257	-2.10166	0.0355834	0.102605
PPP5D1	11.8248	0.177351	0.520248	0.340897	0.733181	0.862325
ARL17B	880.988	-0.501158	0.0840165	-5.965	2.45e-09	3.24e-08
GVQW3	130.083	-1.23867	0.174939	-7.08059	1.44e-12	2.64e-11
TMEM35B	193.579	0.124492	0.139744	0.89086	0.373004	0.583195
HSFX1	14.5498	0.50134	0.475958	1.05333	0.292191	0.498308
LOC100506514	7.39685	-2.34411	0.782134	-2.99707	0.0027259	0.011813
THEGL	18.1011	2.72285	0.531459	5.12336	3e-07	2.99e-06
C16orf95	34.647	-0.0992636	0.318105	-0.312046	0.755005	0.876907
OCLN	763.298	0.0920471	0.0736523	1.24975	0.21139	0.398137
SLFN12L	12.4822	-0.0511687	0.561271	-0.0911658	0.927361	0.965996
LRCOL1	25.5	-0.201758	0.359225	-0.561648	0.574356	0.755302
ZNF865	338.566	-0.245651	0.110634	-2.22039	0.026392	0.0808495
TMEM178B	157.643	-0.250165	0.155327	-1.61058	0.107272	0.242179
MICA	279.741	0.851666	0.117315	7.25967	3.88e-13	7.46e-12
TGFBR3L	113.731	0.124493	0.185658	0.670548	0.502509	0.698644
NPIPB9	72.6901	1.14146	0.221303	5.15788	2.5e-07	2.52e-06
C13orf46	15.614	-0.641742	0.461469	-1.39065	0.164331	0.331473
LOC100509620	2.10772	-1.59984	1.31906	-1.21286	0.225182	0.416605
SMC4	4084.33	-0.0484512	0.0487615	-0.993637	0.3204	0.52964
GJC1	2680.38	0.27703	0.0512792	5.40238	6.58e-08	7.3e-07
LY75-CD302	17.379	-2.28469	1.15606	-1.97628	0.0481235	0.130428
ARPC4-TTLL3	104.663	0.0975749	0.190175	0.513081	0.607895	0.779623
MSANTD3-TMEFF1	78.861	0.477927	0.227141	2.1041	0.0353697	0.102186
RBM14-RBM4	30.7455	0.118566	0.331019	0.358185	0.720205	0.853768
CENPS-CORT	66.6738	0.418294	0.223461	1.87189	0.0612221	0.157358
ATP5MF-PTCD1	6.97605	0.400203	3.75186	0.106668	0.915052	0.960725
ABHD14A-ACY1	3.08328	-1.36224	2.67609	-0.509041	0.610723	0.782046
CCDC169-SOHLH2	7.74926	-0.548042	0.752644	-0.728156	0.466518	0.666766
STIMATE-MUSTN1	9.05574	0.784106	0.641801	1.22173	0.22181	0.412319
ARPIN-AP3S2	332.724	0.0528808	0.130882	0.404035	0.686187	0.83074
PHOSPHO2-KLHL23	3.79896	-5.30349	3.91787	-1.35367	0.175843	0.348351
RPL17-C18orf32	132.695	0.105213	0.170086	0.618585	0.53619	0.724383
TGIF2-RAB5IF	7.1624	-0.0598369	0.712069	-0.0840325	0.933031	0.968869
PMF1-BGLAP	27.6459	0.437045	0.355827	1.22825	0.219352	0.40907
TLCD4-RWDD3	20.0452	-0.221694	0.41175	-0.53842	0.590287	0.767558
POC1B-GALNT4	39.6662	0.590054	1.8232	0.323637	0.746213	0.870583
ARMCX5-GPRASP2	26.439	1.3928	0.368284	3.78186	0.000155662	0.00093968
NEDD8-MDP1	29.7583	0.0247466	0.332345	0.0744605	0.940644	0.972425
BCL2L2-PABPN1	135.694	-0.547286	0.168739	-3.2434	0.00118114	0.00567347
RPL36A-HNRNPH2	102.659	-0.460931	0.930676	-0.495265	0.620413	0.788454
CORO7-PAM16	4.11116	-0.468211	3.03614	-0.154212	0.877442	0.94204
ZNF559-ZNF177	11.1491	2.43316	1.80533	1.34777	0.177733	0.351082
RPS10-NUDT3	516.199	0.246202	0.0957417	2.57152	0.0101253	0.0361237
ZNF816-ZNF321P	26.8667	-1.23695	0.378026	-3.27214	0.00106738	0.00519536
HSPE1-MOB4	16.3936	2.05991	1.22416	1.68271	0.0924303	0.216742
SYNJ2BP-COX16	2.88184	1.0179	1.21435	0.838232	0.4019	0.608744
CHURC1-FNTB	25.3272	-0.334013	0.415968	-0.802979	0.421987	0.627616
AP1M2	1161.94	0.0746167	0.0691329	1.07932	0.280445	0.484958
NDUFC2-KCTD14	539.329	-0.00908183	0.0947327	-0.095868	0.923625	0.964385
COMMD3-BMI1	257.136	0.241858	0.126557	1.91106	0.0559967	0.147027
MICOS10-NBL1	3.41296	-1.19827	2.80373	-0.427384	0.6691	0.820797
C8orf44-SGK3	73.2399	0.52864	0.242213	2.18254	0.0290694	0.0873401
ZHX1-C8orf76	34.5752	-0.00156211	0.330794	-0.00472229	0.996232	0.997965
ZNF664-RFLNA	3.3221	0.416359	1.09477	0.380316	0.703711	0.842602
BIVM-ERCC5	94.4492	0.61735	0.550854	1.12071	0.26241	0.464168
TVP23C-CDRT4	124.157	0.524272	0.177854	2.94776	0.00320083	0.0135689
TNFAIP8L2-SCNM1	6.84215	1.73123	1.84588	0.937891	0.348301	0.557795
URGCP-MRPS24	4.0131	0.143021	0.980292	0.145897	0.884003	0.945294
ISY1-RAB43	479.884	-0.278256	0.104694	-2.65781	0.00786509	0.0293681
UBA2	2205.06	-0.145184	0.0517229	-2.80697	0.00500107	0.0199896
SAE1	4382.04	0.0722147	0.0461168	1.56591	0.117369	0.258963
FARSB	1527.88	-0.132208	0.058398	-2.26391	0.0235795	0.0736804
ABCC5	1167.64	0.0158005	0.0662057	0.238658	0.81137	0.905034
ABCB6	228.865	-0.651846	0.13042	-4.99806	5.79e-07	5.51e-06
DNM1L	2225.75	-0.0929552	0.0577048	-1.61087	0.107207	0.242069
ABCC9	382.048	0.20282	0.102669	1.97549	0.048213	0.130623
ABCF2	1016.29	0.0151352	0.0788604	0.191924	0.847801	0.925169
NR1H3	61.7215	0.157956	0.240904	0.655679	0.512031	0.706008
COX17	228.51	0.254712	0.125578	2.02831	0.0425286	0.117779
FAM47E-STBD1	56.6986	0.320825	0.25666	1.25	0.211299	0.398065
TIMM23B	372.271	0.3684	0.110806	3.32473	0.000885029	0.00439638
LOC100652777	3.59783	1.81974	1.03842	1.75242	0.0797018	0.192998
LOC100652833	6.38185	0.598276	0.724917	0.825303	0.4092	0.616181
LOC100653049	44.8048	-0.154965	0.297828	-0.520318	0.602842	0.776011
CEP295NL	14.7523	2.0573	0.536141	3.83724	0.000124427	0.000766575
SCAMP2	1250.63	-0.218416	0.064538	-3.38429	0.000713615	0.0036552
SCAMP3	922.589	0.0333652	0.072083	0.462872	0.643456	0.804982
IL18BP	154.142	-0.664791	0.155862	-4.26526	2e-05	0.000145594
RWDD2B	239.642	-0.0202201	0.122676	-0.164826	0.869081	0.938039
DPP3	948.352	-0.00505258	0.0716812	-0.0704868	0.943806	0.973981
SNUPN	295.198	0.0359936	0.111549	0.322672	0.746944	0.870718
HUWE1	7465.81	-0.0481641	0.151306	-0.318324	0.75024	0.87299
PTPRU	287.511	-0.199767	0.119334	-1.67402	0.0941273	0.219689
TSSC4	437.513	0.158081	0.100756	1.56895	0.11666	0.257998
ATP9A	729.718	-0.170055	0.0797555	-2.13221	0.0329897	0.0967091
PDCD7	295.559	0.201259	0.11142	1.80631	0.0708707	0.176461
GPC6	124.66	-0.264443	0.163966	-1.6128	0.106788	0.241341
MYZAP	69.9672	0.0473119	0.217156	0.21787	0.82753	0.913041
PQBP1	579.947	0.2986	0.0853008	3.50055	0.000464294	0.00249506
EDIL3	56.1447	-0.493343	0.268977	-1.83415	0.0666322	0.168033
FSBP	9.65688	-6.64939	3.91114	-1.70012	0.0891089	0.210702
TMEM265	133.052	-0.0098508	0.178531	-0.055177	0.955997	0.980213
CERT1	1340.63	-0.188733	0.0608105	-3.10363	0.00191159	0.00865475
MED14OS	9.66738	0.332567	0.593564	0.560288	0.575283	0.755586
PTGES3L	57.3207	-0.374608	0.24617	-1.52174	0.128074	0.276392
PTGES3L-AARSD1	57.3703	0.174621	0.283314	0.616352	0.537663	0.725588
KCNK7	5.694	0.479405	0.791782	0.605477	0.544862	0.731416
CDH11	22.1705	0.202149	0.381297	0.530162	0.595999	0.771654
UST	57.7127	0.0779388	0.245595	0.317347	0.75098	0.873587
ARPC5	2871.36	-0.187455	0.0503766	-3.72108	0.000198375	0.00116649
ARPC4	1803.33	0.150461	0.0611288	2.46137	0.0138407	0.0471177
ARPC3	3129.89	0.163561	0.054739	2.98802	0.00280791	0.0121193
ARPC1B	1384.43	0.00839889	0.067873	0.123744	0.901518	0.953974
ACTR3	7536.5	-0.0468292	0.0417266	-1.12229	0.26174	0.463449
ACTR2	7431.66	-0.120341	0.0433437	-2.77643	0.00549591	0.0216668
TSPAN5	199.873	-0.150087	0.136095	-1.10281	0.270108	0.473217
TSPAN3	1992.07	-0.145578	0.0590408	-2.46572	0.0136737	0.046628
FAM106B	5.88249	-1.05017	0.788266	-1.33225	0.182779	0.358872
LOC100996574	3.34633	0.426684	1.00129	0.426132	0.670011	0.821285
LOC100996709	82.7352	0.299211	0.207689	1.44066	0.149679	0.309676
NOTCH2NLC	396.906	-0.755379	0.11013	-6.85895	6.94e-12	1.2e-10
SPDYE11	29.2399	0.00502593	0.342521	0.0146734	0.988293	0.993654
LOC100996747	4.84466	0.240848	0.848799	0.283751	0.776601	0.886082
NPY4R2	6.4198	-0.541374	0.737051	-0.734514	0.462636	0.663878
NOTCH2NLB	489.293	-0.353814	0.116704	-3.03173	0.0024316	0.010661
LOC100996842	125.364	-0.319915	0.168742	-1.89589	0.0579748	0.15098
FMC1-LUC7L2	227.523	-0.362402	0.134854	-2.68736	0.007202	0.0272798
PYURF	509.094	-0.0100871	0.0904874	-0.111475	0.91124	0.958557
ADAM8	58.8324	0.0547168	0.235371	0.232471	0.816172	0.90708
CDH12	4.31806	-0.0836019	0.901619	-0.0927242	0.926123	0.965648
TSPAN2	255.974	-0.265238	0.11957	-2.21827	0.0265366	0.0811597
NUBP2	846.813	-0.107259	0.0788928	-1.35955	0.173971	0.345794
TSFM	811.038	0.0871722	0.0722587	1.20639	0.227667	0.419748
TSPAN1	43.0163	-0.220318	0.289889	-0.760008	0.44725	0.650146
PPIF	5401.93	0.607491	0.0573211	10.598	3.04e-26	1.24e-24
GOLGA8R	12.183	-0.817707	1.23264	-0.663376	0.50709	0.702234
NPIPA7	297.842	0.0865757	0.127132	0.68099	0.495878	0.69286
NPIPA8	125.593	0.644051	0.16957	3.79814	0.000145787	0.000882917
CTDSP2	3443.71	-0.381906	0.0521277	-7.32636	2.36e-13	4.67e-12
LOC101060179	106.599	1.02043	0.188068	5.42586	5.77e-08	6.49e-07
ZNF891	27.2918	-0.267902	0.349645	-0.76621	0.443551	0.646779
CT45A7	14.3133	2.00333	1.04859	1.91049	0.0560696	0.147082
NBPF19	1400.48	-0.34318	0.0680542	-5.04275	4.59e-07	4.44e-06
TBC1D3G	43.8028	-0.721426	0.290098	-2.48683	0.0128886	0.044304
LOC101060341	554.656	0.0520708	0.0859136	0.606083	0.544459	0.731193
TBC1D3K	22.4391	-0.636977	0.483003	-1.31879	0.187241	0.365049
TBC1D3L	236.088	-0.0139819	0.12161	-0.114973	0.908466	0.957094
TBC1D3D	14.4655	-0.603489	0.525944	-1.14744	0.2512	0.450301
NBPF26	1703.12	-0.0610404	0.0666397	-0.915976	0.35968	0.569563
ARPC2	4426.28	0.0864734	0.046748	1.84978	0.0643456	0.163423
RAD50	1069.21	-0.0453619	0.071788	-0.631887	0.527461	0.717836
KIF20A	1677.6	-0.458613	0.0567921	-8.0753	6.73e-16	1.6e-14
PREB	966.67	0.102888	0.0700965	1.46781	0.142157	0.298065
HIPK3	1495.35	0.310131	0.0633852	4.8928	9.94e-07	9.09e-06
FEM1B	887.812	0.202796	0.0793077	2.55707	0.0105557	0.0373567
ENAM	2.77155	-1.12993	1.13026	-0.999711	0.31745	0.526343
CDH13	183.546	-0.23699	0.142627	-1.66161	0.096591	0.224008
ACTR1B	1197.17	-0.164015	0.0628356	-2.61022	0.00904834	0.0329886
ACTR1A	2595.78	-0.126156	0.0495236	-2.5474	0.0108529	0.0381739
ARL4C	263.559	-0.00350314	0.123193	-0.0284363	0.977314	0.989337
ARL4A	505.429	-0.41248	0.0940361	-4.3864	1.15e-05	8.84e-05
RASGRP1	32.2649	0.106217	0.318393	0.333602	0.73868	0.865801
DNAL4	178.131	0.0602816	0.140017	0.43053	0.66681	0.819245
ZNF263	579.841	0.533774	0.0846407	6.30635	2.86e-10	4.24e-09
LRPPRC	4581.37	-0.129614	0.0495175	-2.61754	0.00885666	0.0324764
FRY	58.0607	0.111813	0.240256	0.465391	0.641651	0.803647
CDH15	5.2654	-0.601088	0.796181	-0.754964	0.450271	0.652511
PDIA6	4632.22	0.0393	0.0449635	0.874041	0.382096	0.590868
TRAP1	4536.58	0.0491278	0.0477471	1.02892	0.303519	0.510953
OPTN	1964.18	-0.0903993	0.053731	-1.68244	0.0924832	0.216832
BCAP31	1522.8	-0.0168457	0.066716	-0.252499	0.800656	0.898177
NAMPT	849.166	0.040228	0.0708309	0.567943	0.570073	0.75165
RBM12	3393.92	-0.281488	0.0485121	-5.80244	6.54e-09	8.29e-08
YAF2	239.489	0.207555	0.127184	1.63193	0.102694	0.23453
ARFRP1	421.666	0.14223	0.0939999	1.51309	0.130257	0.279493
TOB1	994.354	0.63998	0.0740353	8.64426	5.42e-18	1.51e-16
MMP24OS	1403.46	-0.0255144	0.0734165	-0.347529	0.728194	0.85882
AKAP9	986.041	0.233139	0.0904814	2.57666	0.00997613	0.0357019
FAM13A	201.353	0.0264111	0.137041	0.192724	0.847175	0.924994
G3BP1	7747.64	0.00542257	0.0449362	0.120673	0.90395	0.955297
SUGP2	1512.13	-0.014155	0.0653191	-0.216706	0.828437	0.91351
EBI3	136.814	0.0695385	0.161681	0.430098	0.667125	0.81926
ADGRG2	41.3723	0.253764	0.284874	0.890792	0.373041	0.583195
MBNL2	2011.79	0.0930302	0.0543768	1.71085	0.0871097	0.206955
ABI2	1479.32	-0.0168411	0.0667008	-0.252487	0.800665	0.898177
CEBPZ	910.942	-0.28296	0.074892	-3.77824	0.000157943	0.000950384
PLXNC1	128.059	-0.0380318	0.180582	-0.210606	0.833195	0.915805
TRIM28	5455.51	-0.0840468	0.0502733	-1.6718	0.0945645	0.220464
RASA4	396.251	-0.30221	0.105371	-2.86806	0.00413004	0.01697
AASS	362.943	-0.120832	0.104497	-1.15632	0.247552	0.445713
PDZK1IP1	24.9168	0.0206331	0.357955	0.0576417	0.954034	0.979541
ATP6AP2	1001.2	-0.0868046	0.0703688	-1.23357	0.217364	0.406729
FARP1	3014.88	0.128948	0.0561576	2.29619	0.0216653	0.0684848
LPAR6	1.88816	3.34627	1.65347	2.02379	0.0429915	0.118754
LPCAT3	379.528	-0.153113	0.0997768	-1.53456	0.124892	0.271167
WASF2	4619.96	-0.104238	0.0522926	-1.99335	0.0462228	0.126236
CHST4	18.66	-0.977996	0.431525	-2.26637	0.0234286	0.0732701
SLC25A13	568.64	-0.150237	0.09231	-1.62753	0.103625	0.236157
SLC25A15	272.23	-0.00259979	0.116823	-0.0222541	0.982245	0.991691
ZNF197	378.204	0.437415	0.102124	4.2832	1.84e-05	0.000135187
SERF2	2765.06	0.297542	0.0592113	5.02508	5.03e-07	4.83e-06
CDK2	2976.39	-0.171141	0.0507537	-3.372	0.000746258	0.00379257
RCL1	289.386	0.0107049	0.110675	0.0967234	0.922946	0.964079
ZNF256	100.798	0.261783	0.185606	1.41042	0.158415	0.322888
SORBS3	1640.69	-0.0631915	0.0615648	-1.02642	0.304692	0.512337
CNIH1	2140.24	-0.0980378	0.0557042	-1.75997	0.0784126	0.190616
TENM1	5.40751	-0.862867	0.816509	-1.05678	0.290614	0.496637
RBM7	1573.26	-0.185534	0.0583867	-3.17768	0.0014846	0.00693537
CDK3	84.4141	0.252095	0.216779	1.16291	0.244865	0.442339
RBM6	1669.01	-0.078119	0.0640531	-1.2196	0.222618	0.413461
RBM5	1725.49	-0.749131	0.0558247	-13.4194	4.66e-41	3.09e-39
LHFPL2	691.188	-0.1239	0.0778831	-1.59085	0.111644	0.249432
LHFPL6	392.756	-0.120101	0.0973531	-1.23367	0.217327	0.406711
TNK2	428.304	-0.153558	0.102594	-1.49676	0.134457	0.286305
ALYREF	1410.01	0.0954747	0.0645737	1.47854	0.139264	0.293354
CDK4	3242.65	-0.106739	0.0508277	-2.10002	0.0357267	0.102939
TXNDC9	1412.16	-0.0241362	0.0626383	-0.385326	0.699996	0.840523
LOC101927345	1.68489	0.727966	1.50776	0.482813	0.629228	0.794837
PANO1	3.85403	0.517457	0.930247	0.556258	0.578035	0.757684
LOC101927509	6.43659	1.25263	0.749555	1.67116	0.09469	0.22059
LOC101927572	3.67015	0.13971	0.943836	0.148024	0.882324	0.944223
LOC101928095	13.4092	-0.186634	0.502816	-0.371178	0.710505	0.847097
LOC101928120	15.0064	0.832829	0.482147	1.72733	0.0841077	0.201285
FAM243A	5.18676	0.416758	0.787005	0.529549	0.596425	0.771754
LOC101928212	5.99306	1.89456	0.857639	2.20904	0.027172	0.0827479
PIGBOS1	68.5412	-0.578395	0.232756	-2.48499	0.0129556	0.0444936
LOC101928589	45.8699	0.474457	0.32348	1.46673	0.14245	0.298513
LOC101928592	8.46105	0.972197	0.672362	1.44594	0.148193	0.30754
LOC101928841	109.073	0.621006	0.181169	3.42777	0.000608566	0.00316695
CCDC92B	19.3202	-1.56277	0.445458	-3.50822	0.000451108	0.00243293
CFAP97D2	1.92255	3.36714	1.66612	2.02095	0.0432851	0.119367
LOC101929400	2.50624	-0.0460506	1.2722	-0.0361977	0.971125	0.986939
LOC101929805	3.36904	-2.45292	1.2192	-2.0119	0.0442307	0.121527
LOC101929959	353.884	1.19277	0.116522	10.2364	1.36e-24	5.24e-23
RNF41	999.67	0.0121735	0.0694715	0.17523	0.860899	0.933175
LOC101930307	49.0068	-3.0132	0.33987	-8.86577	7.6e-19	2.23e-17
LOC101930434	8.54857	0.312515	0.642445	0.486447	0.62665	0.793351
TSHZ1	26.787	1.33342	0.367952	3.62389	0.000290205	0.00164139
ALG3	537.244	-0.109543	0.0873381	-1.25424	0.209754	0.396279
PRMT3	348.739	0.0772031	0.108035	0.714611	0.47485	0.674234
PSME3	5999.46	-0.14886	0.0430699	-3.45624	0.000547759	0.00288663
MPHOSPH9	1030.23	0.165617	0.0715226	2.31559	0.0205809	0.0656527
MPHOSPH10	424.204	0.0359508	0.0995068	0.36129	0.717883	0.85214
ADAM10	2283.28	-0.380251	0.0616748	-6.16541	7.03e-10	9.94e-09
CDK5	457.491	0.0329774	0.0966573	0.341178	0.73297	0.862144
MPHOSPH6	197.448	-0.0706822	0.140569	-0.502827	0.615086	0.785657
NME6	554.369	0.0853892	0.0886632	0.963074	0.33551	0.54406
DHRS2	18.7984	-0.530967	0.434455	-1.22215	0.221652	0.412076
CALCRL	8.289	-0.0959007	0.626048	-0.153184	0.878253	0.94264
NUTF2	3979.4	0.0104335	0.053098	0.196495	0.844222	0.922981
TRIM13	483.484	-0.0802736	0.0915851	-0.876492	0.380763	0.589729
PATJ	448.025	0.160527	0.0987588	1.62545	0.104068	0.236728
USPL1	866.274	1.4944	0.0867192	17.2326	1.51e-66	1.57e-64
EIF1	5174.65	0.262652	0.0474834	5.53145	3.18e-08	3.72e-07
CDK6	2256.97	0.0145983	0.0702101	0.207923	0.835289	0.917232
TOPORS	534.765	-0.38339	0.087751	-4.36907	1.25e-05	9.51e-05
FLOT1	4129.64	0.124708	0.0467426	2.66798	0.00763078	0.0286216
DDX39A	1406.52	-0.141113	0.0637942	-2.21201	0.0269662	0.0823124
PSMD14	1622.4	0.13171	0.0588521	2.23798	0.0252225	0.0779203
AK6	424.171	0.154574	0.101331	1.52544	0.12715	0.274953
PRG4	4.49788	4.6718	1.3881	3.36561	0.000763747	0.00386832
CTDSPL	747.556	-0.15675	0.0804752	-1.9478	0.0514385	0.137497
ANGPTL7	3.319	-0.14941	1.03338	-0.144583	0.88504	0.94575
KLRG1	16.3463	0.312354	0.445226	0.701563	0.482952	0.68141
CDK7	591.427	0.0818999	0.0892991	0.917141	0.359069	0.569077
GDF11	458.675	0.301027	0.0949305	3.17102	0.00151903	0.00708299
TRIB1	881.041	2.53622	0.0814573	31.1356	7.94e-213	2.48e-210
ZNF443	47.9584	1.10522	0.269366	4.10304	4.08e-05	0.000279879
CD96	3.65173	-0.125552	0.936665	-0.134042	0.89337	0.949669
PLIN3	2738.99	-0.107308	0.0543221	-1.9754	0.0482225	0.130625
MFSD10	792.414	-0.0770179	0.0728506	-1.0572	0.290419	0.496474
STX6	622.52	0.226756	0.0815544	2.78043	0.00542868	0.0214469
C11orf98	1081.64	0.038214	0.065884	0.580019	0.561901	0.744252
COQ7	435.879	-0.0663982	0.101765	-0.652467	0.5141	0.70756
RCAN2	35.6461	0.190139	0.299626	0.634589	0.525697	0.716744
MSLN	3515.88	0.0128873	0.0505222	0.255083	0.798659	0.897002
LRRC23	69.5652	0.136069	0.221567	0.61412	0.539136	0.726921
RASGRP2	62.5084	0.0145868	0.235173	0.0620258	0.950542	0.97735
HNRNPR	3802.3	-0.129065	0.0537193	-2.40258	0.0162797	0.0539188
SLC35B1	729.574	0.0368084	0.0781809	0.470811	0.637776	0.801315
DCAF7	2159.65	0.0730253	0.0531048	1.37512	0.169096	0.338938
AP3S2	275.569	0.0058913	0.136681	0.0431025	0.96562	0.983873
CDK8	506.586	0.244916	0.0872792	2.80612	0.00501419	0.0200313
MRPS31	319.353	0.0227834	0.113101	0.201443	0.840352	0.920295
CALCOCO2	1512.53	-0.0336063	0.0601407	-0.558794	0.576302	0.7564
GPHN	332.476	-0.228447	0.106464	-2.14577	0.031891	0.0942259
RABEPK	401.636	0.0896318	0.0957142	0.936452	0.34904	0.558681
TIMM17B	560.959	0.0484034	0.0864387	0.559973	0.575498	0.755741
RIDA	123.892	0.123662	0.170919	0.723509	0.469367	0.669496
POP7	574.597	0.0777225	0.0875693	0.887553	0.374781	0.584819
CDK9	625.675	-0.527186	0.0829677	-6.35411	2.1e-10	3.15e-09
SRRM1	2181.19	-0.0435752	0.0547861	-0.795369	0.426399	0.631732
SPRY3	24.65	0.212995	0.381482	0.558337	0.576614	0.756544
SPRY1	6.98401	1.587	0.743829	2.13355	0.0328795	0.0964615
SPRY2	370.031	1.00513	0.102728	9.78437	1.31e-22	4.59e-21
STAM2	404.243	-0.0734702	0.0967834	-0.759119	0.447781	0.65054
CNKSR1	13.4126	1.25105	0.519394	2.40868	0.0160103	0.0531794
ABCC4	786.931	-0.042508	0.0792452	-0.536411	0.591675	0.768761
CDKN1A	1653.68	2.22938	0.0693824	32.1317	1.59e-226	5.18e-224
DENND4A	663.067	-0.142961	0.0987954	-1.44704	0.147885	0.307279
IGSF6	3.44736	2.64182	1.18542	2.2286	0.0258403	0.0794682
SF3B4	1753.68	0.094506	0.0606693	1.55772	0.119299	0.262024
CDK2AP2	1036.21	0.2637	0.0801241	3.29115	0.00099779	0.00488522
IRX5	6.69148	1.88001	0.780304	2.40932	0.0159821	0.0530975
RAMP2	179.635	-0.0338637	0.143312	-0.236293	0.813205	0.905395
RAMP1	50.8252	-0.032114	0.261602	-0.122759	0.902298	0.954203
ZMPSTE24	949.643	0.113084	0.0710895	1.59073	0.111671	0.249432
CDKN1B	497.863	-0.963582	0.0932945	-10.3284	5.24e-25	2.05e-23
AKAP8	726.255	0.0487226	0.0821578	0.593036	0.553157	0.737657
FSTL3	2251.15	-0.0460509	0.0514946	-0.894285	0.371169	0.581729
LOC102723360	144.701	0.218517	0.979487	0.223093	0.823463	0.910924
FAM243B	5.18676	0.416758	0.787005	0.529549	0.596425	0.771754
KCNE1B	4.53397	0.675587	0.902334	0.74871	0.454032	0.655868
SMIM11B	151.818	0.100278	0.432219	0.232007	0.816532	0.907125
SPDYE16	8.58479	-0.312635	0.629588	-0.496571	0.619491	0.787843
CT45A10	599.676	0.278415	0.082708	3.36624	0.000761993	0.00386206
CT45A9	32.8733	0.67086	0.330116	2.03219	0.0421339	0.116859
LOC102723728	183.752	-0.0432527	0.174954	-0.247224	0.804735	0.901123
LOC102723750	19.009	3.30657	0.570538	5.79554	6.81e-09	8.61e-08
TBC1D3E	80.2275	-0.114671	0.206609	-0.555015	0.578885	0.758352
LOC102723996	84.1029	1.38204	0.229807	6.01391	1.81e-09	2.43e-08
GATD3B	749.698	0.186503	0.0775017	2.40644	0.016109	0.0534244
LOC102724159	378.171	-0.197477	0.100875	-1.95764	0.0502717	0.135077
LOC102724197	14.8005	-1.34662	0.497407	-2.70727	0.00678383	0.0259717
LOC102724200	88	0.540159	0.215347	2.50832	0.0121308	0.0421066
LOC102724219	405.473	0.614405	0.359967	1.70684	0.087852	0.208553
LOC102724250	954.186	0.246808	0.0687761	3.58857	0.000332495	0.00185328
CH507-42P11.6	145.554	-0.0257272	0.15773	-0.16311	0.870432	0.938617
SIK1B	1466.74	2.31006	0.0675024	34.2219	1.14e-256	4.18e-254
LOC102724474	7.38991	-0.720095	0.67792	-1.06221	0.288139	0.493703
LOC102724488	231.25	-0.759923	0.127837	-5.94447	2.77e-09	3.65e-08
CBSL	358.164	0.0616888	0.103831	0.594127	0.552427	0.737012
LOC102724642	44.5157	-0.218534	0.288149	-0.758406	0.448208	0.65078
LOC102724751	10.4244	-0.368286	0.56862	-0.647685	0.517189	0.710068
LOC102724770	79.452	-0.0631092	0.2055	-0.307101	0.758767	0.878617
LOC102724788	27.9157	-0.362487	0.343079	-1.05657	0.290708	0.496685
LOC102724813	5.49224	0.221211	0.763154	0.289864	0.77192	0.884413
LOC102724843	1285.12	0.134487	0.154212	0.87209	0.383159	0.591423
TBC1D3I	2.37457	-4.62561	3.54985	-1.30304	0.19256	0.37179
LOC102724951	398.823	1.18353	0.342783	3.45271	0.000554988	0.00291959
LOC102724965	5.84751	0.221595	0.758737	0.292058	0.770243	0.883525
LOC102725180	14.6208	0.00615763	0.469837	0.0131059	0.989543	0.994349
STUB1	1877.78	-0.0637613	0.0585237	-1.0895	0.275936	0.480266
STAG1	1271.83	0.00881195	0.0751384	0.117276	0.906641	0.956688
NET1	2250.77	-0.0904171	0.0526348	-1.71782	0.0858295	0.204724
UBE4B	1618.95	-0.0222446	0.0587126	-0.378872	0.704783	0.843161
PRSS16	134.013	0.0510759	0.159182	0.320864	0.748314	0.871433
CDKN1C	82.2192	0.520211	0.202824	2.56484	0.0103224	0.0367044
SIGMAR1	2076.38	-0.0907172	0.0603177	-1.50399	0.132584	0.283188
TPTEP2-CSNK1E	16.0349	-0.0303895	0.575846	-0.0527736	0.957912	0.981035
BET1	284.919	-0.0208836	0.116874	-0.178685	0.858185	0.931503
CWC27	741.846	0.00362336	0.0784011	0.0462157	0.963138	0.983109
SAP18	626.765	0.193512	0.0813529	2.37867	0.0173754	0.0570057
SMNDC1	811.515	0.0843268	0.0786128	1.07269	0.283412	0.487837
BCAS2	1306.31	0.0838211	0.0626527	1.33787	0.180939	0.356053
RGS19	401.69	0.103968	0.0957716	1.08558	0.277664	0.482154
EIF1B	782.263	0.231548	0.0789767	2.93186	0.00336943	0.0141633
CDKN2A	4488.92	0.0771054	0.062904	1.22576	0.220287	0.410252
SPEG	427.337	-0.104456	0.0960458	-1.08756	0.276788	0.481367
SF3A1	2513.42	0.074947	0.0562377	1.33268	0.182636	0.358686
TRAIP	338.34	0.0131564	0.105362	0.124869	0.900627	0.953465
DNAJA2	1910.1	0.142259	0.0554843	2.56395	0.0103489	0.0367549
BCKDK	1489.09	-0.0757185	0.0647085	-1.17015	0.241942	0.438794
MAEA	8292.9	-0.0854797	0.0460865	-1.85477	0.0636295	0.162264
APC2	131.83	0.559001	0.164898	3.38999	0.000698955	0.0035924
PAK4	989.743	0.133797	0.073502	1.82032	0.0687109	0.172116
MARCHF6	2753	-0.0168921	0.0514026	-0.328623	0.742441	0.86852
ADAR	3101.85	-0.155364	0.0573804	-2.70762	0.00677673	0.0259512
CDKN2B	324.25	0.833544	0.107156	7.77878	7.32e-15	1.62e-13
KATNB1	915.867	-0.0905526	0.0702473	-1.28905	0.197379	0.378945
SNAPC5	229.256	0.183906	0.125653	1.46361	0.143301	0.300045
APBB3	134.7	-0.00916465	0.16073	-0.0570189	0.95453	0.979729
ZNF267	403.241	1.2824	0.103934	12.3386	5.61e-35	3.18e-33
CCNO	99.3024	2.48302	0.224765	11.0472	2.26e-28	1.01e-26
CDKN2C	465.562	1.19145	0.107371	11.0966	1.3e-28	5.88e-27
VPS26C	806.899	-0.040598	0.0720171	-0.563727	0.57294	0.75406
TCIRG1	1110.44	-0.439286	0.0686167	-6.40203	1.53e-10	2.35e-09
RTN3	4849.16	-0.219334	0.0482718	-4.54373	5.53e-06	4.47e-05
LANCL1	424.241	-0.275571	0.0950261	-2.89995	0.00373227	0.0155101
NMUR1	2.57812	-1.98406	1.3057	-1.51954	0.128627	0.276987
TNIP1	2603.02	-0.341738	0.0494167	-6.91543	4.66e-12	8.22e-11
LAMC3	885.687	-0.325545	0.0724908	-4.49084	7.09e-06	5.67e-05
CDKN2D	169.392	0.792266	0.145906	5.42999	5.64e-08	6.36e-07
SMYD5	844.389	-0.129919	0.0715271	-1.81637	0.0693142	0.173355
RRAGB	95.0038	0.324882	0.194335	1.67177	0.0945706	0.220464
SIRPB1	6.97616	-0.000307799	0.674613	-0.00045626	0.999636	0.999636
AKR1A1	779.785	0.0808668	0.078411	1.03132	0.302391	0.50995
EMC8	732.958	0.0435167	0.0824752	0.527633	0.597754	0.772638
RXYLT1	183.368	0.241285	0.138221	1.74565	0.0808713	0.195168
CDKN3	842.176	0.0365082	0.0751571	0.485758	0.627139	0.793634
CNPY2	978.178	-0.0203132	0.0796297	-0.255096	0.798649	0.897002
B3GNT3	84.3088	-0.909828	0.205677	-4.42358	9.71e-06	7.55e-05
TLR6	19.0367	-1.27423	0.444035	-2.86966	0.00410909	0.0168978
HOTS	1.79766	-1.27197	1.41229	-0.900641	0.367779	0.578474
PCGF3	968.424	0.155657	0.0696243	2.23566	0.0253738	0.078323
TFG	1214.97	0.159711	0.0653241	2.4449	0.0144891	0.0488418
PKDREJ	16.1803	-0.281151	0.460274	-0.610834	0.541309	0.728736
TRIM22	2.49414	0.324147	1.14767	0.282439	0.777607	0.886453
ABCA7	144.736	-0.673123	0.168308	-3.99936	6.35e-05	0.00041981
ABCA10	31.4025	0.059042	0.326041	0.181087	0.856299	0.930828
WARS2	607.721	0.0709005	0.082892	0.855336	0.392365	0.600496
NPM3	493.726	0.136519	0.0988869	1.38056	0.167415	0.336514
NPM2	75.972	-0.294557	0.2169	-1.35803	0.174453	0.346477
HMG20B	1808.79	-0.00778067	0.0630133	-0.123477	0.90173	0.954018
HMG20A	690.971	-0.2244	0.0785598	-2.85643	0.00428441	0.0175191
KLF2	731.112	0.776915	0.0832628	9.33087	1.05e-20	3.41e-19
MICU1	1726.22	-0.0624784	0.059656	-1.04731	0.294956	0.501198
CITED2	2160.8	-1.15096	0.0529019	-21.7566	5.99e-105	9.44e-103
SEMA3A	13.1249	0.0263892	0.513013	0.0514397	0.958975	0.981718
TUBA1B	35815.1	-0.00064236	0.0439779	-0.0146064	0.988346	0.993654
IRF9	394.599	0.069655	0.102067	0.682446	0.494957	0.692024
BPNT1	570.922	-0.121342	0.0867803	-1.39826	0.162034	0.327987
TUBB3	1365.75	0.326423	0.076144	4.28692	1.81e-05	0.000133402
TUBB4A	465.601	0.00753308	0.0968853	0.0777526	0.938025	0.971158
TUBB4B	13708.8	-0.200661	0.0394513	-5.08629	3.65e-07	3.58e-06
BTN3A3	159.215	0.305939	0.155326	1.96965	0.0488784	0.132137
BTN2A2	903.706	0.162642	0.0744904	2.1834	0.0290065	0.0871825
SYCP2	553.63	-0.151588	0.0960416	-1.57836	0.114482	0.254215
SCML2	377.003	0.377503	0.0999058	3.77859	0.000157719	0.000949691
CDR2	287.635	-0.0890209	0.113022	-0.787642	0.430906	0.636276
CEPT1	528.109	0.241728	0.0876978	2.75637	0.00584466	0.0228314
CORO2B	60.1041	-0.190732	0.232618	-0.819938	0.412251	0.6193
MYL12B	7364.4	0.123233	0.0519867	2.37047	0.0177656	0.058095
NOD1	318.917	0.148141	0.108749	1.36222	0.173127	0.344575
ANAPC10	323.418	0.0842283	0.105044	0.801841	0.422645	0.627972
DLC1	2642.41	0.0675475	0.060365	1.11898	0.263147	0.464977
ATP8A1	51.2134	-0.332505	0.255833	-1.2997	0.193704	0.373662
NDRG1	1717.23	-0.0905403	0.055795	-1.62273	0.104647	0.237757
MYL9	3816.07	0.105423	0.0630694	1.67155	0.0946138	0.220515
RACK1	31608.2	0.144798	0.0450202	3.21628	0.00129865	0.00616673
ADARB1	2167.37	-0.00437045	0.0568274	-0.0769074	0.938697	0.971604
CDS1	28.3519	-0.0176211	0.347149	-0.0507594	0.959517	0.981718
PEMT	866.054	0.0526161	0.0917158	0.573687	0.56618	0.747925
PIAS3	637.254	-0.17667	0.079365	-2.22604	0.0260112	0.0799063
ST3GAL6	11.0753	0.577816	0.55021	1.05017	0.293639	0.499924
NDC80	673.69	-0.0608345	0.0827838	-0.734859	0.462425	0.663639
CPQ	150.94	0.206226	0.154911	1.33126	0.183105	0.359277
WFDC2	19.4594	0.158876	0.425029	0.373801	0.708552	0.845509
BASP1	4117.91	0.0206786	0.0565468	0.365689	0.714597	0.849705
CDSN	26.4615	-1.48594	0.381277	-3.89727	9.73e-05	0.000611418
IFITM3	4419.71	0.143647	0.0635344	2.26093	0.0237638	0.0741326
RAPGEF3	72.8676	-0.0407	0.215864	-0.188545	0.85045	0.927353
NSA2	2880.24	0.125638	0.0549815	2.28509	0.0223075	0.0701007
YAP1	4092.23	-0.0932262	0.048179	-1.935	0.0529906	0.140741
SPON2	12.4769	-0.724677	0.528831	-1.37034	0.170582	0.341095
SPON1	45.4383	0.598104	0.271037	2.20672	0.0273335	0.0831385
PRMT5	4546.23	-0.0400409	0.044856	-0.892655	0.372042	0.582731
TESK2	62.9062	0.0910801	0.235211	0.387227	0.698588	0.839371
CD2BP2	1187.46	0.179744	0.0667915	2.69112	0.00712118	0.0270489
UBAC1	898.764	0.0162453	0.071244	0.228024	0.819628	0.908561
CDIPT	764.211	-0.0267948	0.0743519	-0.360378	0.718564	0.852614
PGRMC2	2550.62	-0.514954	0.0550398	-9.35604	8.28e-21	2.7e-19
ARIH2	2119	0.0436699	0.0535975	0.814775	0.415201	0.621598
TUBGCP3	1013.37	0.092251	0.0675892	1.36488	0.172291	0.343368
SEC24B	799.393	-0.118888	0.0768179	-1.54766	0.121705	0.266098
CFDP1	353.795	0.193398	0.110189	1.75516	0.0792326	0.192173
TMEM147	811.751	0.0208113	0.0831959	0.250149	0.802472	0.899463
RBM14	1778.19	0.80023	0.0644958	12.4075	2.38e-35	1.37e-33
LYPLA1	3074.25	-0.24465	0.0523151	-4.67646	2.92e-06	2.48e-05
CDC42EP2	445.201	-0.48038	0.0981092	-4.89638	9.76e-07	8.94e-06
EMG1	1074.48	-0.156722	0.0662583	-2.36532	0.0180144	0.0587674
IFI30	289.064	0.0113414	0.116404	0.0974312	0.922384	0.964079
C1D	219.764	-0.254787	0.125627	-2.02813	0.0425469	0.117808
TIMM17A	680.83	0.0521026	0.0777238	0.670356	0.502631	0.69871
N4BP2L2	809.285	-0.294078	0.0780997	-3.76541	0.000166274	0.000994918
ZER1	621.943	-0.140163	0.0813174	-1.72365	0.0847704	0.202597
MCRS1	877.506	-0.118479	0.073634	-1.60902	0.107611	0.242725
LRRN2	5.2701	-0.598912	0.794135	-0.754168	0.450748	0.652761
FAM3C	294.627	-0.158709	0.111789	-1.41973	0.155688	0.319448
ACAA2	514.213	0.0416555	0.0892509	0.466723	0.640698	0.802966
CDX2	114.732	0.791001	0.176577	4.47965	7.48e-06	5.94e-05
PPIE	603.46	0.119768	0.082998	1.44302	0.149015	0.308771
VAV3	11.0094	0.396676	0.554861	0.71491	0.474665	0.6741
TOMM40	2124.82	-0.0226909	0.0529954	-0.428168	0.668529	0.820298
TAB1	434.588	-0.286954	0.0934882	-3.06941	0.00214483	0.00956329
ECI2	1430.84	-0.0732569	0.059576	-1.22964	0.218832	0.408456
HAX1	738.018	0.0769699	0.0787441	0.977468	0.328338	0.537359
GPNMB	10.4045	-0.37246	0.560333	-0.664712	0.506235	0.701506
BAIAP2	885.333	0.110732	0.0755841	1.46502	0.142916	0.299323
MAD2L2	701.987	0.0540016	0.0852889	0.633161	0.526629	0.717225
TACC3	2513.5	-0.122211	0.0544428	-2.24476	0.0247837	0.0767865
MERTK	194.506	0.549039	0.133772	4.10429	4.06e-05	0.000278499
SLC30A9	1057.23	-0.188366	0.0675867	-2.78703	0.00531931	0.0210872
PIBF1	367.767	0.221123	0.102359	2.16027	0.0307518	0.091419
PPIH	514.959	0.159504	0.0883167	1.80604	0.0709118	0.176507
COG5	543.524	-0.0844483	0.0849132	-0.994525	0.319967	0.52911
ZNHIT1	695.659	0.170175	0.0859972	1.97885	0.0478332	0.129759
FST	30.0159	0.900897	0.338329	2.66279	0.00774967	0.0289949
TIMM44	923.677	-0.208397	0.0743525	-2.80283	0.00506569	0.0201994
CLGN	1084	-0.166321	0.0665342	-2.49979	0.0124268	0.0429643
PFDN6	711.083	0.0761204	0.0776158	0.980733	0.326724	0.535671
ZBTB18	483.015	0.0223819	0.0890139	0.251442	0.801472	0.898746
HMGN4	2391.13	-0.0522033	0.0610523	-0.855058	0.392519	0.600547
TADA3	1493.52	0.0127877	0.062722	0.203879	0.838448	0.918871
TRIM38	620.401	-0.023293	0.0837937	-0.27798	0.781028	0.887472
ATP5PD	2067.05	0.175161	0.0616108	2.84303	0.00446867	0.0181103
UBE2E3	1022.55	-0.0134526	0.0693103	-0.194092	0.846104	0.924363
SLC25A17	618.368	0.118405	0.0891529	1.32812	0.18414	0.360693
SLC9A6	379.012	-0.170817	0.103834	-1.6451	0.0999489	0.229626
EIF3M	2664.97	-0.00162368	0.0519424	-0.0312593	0.975063	0.988394
NXF1	1690.31	0.11242	0.0582833	1.92885	0.0537496	0.142479
SEC23B	1129.65	0.0519077	0.0649879	0.798729	0.424448	0.629697
SEC23A	4051.27	-0.111922	0.0456699	-2.45067	0.0142589	0.0482395
MIR9-1HG	22.4381	1.10142	0.400082	2.75299	0.00590535	0.0230384
CAP2	1399.42	-0.0729035	0.0618557	-1.1786	0.238556	0.434178
CAP1	6512.32	0.0474938	0.0449669	1.05619	0.29088	0.496803
CREB3	511.244	0.000253132	0.0911889	0.00277591	0.997785	0.998652
LRRC41	907.742	-0.237149	0.0742198	-3.19522	0.00139724	0.0065765
VTI1B	2034.25	-0.0641915	0.0538066	-1.193	0.232867	0.426886
LINC02210-CRHR1	40.5597	0.314309	0.283066	1.11037	0.266838	0.469285
CRTAP	4086.97	-0.00689786	0.0459136	-0.150236	0.880579	0.94382
SYNCRIP	11253.4	-0.26896	0.0498382	-5.39667	6.79e-08	7.5e-07
VAT1	9132.76	-0.0183388	0.0391976	-0.467855	0.639888	0.802244
STK25	2514.92	-0.0850601	0.0546914	-1.55527	0.119881	0.263147
ENOX2	165.333	-0.214543	0.148515	-1.44459	0.148574	0.308113
UNC13B	706.625	0.0165922	0.0801675	0.206969	0.836034	0.917781
CARM1	2753.77	-0.0587001	0.0531983	-1.10342	0.269845	0.473018
NCOA2	1197.07	0.0284161	0.0742687	0.382611	0.702008	0.841724
CEBPA	102.851	0.243553	0.183742	1.32552	0.184998	0.362028
SEMA6C	73.9602	-0.444841	0.218175	-2.03892	0.0414584	0.11537
SEMA6B	308.393	-1.03561	0.113537	-9.12137	7.42e-20	2.33e-18
SEMA4F	253.54	-0.226747	0.11924	-1.9016	0.0572231	0.149412
SEMA4D	297.231	0.325119	0.11065	2.93826	0.00330064	0.0139202
SEMA4B	371.978	-0.244292	0.10041	-2.43293	0.0149772	0.0502989
CEBPB	1182.59	0.653745	0.0646597	10.1106	4.96e-24	1.84e-22
SEMA3C	2895	-0.0192423	0.0539994	-0.356344	0.721583	0.854679
APPBP2	1634.57	0.211783	0.0604404	3.504	0.000458329	0.00246566
MYBBP1A	2751.4	-0.650259	0.0563027	-11.5493	7.44e-31	3.64e-29
FBLN5	138.003	-0.138323	0.156173	-0.885705	0.375777	0.585336
FBXW10	2.50797	0.715379	1.17603	0.6083	0.542989	0.730013
CIB2	30.1181	0.0893403	0.332235	0.268907	0.788001	0.891247
CIB1	671.885	0.112506	0.0854867	1.31606	0.188154	0.366257
CEBPD	615.668	0.837184	0.0999409	8.37679	5.44e-17	1.39e-15
ZNF211	166.34	0.955068	0.148393	6.43609	1.23e-10	1.9e-09
DDX17	5620.54	0.0383014	0.0448022	0.8549	0.392607	0.600559
DEAF1	800.884	-0.186411	0.0792566	-2.352	0.0186729	0.060599
CHERP	922.318	-0.138428	0.0742594	-1.86411	0.0623065	0.159515
KAT5	991.993	-0.1695	0.0689532	-2.45818	0.0139642	0.0474351
HYOU1	2191.94	-0.0221145	0.0547493	-0.403923	0.686269	0.830767
IPO8	815.462	-0.145551	0.0744248	-1.95568	0.0505032	0.135505
IPO7	5753.87	0.0567835	0.0513936	1.10487	0.269214	0.472188
NOP56	3098.14	0.109115	0.0485281	2.24848	0.0245453	0.0761423
NEBL	20.1068	-0.535862	0.417016	-1.28499	0.198796	0.380688
PITRM1	1659.37	-0.18376	0.0562367	-3.26761	0.0010846	0.00526985
ATG7	675.454	-0.0816834	0.0785178	-1.04032	0.298193	0.505292
ZNRD2	355.625	0.03189	0.105329	0.302765	0.762069	0.880536
RNASEH2A	1234.12	0.0972502	0.0638346	1.52347	0.127641	0.275815
P3H3	426.904	-0.349621	0.10049	-3.47916	0.000502994	0.00268472
LOC105369246	3.14172	4.12665	1.4741	2.79944	0.00511919	0.0203747
LOC105370092	2.90441	1.83888	1.14242	1.60964	0.107477	0.242532
LOC105370579	3.62199	-0.401396	1.008	-0.39821	0.690476	0.833367
LOC105370705	2.31098	-0.284017	1.20257	-0.236175	0.813297	0.905429
LOC105371191	3.22084	1.25558	1.20735	1.03995	0.298361	0.505391
LOC105371409	6.61292	-0.299239	0.696682	-0.42952	0.667545	0.819539
LOC105371419	2.89369	1.83337	1.14259	1.60457	0.108588	0.244486
LOC105371932	2.76793	-1.55599	1.18081	-1.31773	0.187593	0.365363
LOC105372269	1.82675	0.38925	1.48757	0.261668	0.793577	0.893976
LOC105372704	14.4711	2.86664	0.596252	4.80776	1.53e-06	1.36e-05
LOC105372798	49.2744	0.117889	0.258507	0.456037	0.648363	0.809077
LOC105372824	12.8759	2.67524	0.611545	4.37456	1.22e-05	9.31e-05
LINC02767	2.61738	-0.9994	1.14726	-0.871123	0.383687	0.592116
LINC01638	11.4704	-0.0706079	0.569914	-0.123892	0.901401	0.953948
LOC105373057	9.45879	-1.13399	0.608987	-1.86209	0.0625902	0.160045
LOC105373102	8.48007	-1.03824	0.651621	-1.59332	0.111088	0.248619
LOC105373154	3.9685	-0.347609	0.905269	-0.383984	0.700991	0.841212
LOC105373242	5.27048	1.65746	0.852241	1.94482	0.0517964	0.138158
LOC105373780	2.13016	-1.03067	1.29826	-0.793884	0.427263	0.632824
LOC105373944	62.0682	-0.195751	0.238932	-0.819274	0.41263	0.619545
LOC105373989	5.81392	-0.108712	0.790844	-0.137463	0.890665	0.948778
LOC105374013	8.69614	-0.589884	0.639282	-0.922728	0.356149	0.565886
LOC105374103	14.2707	0.652508	0.502475	1.29859	0.194085	0.374058
LOC105374301	87.7345	0.131669	0.20055	0.656537	0.511479	0.705379
LOC105374811	33.071	-0.58152	0.314888	-1.84675	0.064783	0.164311
UPK3B	45.9732	0.21961	0.275237	0.797895	0.424932	0.630244
LOC105375683	13.3772	0.284178	0.539723	0.526525	0.598523	0.773139
LOC105376204	28.2513	0.427439	0.342823	1.24682	0.212462	0.399755
LOC105376341	9.76548	-0.111802	0.601359	-0.185916	0.852511	0.928472
LOC105376525	5.38698	0.871739	0.802082	1.08684	0.277106	0.481463
LOC105376526	10.2719	0.85993	0.585976	1.46752	0.142235	0.298149
LOC105376722	16.8845	-0.259839	0.443111	-0.586397	0.557609	0.741626
LOC105376747	1.98161	-0.345674	1.32553	-0.260781	0.794261	0.894415
LOC105377021	20.4144	0.0182368	0.413765	0.0440752	0.964844	0.983702
LOC105377310	2.50712	0.329833	1.12856	0.29226	0.770088	0.883525
LOC105377650	4.85432	0.241095	0.843875	0.2857	0.775108	0.885491
LOC105377805	5.76672	-0.620035	0.770686	-0.804524	0.421095	0.626912
LOC105378148	2.32436	0.130214	1.23678	0.105284	0.91615	0.961457
LOC105378862	7.81524	-0.044474	0.665856	-0.0667922	0.946747	0.97594
LOC105379282	5.91854	-0.685721	0.74399	-0.921681	0.356695	0.566454
LOC105379356	3.08465	2.45616	1.20444	2.03925	0.0414246	0.115298
LOC105379547	58.9557	0.20098	0.237177	0.847384	0.396781	0.604906
LOC105379554	8.81704	0.0825425	0.616661	0.133854	0.893518	0.949669
LOC105379561	2.95144	-0.864713	1.07767	-0.802393	0.422326	0.627772
LOC105379752	22.6932	1.12287	0.405818	2.76694	0.00565855	0.0221854
GLRX3	1359.83	0.0113773	0.0630218	0.180529	0.856737	0.930828
CEBPG	804.267	0.68607	0.0752502	9.11719	7.71e-20	2.42e-18
DCTN2	2980.04	-0.0348969	0.0488499	-0.714371	0.474998	0.674317
ANP32B	3678.67	0.0233844	0.0496562	0.470927	0.637693	0.801302
LAMTOR5	824.917	0.0710052	0.0747475	0.949935	0.342145	0.551001
PROCR	623.638	0.0561449	0.0825785	0.679897	0.49657	0.693304
TM9SF1	1039.03	-0.011348	0.067885	-0.167164	0.867241	0.936998
PRDX4	1073.71	-0.0503851	0.0760742	-0.662315	0.50777	0.702357
ARL6IP5	1095.59	-0.320784	0.0672884	-4.7673	1.87e-06	1.64e-05
ARPC1A	1970.02	-0.0543541	0.0570882	-0.952109	0.341042	0.549926
HTATIP2	1117.41	0.165179	0.0706505	2.33797	0.0193888	0.0625965
AGPAT1	2266.01	0.0228859	0.0513811	0.445414	0.656021	0.813548
AGPAT2	1373.64	-0.204097	0.0659217	-3.09606	0.00196112	0.00883092
RPP30	781.519	-0.0650423	0.0856028	-0.759815	0.447365	0.650187
RPP38	195.081	-0.262761	0.133576	-1.96712	0.0491691	0.132686
SPTLC1	1177.72	-0.157184	0.0695071	-2.26141	0.0237337	0.0740696
SLC35A1	467.969	0.00727074	0.0946799	0.0767929	0.938788	0.971614
CEL	28.6027	1.22637	0.361012	3.39704	0.000681182	0.00351311
SLC19A2	155.427	0.900158	0.151598	5.9378	2.89e-09	3.79e-08
IFI44	273.294	-0.282539	0.116332	-2.42873	0.0151518	0.0507373
ARFGEF2	1712.82	0.111386	0.0678401	1.6419	0.100612	0.230825
ARFGEF1	1659.69	0.054111	0.0670559	0.806954	0.419693	0.625945
AKAP3	9.55073	-0.470994	0.582961	-0.807934	0.419128	0.625539
RABAC1	1046.04	0.0455945	0.0745031	0.611982	0.54055	0.728054
SLU7	1071.13	-0.195664	0.0648882	-3.0154	0.00256641	0.0111898
DPYSL4	30.0319	0.0229007	0.333877	0.06859	0.945316	0.975101
SIVA1	515.949	0.193097	0.0867111	2.22691	0.0259536	0.0797839
MRPL28	2456.15	0.0955026	0.0539983	1.76862	0.0769568	0.187717
CCT7	6153.75	0.0549619	0.0443299	1.23984	0.215035	0.403278
CCT4	5079.34	0.242871	0.0436184	5.56809	2.58e-08	3.07e-07
CCT2	4243.54	0.258452	0.0464608	5.5628	2.65e-08	3.15e-07
NPC2	861.473	0.0457919	0.077173	0.593366	0.552936	0.73756
TACC2	325.863	-0.173758	0.10942	-1.58799	0.112289	0.250446
CENPA	411.204	-0.150502	0.0953548	-1.57834	0.114487	0.254215
SORBS1	42.0104	-0.0343305	0.27819	-0.123406	0.901785	0.954018
IFITM2	3728.4	0.138716	0.0533192	2.60161	0.0092788	0.0337007
POMT1	843.68	-0.0696385	0.073239	-0.950839	0.341686	0.550676
MAB21L2	2.07862	3.49288	1.58263	2.20702	0.0273127	0.0830921
TXNRD2	880.279	-0.418247	0.0746437	-5.60325	2.1e-08	2.54e-07
MTHFS	190.86	0.394367	0.137054	2.87746	0.00400885	0.0165219
DRAP1	2302.2	0.156633	0.0602771	2.59854	0.00936199	0.0339649
CENPB	1479.55	-0.823626	0.071997	-11.4397	2.65e-30	1.27e-28
DNPH1	648.309	0.202161	0.0865442	2.33592	0.0194952	0.0628455
SMC2	1824.96	-0.251788	0.0629726	-3.99838	6.38e-05	0.000421167
PRPF8	19078.4	-0.0476105	0.0565001	-0.842662	0.399417	0.606433
TRAPPC2B	44.4703	-0.057404	0.272042	-0.211011	0.832878	0.915659
AHSA1	1817.49	0.87017	0.0578297	15.0471	3.61e-51	2.89e-49
CENPC	359.81	-1.00382	0.111177	-9.02901	1.73e-19	5.3e-18
USP16	1009.22	-0.0579031	0.0683537	-0.84711	0.396934	0.605015
CDC42EP3	3690.39	-0.0947061	0.0461843	-2.05061	0.0403048	0.1129
SH2B2	26.2674	0.0982792	0.359974	0.273017	0.78484	0.889351
PAIP1	1212.4	-0.0996743	0.0648167	-1.53779	0.124101	0.270036
PAICS	8295.4	-0.0606879	0.039687	-1.52917	0.126223	0.27314
TBL3	1337.84	-0.259883	0.061234	-4.2441	2.19e-05	0.000159103
MXD4	515.324	-0.451572	0.0975482	-4.62922	3.67e-06	3.06e-05
P3H4	212.629	-0.668286	0.139091	-4.80467	1.55e-06	1.38e-05
ST6GALNAC2	8.98069	0.240859	0.640577	0.376004	0.706914	0.844188
PDLIM5	1704.8	0.110852	0.0556436	1.99218	0.0463511	0.12654
TRIM3	171.194	0.0414631	0.147143	0.281787	0.778107	0.886625
ERLIN1	1405.02	-0.153137	0.0613296	-2.49696	0.0125264	0.0432675
HEXIM1	1517.46	-0.355477	0.0678043	-5.24269	1.58e-07	1.65e-06
SPAG5	1274.75	-0.0850409	0.0622303	-1.36655	0.171766	0.342641
RBCK1	842.685	0.174643	0.0881377	1.98147	0.0475382	0.129237
STAMBP	697.022	-0.102241	0.0813718	-1.25647	0.208947	0.395226
TGOLN2	2663.31	-0.403339	0.0543483	-7.42137	1.16e-13	2.35e-12
CENPE	1340.56	-0.0283625	0.0845631	-0.3354	0.737323	0.865091
ARID3B	299.499	0.823222	0.110296	7.46373	8.41e-14	1.72e-12
POLR3F	308.147	0.192219	0.111082	1.73042	0.0835553	0.200233
POLR3G	827.494	-0.0881882	0.0717468	-1.22916	0.219012	0.40869
POLR3C	517.846	0.167491	0.0885965	1.8905	0.0586914	0.152476
IVNS1ABP	868.808	0.641525	0.0768495	8.34781	6.95e-17	1.76e-15
TRIM16	505.063	0.792343	0.0928351	8.53495	1.4e-17	3.78e-16
MYL12A	5523.14	0.078646	0.0523011	1.50371	0.132655	0.28327
TXNIP	142.559	-1.66788	0.174828	-9.5401	1.43e-21	4.78e-20
TAF6L	260.79	-0.50986	0.118638	-4.2976	1.73e-05	0.00012795
CENPF	1575.9	-0.51328	0.150416	-3.41241	0.000643916	0.00333124
PDPN	59.9118	0.121573	0.253015	0.480499	0.630873	0.796341
ATP5MG	1604.35	0.202688	0.0611468	3.31477	0.000917183	0.00453205
RASL10A	3.4615	-0.284501	0.974103	-0.292065	0.770237	0.883525
GAS2L1	392.279	-0.4449	0.103392	-4.30303	1.68e-05	0.000125039
RAD51AP1	695.186	-0.166021	0.0768328	-2.1608	0.0307105	0.0913145
RGS14	387.062	0.0271325	0.105674	0.256756	0.797367	0.896098
EXOC5	2475.4	-0.08585	0.055586	-1.54445	0.122479	0.26752
NPRL2	375.934	-0.0190744	0.101591	-0.187756	0.851068	0.927824
IGF2BP1	3647.08	0.0130929	0.0558409	0.234468	0.814622	0.90626
IGF2BP3	540.041	-0.24683	0.0914958	-2.69772	0.00698154	0.0265927
IGF2BP2	2677.52	0.153156	0.0525623	2.91379	0.00357068	0.014884
CAMKK2	1026.4	-0.270665	0.0696625	-3.88538	0.000102171	0.000640258
PRELID3A	127.879	0.00884397	0.161863	0.0546386	0.956426	0.980519
MTX2	471.18	0.0596275	0.0904262	0.659404	0.509636	0.704111
YKT6	2032.11	0.122159	0.054085	2.25864	0.0239056	0.0745284
SPINT2	3515.67	-0.00119197	0.0481194	-0.0247711	0.980238	0.990806
PMVK	209.967	0.434416	0.133216	3.26099	0.00111022	0.00537767
DMRT2	4.73656	1.45149	0.925552	1.56824	0.116826	0.258182
KHDRBS3	19.3511	-0.236781	0.424841	-0.55734	0.577295	0.756973
KHDRBS1	4829.57	-0.137975	0.04334	-3.18355	0.00145479	0.00681312
CELF1	2312.25	0.0438368	0.0555127	0.789671	0.42972	0.635241
CELF2	664.716	-0.161547	0.0907668	-1.77981	0.0751078	0.184351
CXCR6	4.45144	2.5896	1.065	2.43155	0.0150342	0.0504634
CTCF	1606.32	0.337405	0.0571186	5.9071	3.48e-09	4.53e-08
CD226	5.73828	-0.805164	0.803556	-1.002	0.316343	0.525379
FARS2	438.165	-0.159748	0.0980273	-1.62963	0.10318	0.235353
CGRRF1	181.62	0.220836	0.138769	1.59139	0.111521	0.249284
CGREF1	300.749	0.0496992	0.11038	0.450254	0.652528	0.811763
RRAGA	736.823	-0.427454	0.0791857	-5.39813	6.73e-08	7.45e-07
PRH1-TAS2R14	20.2258	0.39882	0.424976	0.938454	0.348011	0.557689
DCTN6	400.015	0.0216443	0.101485	0.213275	0.831112	0.91506
GNA13	2763.09	0.221501	0.0504352	4.3918	1.12e-05	8.64e-05
TNFSF13B	10.3892	0.604483	0.576434	1.04866	0.294335	0.500539
CSPG5	98.5024	-0.180323	0.183304	-0.983734	0.325246	0.534192
AVIL	16.579	-0.0405692	0.475748	-0.0852746	0.932043	0.96842
B3GNT2	424.969	0.339905	0.0970706	3.50162	0.000462437	0.00248686
GNB5	625.69	-0.112786	0.0884506	-1.27513	0.202264	0.385752
EBP	1061.85	0.0550138	0.0712352	0.772283	0.439947	0.643653
BUB1B-PAK6	3.05253	-2.28359	1.26028	-1.81197	0.0699911	0.174778
DLL3	101.79	0.0618258	0.198787	0.311016	0.755788	0.877308
CLDN16	3.00964	0.457946	1.02896	0.445057	0.656278	0.8138
PNMA2	788.892	-0.33516	0.0732743	-4.57405	4.78e-06	3.92e-05
CETN2	413.367	0.0762455	0.106178	0.718089	0.472702	0.67246
FUT9	109.093	-0.27743	0.176601	-1.57095	0.116195	0.257205
GMEB1	326.574	0.195506	0.1058	1.84789	0.0646178	0.164031
RRH	2.63164	-0.600351	1.13493	-0.528978	0.596821	0.771974
CCT6B	4.47126	-0.185893	0.876012	-0.212203	0.831948	0.915175
CCT8	3701.92	0.0933386	0.0486034	1.92041	0.0548057	0.144562
CNPY3	433.544	0.0591829	0.0968554	0.611043	0.541171	0.728615
CORIN	2.19433	0.820234	1.29669	0.632561	0.52702	0.717432
ADCY1	336.348	-0.31304	0.112637	-2.77919	0.00544943	0.0215006
CETN3	290.596	0.225156	0.114214	1.97134	0.0486845	0.131663
TBC1D7-LOC100130357	4.1299	-0.216179	0.979572	-0.220687	0.825336	0.911888
CNPY3-GNMT	2.77603	-0.745156	1.2235	-0.609034	0.542502	0.729751
FAM189B	1029.4	-0.20896	0.0701967	-2.97678	0.00291296	0.0125043
USP39	1087.94	0.186458	0.0698851	2.66807	0.00762884	0.0286215
POLD3	1040.3	-0.069283	0.0687989	-1.00704	0.313918	0.5228
CERS1	200.907	0.156444	0.136666	1.14472	0.252326	0.451786
TBR1	4.77171	1.72122	0.884633	1.94569	0.0516916	0.137976
AP4B1	783.025	1.40402	0.0775155	18.1128	2.53e-73	2.86e-71
CFL1	18633.4	0.10633	0.0464622	2.28854	0.0221063	0.0696144
POLQ	673.167	0.553794	0.0818887	6.76276	1.35e-11	2.29e-10
SLC12A7	446.636	0.166154	0.0949441	1.75002	0.0801147	0.193779
OGA	4041.64	-0.558416	0.0552167	-10.1132	4.83e-24	1.79e-22
NFAT5	3076.36	0.305017	0.0597606	5.10398	3.33e-07	3.29e-06
NUDC	5440.36	0.214636	0.0451148	4.75756	1.96e-06	1.71e-05
PTGES3	12521.5	0.176906	0.0456199	3.87782	0.000105395	0.000658806
BOLA2-SMG1P6	381.193	0.0908663	0.0992008	0.915984	0.359675	0.569563
CFL2	2772.37	-0.425022	0.0510737	-8.32173	8.67e-17	2.18e-15
YME1L1	2879.17	-0.0211462	0.0490934	-0.430734	0.666662	0.819148
SETDB2-PHF11	50.0984	0.420511	0.279777	1.50302	0.132834	0.283468
TCFL5	533.278	0.184758	0.0849395	2.17517	0.0296173	0.0887333
PLK4	1114.09	-0.561247	0.0709556	-7.90983	2.58e-15	5.9e-14
STAG3	2638.05	-0.105929	0.052357	-2.02321	0.0430511	0.118859
STAG2	2395.78	-0.103204	0.0569169	-1.81324	0.0697945	0.174393
SIX2	120.418	-0.415452	0.172801	-2.40423	0.0162067	0.053689
RFPL3	10.5478	0.549634	0.562067	0.97788	0.328134	0.537217
RFPL2	28.715	5.89135	0.885804	6.65085	2.91e-11	4.8e-10
RBBP9	548.984	-0.26758	0.0849851	-3.14855	0.00164083	0.00758385
RAI2	36.1092	-0.411094	0.30567	-1.3449	0.178659	0.352492
RAI1	484.902	-0.657469	0.105423	-6.23649	4.47e-10	6.49e-09
PHTF1	729.534	0.179716	0.076186	2.35891	0.0183286	0.0596754
MAP3K2	1554.46	0.514578	0.0616251	8.35013	6.82e-17	1.73e-15
MASP2	25.3682	-2.6497	0.444784	-5.95727	2.56e-09	3.38e-08
KIF1C	3586.36	-0.0796447	0.0571465	-1.39369	0.16341	0.330238
CTSC	4858.39	-0.182911	0.0480629	-3.80566	0.000141426	0.000859283
GRAP	19.4904	-0.79398	0.419828	-1.8912	0.0585974	0.152276
GIPC1	2180.4	-0.0387159	0.0599433	-0.645875	0.51836	0.711072
TRAF3IP2	147.793	-0.197985	0.157938	-1.25357	0.21	0.396529
PLAC1	78.5037	-0.26175	0.206888	-1.26517	0.205809	0.390864
NUP50	2203.71	0.111456	0.0546173	2.04067	0.0412839	0.115013
NES	1979.93	-0.0113984	0.0651522	-0.174951	0.861118	0.933278
KDM5B	673.471	0.00333507	0.0801816	0.0415939	0.966822	0.984494
TOB2	1962.26	0.639518	0.0632084	10.1176	4.62e-24	1.72e-22
HBS1L	1337.24	-0.164598	0.0629622	-2.61423	0.00894275	0.0326593
AHCYL1	2803.15	-0.149822	0.0495437	-3.02405	0.00249416	0.0109002
PLK2	8108.75	-1.33235	0.0541477	-24.6058	1.09e-133	2.02e-131
ZMYND11	1755.14	-0.0269827	0.0560362	-0.481522	0.630146	0.795624
SRSF10	2942.61	-0.276226	0.050376	-5.48329	4.17e-08	4.79e-07
ZBTB6	488.009	0.493582	0.088689	5.56532	2.62e-08	3.11e-07
POP4	935.891	-0.0570697	0.0735045	-0.776411	0.437506	0.642216
ARPP19	4219.36	-0.317861	0.0501138	-6.34278	2.26e-10	3.39e-09
ZNF234	150.954	0.86821	0.16336	5.31471	1.07e-07	1.14e-06
ZNF266	830.499	0.420315	0.079376	5.29524	1.19e-07	1.26e-06
ZNF274	557.067	0.0619159	0.0924908	0.669428	0.503223	0.699139
NEK6	2382.11	-0.0397095	0.0524816	-0.756636	0.449268	0.651689
WDR4	217.476	-0.141098	0.14243	-0.990648	0.321858	0.530965
NCKAP1	3672.67	-0.200493	0.0523543	-3.82955	0.000128378	0.000787675
IQGAP2	169.209	-0.00315668	0.153575	-0.0205547	0.983601	0.992473
VAMP5	8.97148	0.133509	0.600961	0.222159	0.82419	0.911325
ZNF273	102.528	0.9449	0.186422	5.06861	4.01e-07	3.92e-06
ZNF460	41.0094	2.92993	0.358578	8.17096	3.06e-16	7.44e-15
ZNF268	566.123	0.229875	0.0835682	2.75074	0.005946	0.0231656
MTHFD2	2321.33	0.0335372	0.0512979	0.653773	0.513258	0.706837
SPEM3	3.79939	3.45782	1.28234	2.69648	0.00700761	0.0266716
UPK3BL2	34.4904	-0.827988	0.348689	-2.37458	0.0175692	0.057528
LOC107983998	22.1399	1.11982	0.412501	2.7147	0.00663363	0.025501
LOC107984025	4.1617	0.022498	0.896022	0.0251088	0.979968	0.990806
LOC107984126	9.6823	0.335882	0.599554	0.56022	0.575329	0.755586
LOC107984138	159.776	0.953473	0.157289	6.06192	1.35e-09	1.84e-08
LOC107984139	5.14368	2.45654	0.930117	2.6411	0.00826363	0.0306423
LOC107984153	7.87719	-2.46224	1.69825	-1.44986	0.147096	0.306321
LOC107984156	20.4046	0.421592	0.399187	1.05613	0.29091	0.496803
LOC107984203	257.142	-1.08031	0.126433	-8.54447	1.29e-17	3.49e-16
SMIM38	4.1913	0.487704	0.881543	0.55324	0.580099	0.758923
LOC107984449	23.1093	-0.363669	0.380437	-0.955924	0.339111	0.548381
LOC107984512	14.223	-0.941975	0.506068	-1.86136	0.0626933	0.16015
LOC107984638	3.39962	1.36183	1.05567	1.29001	0.197046	0.378403
LOC107984745	1.8333	0.394125	1.38574	0.284415	0.776092	0.886082
LOC107984751	24.1411	0.988384	0.374402	2.6399	0.00829296	0.0307359
LOC107984814	2.66939	0.141895	1.12896	0.125687	0.89998	0.953334
LOC107984817	10.1173	0.82587	0.603856	1.36766	0.171418	0.34222
LOC107984832	18.4454	0.455564	0.43432	1.04891	0.294218	0.500455
LOC107984841	57.0323	-0.376083	0.26711	-1.40797	0.159139	0.323879
LOC107984859	5.1523	0.0435447	0.786963	0.0553326	0.955873	0.980213
LOC107984862	14.8832	0.427786	0.483532	0.884711	0.376313	0.585684
LOC107984876	2.55887	1.60119	1.2423	1.28888	0.197438	0.379009
LOC107984974	51.0729	-0.286478	0.257943	-1.11062	0.26673	0.469151
LOC107985021	30.6961	2.4474	0.388883	6.29342	3.11e-10	4.59e-09
LOC107985082	40.638	-0.0645729	0.285278	-0.226351	0.820929	0.909666
LOC107985115	7.65341	0.135663	0.642573	0.211124	0.83279	0.915629
LOC107985320	19.1859	0.70309	0.421113	1.6696	0.0949992	0.221241
LOC107985388	7.62372	-1.5752	0.702533	-2.24218	0.0249499	0.0771999
LOC107985410	5.63917	2.02904	0.839921	2.41575	0.0157027	0.052297
LOC107985524	74.3251	0.36275	0.232437	1.56064	0.118608	0.260871
LOC107985532	11.7174	-2.69546	0.661133	-4.07702	4.56e-05	0.00031068
LOC107985556	5.42244	-0.6708	0.776266	-0.864136	0.387513	0.596055
LOC107985678	17.137	3.46033	0.62236	5.56001	2.7e-08	3.19e-07
LOC107985692	1.78615	-1.28553	1.41515	-0.908402	0.363666	0.574478
LOC107986035	1.93044	-2.19015	1.48182	-1.47802	0.139402	0.293525
LOC107986084	19.0915	0.897185	0.465294	1.92821	0.0538291	0.142614
LOC107986113	150.974	-1.01042	0.166696	-6.06143	1.35e-09	1.84e-08
LOC107986175	6.75274	1.18713	0.722186	1.6438	0.100218	0.230173
LOC107986211	42.5847	0.869618	0.28558	3.04509	0.00232608	0.0102705
LOC107986217	129.029	0.297654	0.173688	1.71373	0.0865788	0.205987
LOC107986596	2.26003	-1.74398	1.37443	-1.26888	0.204484	0.388994
LOC107986677	14.6583	2.88776	0.588917	4.9035	9.41e-07	8.66e-06
LOC107986762	17.1255	1.37885	0.454156	3.03607	0.00239685	0.0105342
LOC107986800	709.057	0.241084	0.08243	2.92472	0.00344772	0.0144333
LOC107986910	3.62662	-0.663319	0.981958	-0.675506	0.499354	0.695778
LOC107986982	10.0677	1.82225	0.642183	2.83758	0.00454566	0.0183753
LOC107987004	87.7716	0.322473	0.202561	1.59198	0.11139	0.249109
LOC107987044	2.74921	2.93983	1.3868	2.11986	0.034018	0.0990751
LOC107987067	16.262	0.527096	0.449971	1.1714	0.241438	0.438253
LOC107987158	3.46852	4.27975	1.43733	2.97756	0.00290549	0.0124758
LOC107987175	3.19267	0.600458	1.0353	0.579983	0.561926	0.744252
LOC107987237	18.2825	2.97547	0.545732	5.45225	4.97e-08	5.66e-07
LOC107987248	59.605	-0.51287	0.237946	-2.1554	0.0311305	0.0923432
LOC107987254	79.3096	0.830267	0.211309	3.92916	8.52e-05	0.000543508
LOC107987269	2.58411	-1.97877	1.34499	-1.47122	0.141233	0.29646
LOC107987276	25.1729	-0.206391	0.362219	-0.569797	0.568816	0.750652
LOC107987289	2.65326	0.131286	1.1002	0.11933	0.905014	0.955679
LOC107987290	8.36543	0.36977	0.630645	0.586336	0.55765	0.741626
LOC107987363	4.7251	-1.25459	0.86792	-1.44552	0.148313	0.307742
LOC107987364	65.6148	0.277126	0.233377	1.18746	0.235046	0.429737
LOC107987372	10.4604	-0.0907673	0.563418	-0.161101	0.872014	0.939387
LOC107987373	4.66787	0.138979	0.902844	0.153935	0.877661	0.942207
LOC107987388	1.88568	2.30727	1.52733	1.51065	0.130877	0.280381
LOC107987432	6.76671	-0.502832	0.717646	-0.700668	0.48351	0.681877
LOC107987433	79.0591	0.421321	0.228365	1.84494	0.0650458	0.164782
LOC107987457	71.935	0.26715	0.242202	1.103	0.270025	0.473168
LOC107987464	5.00673	-0.218097	3.07364	-0.0709572	0.943432	0.973854
LOC107987477	8.03562	0.990076	2.10171	0.47108	0.637584	0.801232
LOC107987478	3.6246	-0.396648	0.944669	-0.419881	0.674572	0.824269
LOC107987479	3.6246	-0.396648	0.944669	-0.419881	0.674572	0.824269
LOC107987545	155.727	-0.330016	0.151127	-2.1837	0.0289843	0.0871332
RPP40	331.888	0.103247	0.106631	0.968261	0.332914	0.542021
SEPTIN9	4988.96	-0.16098	0.04936	-3.26134	0.00110886	0.00537285
SEC24A	915.038	0.273997	0.0730268	3.75201	0.000175424	0.00104342
SDCCAG8	361.193	-0.108821	0.116121	-0.937132	0.348691	0.5583
ENTR1	1157.34	0.159208	0.0643225	2.47515	0.0133179	0.04556
HSPH1	13245.7	2.79205	0.0423278	65.9624	0	0
STARD10	268.741	-0.10421	0.117052	-0.89029	0.37331	0.583436
WASF3	330.164	0.144591	0.107905	1.33999	0.180248	0.354974
NOXA1	92.8497	-0.339758	0.190703	-1.78161	0.0748136	0.183957
UTP14A	542.733	-0.00803844	0.0867702	-0.0926406	0.926189	0.965648
CPLX1	21.7978	-0.436749	0.397173	-1.09964	0.271488	0.474897
FRS3	109.005	0.207229	0.178954	1.158	0.246864	0.444759
FRS2	966.777	0.959015	0.0693645	13.8257	1.78e-43	1.24e-41
CGB3	6.63834	1.67171	0.741859	2.25341	0.0242333	0.0753617
NEU3	443.542	-0.0960757	0.0951058	-1.0102	0.3124	0.521199
FAXDC2	21.311	0.135966	0.404854	0.33584	0.736991	0.864905
FAM114A2	375.197	0.122097	0.100605	1.21363	0.22489	0.416338
ZNF275	425.894	0.569903	0.096003	5.9363	2.92e-09	3.82e-08
ALDH1L1	18.964	0.0370417	0.422939	0.0875816	0.930209	0.967448
FTCD	11.4165	-0.158928	0.542845	-0.292769	0.769699	0.883525
TUBGCP2	1491.91	-0.0816718	0.058035	-1.40729	0.159343	0.324101
CLPX	817.124	-0.369998	0.0748756	-4.94151	7.75e-07	7.23e-06
PDE10A	494.116	0.0221054	0.0938913	0.235436	0.813871	0.905732
SRCAP	2468.93	-0.128508	0.0739326	-1.73818	0.0821792	0.197623
PPP1R13L	976.635	-0.0608598	0.0789606	-0.770762	0.440848	0.644445
POLR1G	249.487	-0.188486	0.119052	-1.58322	0.113371	0.252297
HPSE	241.348	-0.00773423	0.133483	-0.0579416	0.953795	0.979535
RUVBL2	2353.71	0.047416	0.0593583	0.798809	0.424401	0.629697
PGRMC1	2294.98	-0.0729492	0.0522689	-1.39565	0.162819	0.329238
SLC26A1	22.1098	-1.50326	0.432351	-3.47695	0.000507148	0.00270208
ARID5A	184.685	0.512678	0.142882	3.58813	0.000333064	0.00185577
TSPAN9	622.461	-0.0724414	0.0801907	-0.903364	0.366333	0.576987
USP20	166.654	-0.119371	0.152064	-0.785005	0.43245	0.637544
USP19	1011.57	-0.285463	0.0706621	-4.03983	5.35e-05	0.000359572
HCST	2.71265	1.2759	1.22377	1.0426	0.297134	0.503984
ME3	870.468	-0.0258945	0.0735052	-0.352281	0.724628	0.856399
NMU	131.207	0.144395	0.16299	0.885917	0.375662	0.585279
C1QL1	268.71	0.0956432	0.118072	0.810041	0.417917	0.624529
MRPS30	638.471	0.0760628	0.0843313	0.901953	0.367082	0.577681
WDR3	1465.28	-0.016781	0.0613096	-0.27371	0.784308	0.889051
NPFFR2	4.14708	0.0194284	0.88428	0.0219709	0.982471	0.991808
GPR83	9.97533	2.40259	0.668834	3.59221	0.000327886	0.00183032
RAB10	3052.54	-0.00132726	0.0518649	-0.0255907	0.979584	0.990748
PPARGC1A	10.6614	1.13632	0.594187	1.9124	0.0558249	0.146708
MALT1	364.652	0.311997	0.102764	3.03604	0.00239705	0.0105342
MMP24	127.551	0.0654688	0.162592	0.402657	0.6872	0.831424
YIF1A	838.829	-0.156491	0.0730299	-2.14283	0.0321264	0.0948279
CPSF4	713.591	0.0297158	0.0766196	0.387835	0.698138	0.839032
JTB	807.15	0.0782681	0.0752374	1.04028	0.298209	0.505292
ADCY3	703.463	-0.0561727	0.0793436	-0.707968	0.478965	0.677888
RUNDC3A	3.15621	-0.0162033	1.00329	-0.0161501	0.987115	0.993349
DHRS4	232.165	0.0585388	0.124921	0.468605	0.639352	0.802244
BRD8	832.756	-0.530176	0.0764352	-6.93629	4.03e-12	7.13e-11
MTMR11	268.944	0.307165	0.115	2.671	0.00756246	0.0284081
BLCAP	905.879	0.0640857	0.0692849	0.924958	0.354988	0.564997
MAN1A2	2798.04	-0.355857	0.068116	-5.22428	1.75e-07	1.81e-06
TRAFD1	231.014	0.244281	0.124343	1.96458	0.0494632	0.133335
TXNL4A	511.858	0.0102278	0.0909871	0.11241	0.910499	0.958093
PNPLA6	1380.18	-1.10077	0.0662848	-16.6067	6.23e-62	5.98e-60
SUGT1	1852.78	0.71247	0.0557323	12.7838	2.02e-37	1.2e-35
EDAR	2.38102	1.46063	1.21865	1.19856	0.230699	0.424346
PAPOLA	5204.91	-0.0322454	0.043459	-0.741973	0.458104	0.65965
TCERG1	1796.6	-0.180783	0.0584993	-3.09035	0.00199921	0.00897818
MAGED2	1519.51	-0.103118	0.0578189	-1.78346	0.0745115	0.183365
EHMT2	1899.54	0.0083009	0.0548084	0.151453	0.879618	0.943464
COPS8	1068.15	0.0917692	0.0655003	1.40105	0.161199	0.326938
RNPS1	4556.01	0.075793	0.0504464	1.50245	0.132982	0.283633
FASTK	664.247	-0.230116	0.0841783	-2.73368	0.00626315	0.0242825
SUB1	2894.48	-0.0549026	0.0520667	-1.05447	0.29167	0.497759
SMPDL3A	35.0054	-0.4134	0.318643	-1.29738	0.194501	0.374572
DBF4	1465.34	-0.323834	0.0596875	-5.42548	5.78e-08	6.5e-07
SPIN1	3600.7	-0.0274748	0.0459692	-0.597678	0.550055	0.735058
RALBP1	3096.48	-0.14425	0.0509682	-2.83019	0.00465198	0.0187343
SRSF8	497.565	-0.27325	0.089436	-3.05526	0.00224866	0.00998169
MORF4L1	3992.51	-0.267412	0.0511909	-5.22382	1.75e-07	1.81e-06
PRDX3	3788.28	-0.0506433	0.0494823	-1.02346	0.306089	0.513876
GPR75	29.1443	0.471148	0.343727	1.3707	0.170468	0.340958
EHD1	4390.15	0.952211	0.0572604	16.6295	4.26e-62	4.12e-60
AFG3L2	2528.43	-0.144737	0.0528755	-2.73731	0.00619436	0.0240469
POP1	533.734	-0.182358	0.0865064	-2.10803	0.0350284	0.101435
PRSS21	2139.02	0.0323043	0.0613297	0.526732	0.59838	0.77313
MSL3	372.336	-0.15257	0.102226	-1.49248	0.135573	0.288011
C11orf58	2215.45	0.017649	0.0552237	0.319591	0.749278	0.872292
KDELR1	3197.98	-0.01851	0.0502348	-0.368469	0.712524	0.848086
SF3A3	2053.77	-0.0645945	0.0545392	-1.18437	0.236268	0.431376
AP3M2	562.018	-0.164373	0.0858184	-1.91536	0.0554465	0.145883
STARD3	760.27	-0.123634	0.0754903	-1.63775	0.101474	0.232205
HNRNPA0	2180.29	-0.189536	0.0607504	-3.11992	0.00180902	0.00824785
BTG3	1489.78	0.574224	0.0667969	8.59657	8.21e-18	2.25e-16
ERV3-1-ZNF117	15.5281	-2.98029	1.1201	-2.66074	0.00779696	0.0291282
CBX1	3118.86	-0.0935772	0.0528221	-1.77155	0.0764687	0.186999
SEC61B	731.899	0.177486	0.0821089	2.16159	0.0306495	0.0911693
TOMM34	1228.98	0.194666	0.0624523	3.11703	0.00182681	0.00831364
PDIA5	452.052	-0.126612	0.0950256	-1.3324	0.182728	0.358819
SERINC3	2593.42	-0.143149	0.053147	-2.69346	0.0070714	0.0268939
OS9	2822.92	0.0152417	0.0520228	0.292981	0.769536	0.883525
PNRC1	447.817	-2.08468	0.104843	-19.8838	5.63e-88	7.39e-86
TMED2	3668.78	-0.0484031	0.0539934	-0.896464	0.370005	0.580934
LMAN2	2183.82	0.0456576	0.0627379	0.727752	0.466766	0.666802
ERP29	1611.71	0.125012	0.0600909	2.08038	0.0374904	0.106992
MLLT11	1029.8	0.0867237	0.0817353	1.06103	0.288676	0.49434
STIP1	7224.51	0.546713	0.047243	11.5724	5.69e-31	2.82e-29
IFI44L	9.34742	0.342261	0.588797	0.581289	0.561046	0.74363
ACOT2	310.164	-0.274356	0.116726	-2.35043	0.0187515	0.0608094
RAB40B	39.6666	-0.274946	0.295668	-0.929916	0.352414	0.562398
EBNA1BP2	1657.87	0.0371994	0.0592797	0.627523	0.530316	0.71989
CKAP4	4151.31	-0.211301	0.0447823	-4.7184	2.38e-06	2.04e-05
HTD2	412.879	0.225947	0.095976	2.3542	0.0185625	0.06028
YWHAQ	6831.01	-0.0848789	0.044823	-1.89365	0.0582718	0.151596
TMED10	2798.81	-0.262868	0.0527326	-4.98492	6.2e-07	5.87e-06
ASCC3	908.758	-0.0568134	0.0768561	-0.739218	0.459774	0.661483
ADIRF	4.25635	-1.03458	1.03584	-0.998789	0.317897	0.526792
UQCR11	1024.84	0.144077	0.0740687	1.94518	0.0517536	0.138068
CLP1	214.272	-1.30029	0.133281	-9.75601	1.74e-22	6.03e-21
FERMT2	4039.36	0.436162	0.0477195	9.14012	6.24e-20	1.97e-18
COPS6	1688.86	0.0860612	0.0562354	1.53037	0.125924	0.272696
RAB32	539.64	0.126256	0.0878722	1.43682	0.150769	0.311363
MAPRE2	957.867	0.178213	0.068849	2.58846	0.00964072	0.0347926
CCNI	4994.09	-0.0200539	0.0464849	-0.431406	0.666173	0.818959
GCN1	4467.54	-0.342397	0.0647525	-5.28778	1.24e-07	1.31e-06
COPS5	919.247	0.113803	0.0701777	1.62165	0.104879	0.23814
METAP2	2058.48	0.113579	0.0546299	2.07907	0.0376113	0.107276
IMMT	2651.5	-0.00460596	0.0550215	-0.0837119	0.933285	0.968999
SLC38A3	77.3514	-0.249803	0.218236	-1.14465	0.252356	0.451786
SF3B2	5515.42	-0.0992028	0.0432067	-2.29601	0.0216756	0.0684884
ILVBL	459.173	-0.594517	0.0938555	-6.33439	2.38e-10	3.57e-09
SLC27A5	43.8305	0.149273	0.279817	0.533466	0.593711	0.770413
SLC27A4	899.689	-0.325351	0.0736604	-4.41691	1e-05	7.77e-05
SLC27A3	16.5976	-0.0362609	0.449115	-0.0807386	0.93565	0.969936
SLC27A2	76.1892	-0.116288	0.215692	-0.539139	0.589791	0.767046
KIF2C	1627.47	-0.345262	0.0587818	-5.87363	4.26e-09	5.52e-08
SPINK5	349.333	0.0796868	0.104307	0.763967	0.444887	0.647966
CCDC85B	1303.81	0.0360224	0.0725013	0.496853	0.619293	0.787843
IL24	2.52025	0.721459	1.18249	0.610119	0.541783	0.729267
CFAP298-TCP10L	9.83573	1.52619	0.611819	2.49451	0.0126132	0.0435171
CHAD	7.43269	-0.316368	0.661257	-0.478433	0.632342	0.797467
GLIPR1	1710	-0.246415	0.0583153	-4.22557	2.38e-05	0.000171865
TLK2	1391.74	0.316207	0.0645201	4.90091	9.54e-07	8.77e-06
ZNF765-ZNF761	24.9183	0.936325	0.82849	1.13016	0.258409	0.459416
TMSB15A	49.0374	0.0301475	0.274592	0.10979	0.912576	0.958949
KDELR2	4540.59	-0.00758746	0.046235	-0.164107	0.869647	0.938307
KDELR3	682.245	-0.240359	0.0969639	-2.47885	0.0131808	0.045184
ATF7	1037.58	0.1	0.0707142	1.41414	0.157319	0.32153
SNRNP27	612.211	0.198086	0.0820494	2.41422	0.0157687	0.0524935
TMED1	641.076	-0.0237528	0.0792928	-0.299558	0.764515	0.88192
LIAS	90.0063	-0.0829607	0.194602	-0.42631	0.669882	0.821285
RCBTB2	83.1199	0.276386	0.201762	1.36986	0.17073	0.341346
IFT27	165.126	0.0865831	0.145037	0.596974	0.550524	0.735391
RAB35	1605.59	-0.0899339	0.0585543	-1.53591	0.124561	0.270762
TDRKH	329.334	0.0759697	0.108193	0.702169	0.482574	0.681198
VAX1	22.4737	0.0738638	0.387849	0.190445	0.848961	0.926004
LILRB3	3.48924	0.00205942	1.00717	0.00204475	0.998369	0.998902
RBPMS	79.3098	-0.0100542	0.207193	-0.0485256	0.961297	0.982218
RAB31	430.324	-0.0766419	0.0951233	-0.805711	0.42041	0.626645
ADAP1	69.8185	-0.143798	0.229213	-0.627354	0.530427	0.719904
DSTN	3029.7	0.104182	0.0509193	2.04603	0.0407537	0.113939
ZNF660-ZNF197	15.0611	1.90978	3.45884	0.552145	0.580849	0.759439
STON1	93.5255	-0.186997	0.209973	-0.890575	0.373157	0.583257
LOC110384692	18.9204	0.878753	0.46912	1.87319	0.0610416	0.157082
RCC1	2708.57	-0.00558174	0.0541015	-0.103172	0.917827	0.961985
PIM2	192.031	0.19353	0.133987	1.4444	0.148627	0.308181
B4GAT1	575.179	-0.427086	0.0856124	-4.9886	6.08e-07	5.77e-06
MID2	106.139	0.0668403	0.189393	0.352918	0.72415	0.856343
TENT4A	979.607	0.652323	0.0703629	9.27084	1.85e-20	5.96e-19
UPK1A	3.60068	-0.965296	1.01322	-0.952704	0.34074	0.549743
SLC35D2	237.683	-0.114045	0.12296	-0.927491	0.353672	0.563885
ADRM1	3411.11	0.20964	0.0619226	3.38552	0.00071043	0.00364138
CHD1	1574.46	0.107019	0.0691646	1.54731	0.121787	0.26624
NUDT21	5835.6	-0.212996	0.0476122	-4.47355	7.69e-06	6.1e-05
CPSF6	2271.75	-0.114294	0.0541709	-2.10987	0.0348695	0.101089
OGFR	825.581	-0.428788	0.0716169	-5.98725	2.13e-09	2.85e-08
DDX52	1133.53	-0.0959665	0.0651628	-1.47272	0.140827	0.295649
ABHD2	1845.1	-0.345303	0.0729911	-4.73076	2.24e-06	1.93e-05
WWP1	593.888	-0.136387	0.0825474	-1.65222	0.0984892	0.227214
EEF1AKMT4	66.5073	0.064404	0.229991	0.280028	0.779456	0.886806
ASDURF	58.4545	-0.357723	0.248026	-1.44228	0.149223	0.308925
CHD2	1989.25	0.112316	0.078858	1.42429	0.154363	0.317394
WWP2	1277.35	-0.0979435	0.0662669	-1.47802	0.139404	0.293525
CNMD	40.4522	0.264008	0.302526	0.872679	0.382838	0.591354
DUS4L	56.9041	0.185641	0.253712	0.731701	0.464351	0.665193
SOX30	213.86	-0.247556	0.130365	-1.89895	0.0575713	0.150191
CNTRL	593.08	0.0553635	0.0998319	0.554567	0.579191	0.758511
UBE2C	2385.51	0.115443	0.0588288	1.96236	0.0497208	0.133933
SNRNP35	196.935	-0.648247	0.14351	-4.51708	6.27e-06	5.04e-05
DEPP1	35.0329	0.651137	0.315237	2.06555	0.038871	0.110029
CYB561D2	227.349	0.0433874	0.125359	0.346105	0.729264	0.859248
RAPGEF4	3.47233	-0.279064	1.01279	-0.275539	0.782902	0.888297
CHD3	2894.64	-0.0178719	0.0586758	-0.304587	0.760681	0.880012
TMEM115	588.042	-0.2498	0.0899961	-2.77568	0.00550867	0.0217057
DUSP14	1137.14	-0.526139	0.0686094	-7.6686	1.74e-14	3.77e-13
TOPBP1	1991.04	-0.0176487	0.0589599	-0.299334	0.764685	0.88192
TRIM31	10.3154	1.17187	0.580365	2.01919	0.0434671	0.119749
TPPP	91.2525	0.338997	0.196541	1.72482	0.0845608	0.202246
HSF2BP	155.638	0.287644	0.148175	1.94124	0.0522289	0.139162
TRIOBP	1030.65	-0.298234	0.0677187	-4.40402	1.06e-05	8.2e-05
RER1	1320.65	0.0597398	0.0644509	0.926905	0.353976	0.564169
CHD4	4933.45	-0.0587618	0.0549594	-1.06919	0.284986	0.489982
DNAJB4	4167.63	2.44658	0.0549657	44.511	0	0
CCDC194	2.4342	3.73728	1.53732	2.43103	0.0150558	0.050513
C17orf113	23.3077	-0.700429	0.38155	-1.83575	0.0663951	0.167548
ESM1	4.23861	1.22711	0.919228	1.33493	0.181898	0.357517
DIDO1	2034.37	-0.0320608	0.0676783	-0.473723	0.635698	0.799839
WDR5	1358.21	-0.115071	0.0610077	-1.88616	0.0592729	0.15348
SPACA9	148.933	-0.00250016	0.150939	-0.016564	0.986784	0.993232
ADAMTS13	117.876	-0.018709	0.17594	-0.106337	0.915315	0.960933
CACFD1	186.888	0.836498	0.143081	5.84632	5.03e-09	6.47e-08
ADAMTS5	303.617	-0.319186	0.128178	-2.49018	0.0127678	0.0439696
NUP42	459.623	-0.106547	0.0962249	-1.10727	0.268176	0.470974
PRSS23	2096.05	-0.460123	0.0528007	-8.71432	2.93e-18	8.3e-17
PTPN21	598.762	0.407388	0.0851284	4.78557	1.71e-06	1.51e-05
ADCY5	217.342	-0.290439	0.126825	-2.29007	0.022017	0.0693916
HNRNPUL1	6241.9	-0.092324	0.0449315	-2.05477	0.0399011	0.111994
ATE1	517.807	-0.000285191	0.0900436	-0.00316726	0.997473	0.998606
RPP14	382.496	-0.116357	0.109883	-1.05892	0.289637	0.495532
KRR1	1105.31	-0.210565	0.0657348	-3.20325	0.00135888	0.00641411
KATNA1	328.305	0.234813	0.105231	2.23141	0.0256537	0.0790243
PRDM7	10.7291	3.36017	0.7618	4.41082	1.03e-05	7.97e-05
PRDM5	151.344	0.158753	0.152703	1.03962	0.298517	0.505586
PRDM4	1836.58	0.512436	0.0563336	9.09645	9.33e-20	2.91e-18
CHEK1	1060.29	-0.00326268	0.0653655	-0.0499144	0.960191	0.981824
HIBADH	830.521	-0.0243569	0.0733311	-0.33215	0.739776	0.866543
CIT	2057.98	0.00725339	0.0786854	0.0921822	0.926553	0.965759
CEP43	395.131	0.18979	0.0961573	1.97375	0.0484103	0.131025
EMILIN1	11.9626	-0.807356	0.553236	-1.45934	0.144473	0.30195
BTN3A2	402.977	-0.182308	0.100625	-1.81176	0.0700228	0.174818
BTN3A1	212.164	-0.501006	0.130496	-3.83923	0.000123419	0.000760675
FOXN3	280.832	-0.263597	0.122055	-2.15965	0.0307996	0.0915248
BTN2A1	963.978	0.291061	0.0716491	4.06231	4.86e-05	0.000329286
RCAN3	538.923	-0.342278	0.092364	-3.70575	0.000210766	0.00123258
FAF1	1752.19	0.133845	0.0572317	2.33865	0.0193535	0.0625217
CRYZL2P-SEC16B	10.9059	-0.479767	0.56612	-0.847465	0.396736	0.604898
CD160	1.90505	3.35647	1.64476	2.04071	0.0412798	0.115013
KIF3A	550.658	-0.0659446	0.0856762	-0.769695	0.441481	0.644953
POLR3A	786.981	0.0399644	0.0914759	0.436884	0.662195	0.816303
CLASRP	377.346	0.0522431	0.104197	0.501386	0.616099	0.785657
ZWINT	2219.27	-0.031314	0.0519116	-0.603218	0.546363	0.732222
CAPN10	171.04	0.00744075	0.145142	0.0512653	0.959114	0.981718
KPTN	186.721	-0.109753	0.140112	-0.783321	0.433439	0.638219
CDC42EP1	1418.77	0.152362	0.0731181	2.08377	0.0371807	0.106221
SLC7A9	14.5036	1.03587	0.486362	2.12983	0.0331858	0.0971889
PWP1	3104.47	-0.164746	0.0475816	-3.4624	0.00053538	0.00283035
TBC1D8	58.9323	0.136636	0.237718	0.574781	0.56544	0.747514
CDC37	6633.35	0.122722	0.0429653	2.85631	0.0042859	0.0175191
PKIG	454.834	0.219908	0.0905381	2.4289	0.0151448	0.0507373
KAT7	1396.89	-0.0101897	0.0590638	-0.172521	0.863028	0.934815
DMC1	26.8774	-0.11249	0.350154	-0.321259	0.748014	0.871328
PLAAT3	440.34	0.0260181	0.0926241	0.2809	0.778787	0.886625
GLMN	417.889	0.302999	0.099588	3.04253	0.002346	0.0103402
HHLA3	200.03	0.0670132	0.131507	0.509581	0.610345	0.781695
HHLA2	2.96835	-0.513496	1.09679	-0.468183	0.639654	0.802244
BVES	254.471	0.373727	0.119508	3.12722	0.00176467	0.00807251
CORO1A	56.4719	-0.391826	0.245398	-1.59669	0.110334	0.247377
WDR45	370.429	0.0122882	0.0993874	0.123639	0.901601	0.953974
FICD	82.1164	0.3912	0.214322	1.82529	0.0679572	0.170742
AP4S1	155.818	-0.0453134	0.148826	-0.304471	0.760769	0.880012
LDB3	4.16775	0.0292757	0.930961	0.0314467	0.974913	0.988394
PTP4A3	390.8	-0.217928	0.103311	-2.10944	0.0349069	0.101142
LSM6	393.73	0.180616	0.104591	1.72688	0.084189	0.201421
RABL2B	277.476	0.00638156	0.114282	0.0558404	0.955469	0.980213
RABL2A	144.435	-0.263496	0.161669	-1.62985	0.103133	0.235281
ERLIN2	1763.81	-0.385993	0.0565264	-6.82854	8.58e-12	1.47e-10
ERG28	755.057	-0.0900212	0.0773426	-1.16393	0.244453	0.441905
NUDT6	108.55	-0.0659125	0.185845	-0.354664	0.722841	0.855548
NUDT4	1090.25	0.993303	0.0709612	13.9978	1.61e-44	1.13e-42
NUDT5	1819.96	-0.103951	0.0561748	-1.85049	0.0642429	0.163245
NUDT3	2703.29	-0.430427	0.0537617	-8.0062	1.18e-15	2.77e-14
SOX21	2.69095	0.5049	1.09929	0.459295	0.646023	0.807097
FSTL1	15478.7	-0.205234	0.0407036	-5.04217	4.6e-07	4.45e-06
PSIP1	2647.6	-0.145238	0.0537472	-2.70224	0.00688732	0.0263007
WDHD1	1297.84	-0.00340892	0.0678193	-0.0502647	0.959911	0.981824
FAM107A	2.72185	-2.77422	1.40245	-1.97812	0.0479148	0.129933
STRAP	2234.89	-0.0471381	0.0556523	-0.847011	0.396989	0.605038
ADAMTS7	237.497	-0.163567	0.127992	-1.27795	0.201266	0.384437
ADAMTS6	2081.95	0.509185	0.0541591	9.40164	5.37e-21	1.76e-19
BAZ2A	4115.85	-0.014474	0.0569722	-0.254053	0.799455	0.897559
BAZ1A	1978.96	0.387791	0.0623414	6.22044	4.96e-10	7.15e-09
LZTS1	175.002	-0.168094	0.141344	-1.18926	0.234337	0.42885
ZNF277	145.677	0.0838624	0.158328	0.529676	0.596337	0.771754
WDR6	2810.74	-0.991809	0.0540025	-18.366	2.46e-75	2.95e-73
TREH	2.582	2.83592	1.3855	2.04685	0.0406724	0.113775
SLC2A6	488.782	-0.189488	0.0906196	-2.09102	0.0365261	0.104699
MAP4K5	1827.13	-0.0604273	0.0591617	-1.02139	0.307069	0.514945
MAP4K1	8.3024	0.133307	0.648063	0.205701	0.837024	0.918104
INMT	2.86449	0.655219	1.10096	0.595135	0.551753	0.736376
RASSF1	802.617	0.160221	0.07383	2.17013	0.0299968	0.0896731
PKP3	848.625	-0.53286	0.0731951	-7.28	3.34e-13	6.49e-12
NISCH	1895.99	0.0594448	0.0656893	0.904939	0.365498	0.576399
CELF3	3.72872	-1.37258	1.05724	-1.29826	0.194198	0.374228
CHKA	539.512	0.494803	0.0895081	5.52803	3.24e-08	3.79e-07
CEP250	1933.88	-0.0241314	0.06934	-0.348016	0.727828	0.858592
WBP4	481.199	0.0992238	0.0915235	1.08414	0.278305	0.483016
ABCB8	990.795	0.0858325	0.0678498	1.26504	0.205858	0.390864
SEC23IP	974.665	-0.0202354	0.0714053	-0.283388	0.77688	0.886182
WIF1	6.86131	0.48911	0.694823	0.703934	0.481474	0.680286
SUPT16H	6821.32	-0.2285	0.0447844	-5.10223	3.36e-07	3.31e-06
ADCY6	645.778	0.0553708	0.0794044	0.697327	0.485598	0.683663
CHKB	159.239	-0.294449	0.153343	-1.9202	0.0548329	0.144609
CHEK2	226.003	-0.0336888	0.12546	-0.268522	0.788298	0.891381
POLI	110.868	0.0708852	0.178873	0.396287	0.691893	0.834431
CHM	510.183	0.144575	0.0880569	1.64183	0.100625	0.230825
PLPBP	1131.36	0.217193	0.0666658	3.25793	0.00112227	0.00542203
IRAK3	363.804	-0.0603177	0.107771	-0.559682	0.575696	0.75587
AKAP13	1806.3	0.39429	0.0807494	4.88288	1.05e-06	9.51e-06
AKAP11	1170.87	-0.0626312	0.0774978	-0.808168	0.418994	0.625472
AKAP10	423.717	0.138832	0.0985068	1.40936	0.158728	0.323219
DDX20	648.791	-1.0776	0.0848127	-12.7056	5.5e-37	3.23e-35
TREX2	5.76933	-0.617231	0.768846	-0.802802	0.422089	0.62765
CHML	1510.66	-0.106554	0.070702	-1.50708	0.13179	0.281854
DUSP10	58.9029	1.13984	0.258929	4.40212	1.07e-05	8.26e-05
MRPL3	2903.11	0.0503389	0.0494733	1.0175	0.308917	0.517177
MST1L	5.69437	-1.39483	0.823137	-1.69453	0.0901648	0.212737
RPL35	12088.1	0.262548	0.0544651	4.82049	1.43e-06	1.28e-05
GALNT6	184.712	-0.107175	0.137653	-0.778587	0.436223	0.641024
LOC112267857	3.19711	0.911405	1.021	0.892662	0.372038	0.582731
LOC112267859	7.38082	-0.862406	0.682755	-1.26313	0.206543	0.391873
LOC112267874	2.05362	2.454	1.48777	1.64945	0.0990553	0.228203
LOC112267904	3.8409	0.0188633	0.982992	0.0191897	0.98469	0.992751
LOC112267910	13.1604	0.388017	0.530826	0.730968	0.464799	0.665383
LOC112267939	37.7086	0.120494	0.316505	0.380702	0.703424	0.842513
LOC112267940	48.7066	0.406874	0.285225	1.4265	0.153723	0.316251
LOC112267951	1.98408	-0.34783	1.25873	-0.276335	0.782291	0.887868
LOC112267992	2.16059	-0.0808183	1.22887	-0.0657664	0.947564	0.976296
LOC112268052	44.1438	-0.0796468	0.284358	-0.280093	0.779406	0.886806
LOC112268092	23.7239	2.45985	0.439732	5.59398	2.22e-08	2.67e-07
LOC112268102	8.6278	1.2648	0.675667	1.87193	0.061217	0.157358
LOC112268119	1.69332	1.3585	1.4482	0.938057	0.348215	0.557795
LOC112268131	12.1883	0.334907	0.517443	0.647234	0.51748	0.710255
LOC112268184	51.1102	0.233853	0.269038	0.869219	0.384727	0.593371
LOC112268186	2.14828	-0.534863	1.28142	-0.417399	0.676386	0.825529
LOC112268219	37.9525	-0.958022	0.304014	-3.15125	0.00162574	0.007522
LOC112268237	3.81886	0.00881439	0.937124	0.00940579	0.992495	0.995801
LOC112268238	23.2964	0.451995	0.38269	1.1811	0.237564	0.432793
LOC112268260	9.94233	-0.0581564	0.566918	-0.102583	0.918294	0.962121
LOC112268271	46.7953	-2.05921	0.304711	-6.75792	1.4e-11	2.37e-10
LOC112268342	18.764	0.00829907	0.414834	0.0200058	0.984039	0.992628
LOC112268347	6.76671	-0.502832	0.717646	-0.700668	0.48351	0.681877
LOC112268350	49.1367	-0.133994	0.274611	-0.48794	0.625592	0.792547
LOC112268384	75.731	-0.123242	0.207992	-0.592534	0.553493	0.73804
LOC112268387	5.0303	0.335533	0.831722	0.403419	0.68664	0.831014
LOC112268390	4.77116	2.00828	0.969462	2.07154	0.0383086	0.108687
LOC112268395	11.8813	1.45703	0.571415	2.54987	0.0107764	0.0379493
LOC112268437	154.759	-0.2793	0.158358	-1.76372	0.077779	0.189383
GALNT5	22.5355	-0.160766	0.37908	-0.424095	0.671497	0.822012
RASSF8	647.765	0.07997	0.0945204	0.846061	0.397519	0.605475
CHN1	295.962	0.0841017	0.112892	0.744973	0.456288	0.657984
PRAF2	500.303	0.0318701	0.0894424	0.35632	0.721601	0.854679
SEC63	1429.9	-0.110971	0.0599491	-1.85108	0.0641577	0.163111
POLG2	179.187	0.516136	0.138496	3.72671	0.000193993	0.00114342
HPS5	518.555	-0.0615762	0.0887568	-0.693763	0.487831	0.685917
RNF139	947.342	-0.820063	0.0694604	-11.8062	3.63e-32	1.89e-30
RNF24	626.859	-0.164412	0.0793293	-2.07252	0.0382168	0.108507
CA5B	55.5068	-0.04728	0.257827	-0.183379	0.854501	0.929277
EGLN2	795.448	0.080185	0.0753236	1.06454	0.287084	0.492514
EGLN3	65.9042	0.632631	0.229257	2.75949	0.00578917	0.022656
CHN2	22.8583	-0.116223	0.380912	-0.305118	0.760276	0.879822
PADI2	6.78255	-0.219151	0.694306	-0.315641	0.752275	0.874685
PMF1	651.015	0.00234466	0.0783256	0.0299348	0.976119	0.98872
ZHX1	1264.21	-0.0563293	0.0626866	-0.898587	0.368873	0.58
TMEM271	10.4773	0.000299171	0.582865	0.000513277	0.99959	0.999636
SHLD3	49.4293	-0.508389	0.259469	-1.95934	0.050073	0.134616
GPR176	1372.19	-0.201076	0.0714648	-2.81364	0.00489844	0.019637
CAVIN3	363.452	-0.0705471	0.10753	-0.656072	0.511778	0.705727
NXPH4	50.2586	0.173261	0.258001	0.67155	0.50187	0.698324
PRRT2	17.2144	0.333234	0.443159	0.751953	0.452079	0.654372
ERI2	208.74	-0.108144	0.138571	-0.780425	0.435141	0.639873
NXPH3	18.6842	-0.249514	0.42146	-0.592022	0.553836	0.738431
SAT2	250.741	0.29555	0.12224	2.41778	0.0156157	0.0520418
DTD2	201.198	-0.404979	0.13634	-2.97036	0.00297448	0.0127428
NXPH2	61.723	-0.198691	0.233381	-0.851357	0.394571	0.602783
GTF3C6	386.345	0.0211945	0.101605	0.208597	0.834763	0.916855
GPR45	37.037	-0.790199	0.321337	-2.4591	0.0139285	0.0473354
PTGDR2	2.52776	1.1328	1.18369	0.957009	0.338563	0.547883
PACSIN2	1589.97	-0.0459578	0.0568318	-0.808663	0.418709	0.625288
MAN1B1	1142.92	-0.0244785	0.0639423	-0.382821	0.701852	0.841724
SNX18	362.204	0.838976	0.104513	8.02748	9.95e-16	2.35e-14
DCTN3	581.344	0.146598	0.100204	1.46299	0.14347	0.300274
FILIP1L	321.949	0.60289	0.111834	5.39093	7.01e-08	7.74e-07
XPOT	3292.55	-0.0189099	0.0507272	-0.372776	0.709315	0.846083
MRAP2	20.724	0.462455	0.406023	1.13899	0.254709	0.454722
CHP1	1602.78	0.106935	0.0642353	1.66475	0.0959635	0.222898
RWDD2A	224.11	-0.508557	0.127188	-3.99848	6.37e-05	0.000421164
CMTM7	224.772	0.326523	0.132793	2.45888	0.0139373	0.0473544
SP140	9.01092	0.245792	0.618296	0.397531	0.690976	0.833836
PXMP4	359.926	-0.393673	0.104059	-3.78317	0.000154843	0.000935115
DUSP12	342.272	-0.0581435	0.104599	-0.555872	0.578298	0.757957
SNF8	1775.05	0.0932143	0.0585268	1.59268	0.111233	0.248869
DDX19B	1288.32	-0.0966034	0.0611976	-1.57855	0.114439	0.254183
LOC112694756	1254.26	0.0852482	0.0660385	1.29089	0.196743	0.377966
NRM	922.434	-0.17831	0.0708088	-2.51819	0.011796	0.0410668
FAM71E1	15.4845	0.646992	0.506106	1.27837	0.201118	0.384202
PRR4	5.66727	0.13846	0.754476	0.183518	0.854392	0.929277
RDH13	160.553	0.789426	0.150675	5.23928	1.61e-07	1.68e-06
ATXN2L	3991.64	0.236656	0.0509579	4.64414	3.42e-06	2.86e-05
USP18	159.826	0.0741071	0.159917	0.463409	0.643071	0.804681
KLHL2	222.689	0.574662	0.128832	4.46057	8.17e-06	6.44e-05
IFT43	158.362	0.21003	0.152982	1.37291	0.169781	0.339846
STX1B	34.8808	-0.834635	0.314644	-2.65263	0.00798664	0.0297404
SYNRG	521.555	-0.0855859	0.0879099	-0.973564	0.330273	0.539422
TREX1	314.389	-1.08389	0.111922	-9.68426	3.52e-22	1.21e-20
GLMP	851.72	-0.0389274	0.0793162	-0.490787	0.623577	0.790931
KLF12	466.083	-0.177266	0.102601	-1.72772	0.084038	0.201157
KLF8	48.4669	0.0548598	0.270016	0.203173	0.839	0.91915
CHRM1	5.03119	0.52662	0.83003	0.634459	0.525782	0.716744
SCN11A	6.3925	0.601582	0.766832	0.784503	0.432745	0.637634
FDX2	330.08	0.18846	0.10786	1.74726	0.0805916	0.194618
HOGA1	106.92	-0.385998	0.178865	-2.15804	0.030925	0.0918064
MGAT4B	3309.04	-0.165453	0.051236	-3.22923	0.00124126	0.00592993
PNKP	381.061	-0.013396	0.0978789	-0.136863	0.891139	0.94899
WDR89	313.675	-0.137329	0.110402	-1.2439	0.213535	0.40139
L3HYPDH	432.473	-0.900342	0.0982334	-9.16533	4.94e-20	1.56e-18
B4GALT7	177.135	-0.0443206	0.142431	-0.311173	0.755669	0.877269
TP53RK	327.042	0.143553	0.105225	1.36425	0.17249	0.343627
SGF29	220.602	0.243459	0.131763	1.8477	0.0646454	0.164045
PHF21B	57.4587	0.567472	0.242657	2.33858	0.0193572	0.0625217
VPS26B	507.385	0.0558724	0.0909148	0.614558	0.538847	0.726727
NACC1	1177.24	-0.467974	0.069681	-6.71594	1.87e-11	3.12e-10
CFAP36	389.669	0.208677	0.101289	2.06021	0.0393786	0.110915
MED8	496.611	0.27172	0.0967713	2.80785	0.0049873	0.0199505
KTI12	230.036	0.0885181	0.127859	0.692312	0.488741	0.686668
ADCY7	836.387	-0.343971	0.0830026	-4.1441	3.41e-05	0.000238422
LYST	399.819	0.512761	0.106148	4.83063	1.36e-06	1.22e-05
RPUSD1	703.92	-0.0867698	0.0787425	-1.10194	0.270486	0.473654
PLCD3	1696.13	-0.340251	0.0629999	-5.40082	6.63e-08	7.35e-07
CHRM3	86.0502	-0.113901	0.201561	-0.565095	0.572009	0.753539
VPS45	362.611	-0.191147	0.106152	-1.80068	0.071753	0.178157
MTFR2	144.773	-0.726238	0.156083	-4.65289	3.27e-06	2.76e-05
LYPLA2	1217.23	-0.126273	0.0659235	-1.91545	0.0554347	0.145883
CDCA5	1658.2	0.235868	0.0587843	4.01243	6.01e-05	0.000399858
AHNAK2	994.855	-0.358056	0.163865	-2.18507	0.0288837	0.0868833
PARK7	1904.91	0.111995	0.0538879	2.07829	0.0376827	0.107382
COPE	1571.3	0.0833329	0.0635662	1.31096	0.189871	0.368068
SAAL1	315.676	0.137494	0.106702	1.28857	0.197546	0.379014
IZUMO4	7.84091	0.200811	0.652939	0.307549	0.758426	0.878617
SCAMP4	849.987	-0.263609	0.0754782	-3.49252	0.000478479	0.00256393
ADAT3	88.1381	0.587109	0.211835	2.77154	0.00557914	0.0219372
GPR182	1.69351	1.35864	1.44818	0.938175	0.348154	0.557795
CHST14	451.425	-0.159319	0.0940207	-1.69451	0.0901685	0.212737
ECD	895.519	-0.0933705	0.070024	-1.33341	0.182398	0.358313
CHRM4	3.94754	-0.600551	0.904655	-0.663845	0.506789	0.702145
MGAT4A	153.074	0.285361	0.156065	1.82848	0.0674779	0.169823
GOLM2	1046.76	-0.120486	0.0658276	-1.83033	0.0672009	0.169183
GPN1	744.529	0.221122	0.0832656	2.65562	0.0079163	0.0295446
TMC6	429.415	-0.158288	0.0940367	-1.68326	0.0923248	0.216562
KIF12	27.9896	-0.590182	0.346608	-1.70273	0.0886178	0.209872
MISP3	7.24627	-0.529872	0.697272	-0.759922	0.447301	0.650158
SLC46A1	345.494	-0.0757968	0.108259	-0.70014	0.48384	0.682213
C12orf57	525.252	0.33969	0.0926701	3.66559	0.000246768	0.00141759
DDX42	2947.87	-0.131608	0.053129	-2.47714	0.0132442	0.0453597
LARP4	2053.65	0.400931	0.0651648	6.15257	7.62e-10	1.08e-08
GLCCI1	77.9434	0.542988	0.212605	2.55398	0.01065	0.0376191
TMEM106A	140.146	-0.0327074	0.165628	-0.197476	0.843455	0.922479
SLC52A3	39.73	-0.722839	0.291599	-2.47888	0.0131797	0.045184
FKBP9	1334.23	-0.170213	0.0627087	-2.71435	0.00664066	0.0255214
STK38	919.156	0.298681	0.0717601	4.16222	3.15e-05	0.000221504
CTRC	3.04272	1.1371	1.05291	1.07996	0.280161	0.484692
PHB2	4826.94	0.0637376	0.0503207	1.26663	0.205289	0.390166
ACOT7	1320.25	0.0647394	0.0672186	0.963117	0.335489	0.54406
PDAP1	2007.04	0.0840073	0.0528125	1.59067	0.111684	0.249432
TUSC2	431.274	0.156476	0.0948472	1.64977	0.0989897	0.228203
CBX3	3294.56	-0.0210773	0.0520081	-0.405269	0.68528	0.830405
EXOC3	720.622	-0.00498546	0.0762971	-0.0653427	0.947901	0.976296
GABARAP	1902.36	0.0689036	0.0681761	1.01067	0.312174	0.521036
U2AF2	3133.78	0.0997537	0.0493824	2.02003	0.0433806	0.119566
OIP5	181.182	-0.0798833	0.142118	-0.562093	0.574053	0.754969
EXOSC8	558.308	0.00889922	0.0868999	0.102408	0.918433	0.962121
SFT2D1	314.454	0.00698965	0.107604	0.0649573	0.948208	0.976296
SCRG1	2.05342	2.45395	1.47424	1.66455	0.0960019	0.222953
TEX261	1456.53	-0.0628672	0.0630509	-0.997087	0.318722	0.527692
RNF13	514.174	0.101612	0.0885394	1.14765	0.251112	0.450246
MGLL	3700.73	-0.0906626	0.046572	-1.94672	0.0515686	0.137771
TWF2	1714.06	-0.0911205	0.0602507	-1.51235	0.130444	0.27975
SMIM12	551.668	-0.187075	0.0846042	-2.21118	0.0270236	0.0824302
GABARAPL2	368.324	-0.0212577	0.105828	-0.20087	0.8408	0.920651
AZIN2	32.5124	-0.0414994	0.316019	-0.131319	0.895523	0.951152
TMEM54	1006.29	0.0798633	0.0812397	0.983058	0.325579	0.534495
DERPC	969.176	0.0165779	0.080497	0.205944	0.836834	0.918104
TUBA3D	3.39303	1.3601	1.03682	1.3118	0.189589	0.367808
SYNPO	383.649	-0.223694	0.104817	-2.13413	0.0328318	0.096416
HELQ	143.23	-0.0724008	0.161962	-0.447023	0.654859	0.813058
SMIM41	19.2443	-0.0148583	0.451343	-0.0329202	0.973738	0.98787
CMTM1	23.0435	0.588119	0.416287	1.41277	0.157723	0.322091
CHRNA3	35.4068	2.9869	0.398245	7.50016	6.37e-14	1.32e-12
CYP2U1	242.951	-0.102029	0.129873	-0.785602	0.432101	0.63728
ADPRHL1	70.1863	0.226052	0.219163	1.03143	0.30234	0.509926
MFSD3	483.727	-0.384513	0.0927531	-4.14556	3.39e-05	0.000237135
SDSL	36.739	0.071184	0.298725	0.238293	0.811654	0.905126
ZBED6CL	158.733	-0.461727	0.163403	-2.8257	0.00471773	0.0189735
PIK3IP1	16.1437	-0.461889	0.448339	-1.03022	0.302905	0.510335
CHRNA5	269.511	0.30244	0.118398	2.55444	0.0106358	0.0375779
HENMT1	581.751	-0.175543	0.0867643	-2.02321	0.0430511	0.118859
SLC35A4	1706.47	-0.265888	0.0563507	-4.71845	2.38e-06	2.04e-05
ZNF257	175.229	0.449391	0.145295	3.09296	0.00198173	0.00891302
DTX2	502.665	-0.0805985	0.0903556	-0.892014	0.372385	0.582845
CHRNA7	202.219	-0.047888	0.135349	-0.353811	0.723481	0.855958
CHRNB1	1221.73	-0.0978485	0.067552	-1.44849	0.14748	0.306907
TOE1	305.37	-0.038529	0.118633	-0.324775	0.745351	0.870033
BUD23	845.102	-0.0512871	0.0709347	-0.723018	0.469669	0.669753
TRIM9	73.3667	0.193006	0.226768	0.851116	0.394705	0.602783
CHRNB2	6.15939	0.0595459	0.73919	0.0805556	0.935795	0.969951
TXNRD3	167.329	-0.0246074	0.153282	-0.160537	0.872458	0.939584
ARHGAP11A-SCG5	18.5419	1.23064	3.5778	0.343966	0.730872	0.860257
SLC2A13	107.241	-0.0420557	0.176371	-0.23845	0.811532	0.905126
LACTB	427.926	-0.417273	0.0954241	-4.37283	1.23e-05	9.37e-05
CHRNB4	62.3441	-0.271119	0.237994	-1.13919	0.254625	0.454722
EFHC1	387.775	-0.251586	0.101149	-2.48728	0.0128723	0.0442682
CGB2	10.4534	2.31889	0.683375	3.39329	0.000690585	0.00355426
ABCF2-H2BE1	752.927	-0.135318	0.0918638	-1.47303	0.140744	0.295543
CHRNE	12.522	0.328954	0.536483	0.613168	0.539765	0.727442
NLRP3	108.349	0.464692	0.182873	2.54107	0.0110515	0.0387722
MAL2	51.8425	0.025812	0.252178	0.102356	0.918474	0.962121
TIRAP	47.0947	-0.0474311	0.274093	-0.173048	0.862614	0.934493
ERMAP	69.3118	0.205993	0.221216	0.931184	0.351758	0.561711
LRRC37B	177.344	0.0528747	0.144183	0.366719	0.713828	0.849001
CHUK	725.679	0.0129002	0.0777799	0.165855	0.868271	0.937596
CYGB	6.02642	0.458715	0.735674	0.62353	0.532936	0.721811
CARD16	30.145	-0.212382	0.334795	-0.634362	0.525844	0.716744
PKD1L2	2.97369	-0.509499	1.05635	-0.482321	0.629578	0.795094
BTBD9	158.546	0.0100785	0.152181	0.066227	0.947197	0.976135
LMTK3	21.7167	-0.1505	0.395872	-0.380174	0.703816	0.842602
MBD6	902.87	0.141212	0.0752718	1.87603	0.0606513	0.156212
XKR4	3.26282	-1.08375	1.18939	-0.911181	0.3622	0.573129
GPRIN1	792.643	-0.572468	0.0808762	-7.07833	1.46e-12	2.68e-11
CSMD3	7.05501	0.69177	0.690358	1.00205	0.316322	0.525379
SLC25A25	375.852	1.36143	0.102995	13.2184	6.87e-40	4.44e-38
STK11IP	233.706	-0.251666	0.122575	-2.05316	0.0400569	0.112326
TUBGCP5	424.508	-0.46424	0.0998936	-4.64734	3.36e-06	2.82e-05
KLHL32	16.5005	0.166971	0.441447	0.378235	0.705256	0.843228
FMNL2	726.961	0.113839	0.0836959	1.36015	0.173781	0.345555
ELFN2	90.1964	-0.403327	0.197423	-2.04295	0.0410571	0.114594
ESCO1	407.351	0.108772	0.101275	1.07403	0.282809	0.487277
CCDC85A	17.8472	0.21895	0.433761	0.504772	0.613719	0.784741
TMEM200A	621.604	0.182992	0.0880886	2.07737	0.0377678	0.107517
MYSM1	1586.45	0.0502977	0.0759455	0.662287	0.507787	0.702357
RNF157	933.853	-0.0467396	0.0688574	-0.678788	0.497272	0.69395
KLHL29	220.523	-0.122723	0.132968	-0.922954	0.356031	0.565819
ZBED9	174.917	0.779661	0.142048	5.48873	4.05e-08	4.66e-07
RHPN1	953.261	-0.274029	0.0696436	-3.93473	8.33e-05	0.000533086
LENG8	2772.41	-0.221658	0.0519704	-4.26508	2e-05	0.000145638
PWWP2A	542.557	0.656206	0.0909356	7.21617	5.35e-13	1.02e-11
SMYD4	620.826	0.00614972	0.0829071	0.074176	0.94087	0.972425
FHAD1	105.501	-0.081522	0.178481	-0.456755	0.647847	0.808661
LOC114841035	38.4595	-0.646819	0.29509	-2.19193	0.0283843	0.0856908
OSBPL1A	380.773	-0.133314	0.0984194	-1.35455	0.175561	0.347985
OSBPL5	164.56	-0.145783	0.146431	-0.995579	0.319455	0.528613
OSBPL6	274.684	0.216978	0.115217	1.88321	0.059672	0.154274
OSBPL7	328.944	-0.0499985	0.105167	-0.475421	0.634487	0.799017
OSBPL8	1926.35	-0.197545	0.0696675	-2.83555	0.00457475	0.0184721
OSBPL9	2483.13	-0.061051	0.0503155	-1.21336	0.224991	0.416422
OSBPL10	422.796	0.0239704	0.0942753	0.254259	0.799295	0.897447
OSBPL11	960.925	0.223075	0.067181	3.32051	0.000898534	0.00445608
C1QTNF1	11.0929	-0.337408	0.559112	-0.603471	0.546195	0.732222
C1QTNF2	172.889	-0.0414449	0.14051	-0.294961	0.768024	0.883056
C1QTNF3	19.132	0.11083	0.413405	0.268092	0.788628	0.891553
C1QTNF5	56.1765	0.0672965	0.242794	0.277175	0.781646	0.887744
C1QTNF6	133.189	-0.715811	0.16771	-4.26814	1.97e-05	0.000143971
FBXO32	74.2316	-0.835131	0.215396	-3.87719	0.00010567	0.000659699
TMEM123	9451.06	-0.180143	0.0439311	-4.10058	4.12e-05	0.000282607
SMIM19	308.385	-0.125876	0.117467	-1.07159	0.283905	0.488629
GPRASP2	259.712	0.211575	0.120584	1.75459	0.0793301	0.192316
MRFAP1L1	513.41	-0.556087	0.0914408	-6.08138	1.19e-09	1.64e-08
TSGA13	2.17663	0.360972	1.2197	0.295952	0.767266	0.88266
PTPMT1	686.492	-0.147536	0.0807265	-1.8276	0.0676096	0.170069
FLYWCH2	351.275	-0.0200311	0.107857	-0.18572	0.852665	0.928472
WDR31	101.553	-0.0432205	0.18062	-0.23929	0.810881	0.904883
VASN	211.764	1.06875	0.13497	7.91843	2.41e-15	5.53e-14
ZNF618	891.778	0.08055	0.0864487	0.931766	0.351458	0.56147
ADCY9	619.73	0.0587662	0.0849926	0.691427	0.489297	0.687028
CGAS	2548.76	2.51072	0.0624307	40.2161	0	0
NT5C3B	876.238	-0.0334886	0.0722126	-0.46375	0.642827	0.804616
SLCO1B3-SLCO1B7	2.88653	1.02269	1.24237	0.823174	0.410409	0.617337
CCDC124	1272.39	0.177172	0.0637413	2.77955	0.00544344	0.0214826
HAUS1	182.311	0.276487	0.140691	1.96521	0.04939	0.133195
MARCHF3	196.277	0.0136014	0.135821	0.100142	0.920232	0.963058
ZNF554	63.2959	0.297855	0.231819	1.28486	0.198841	0.380726
CKB	1974.09	0.0553757	0.0674493	0.820998	0.411648	0.618814
ATG4A	174.718	-0.262418	0.144056	-1.82164	0.0685103	0.171729
KCTD12	421.473	0.424109	0.0971012	4.3677	1.26e-05	9.57e-05
OMA1	125.261	0.109724	0.167628	0.65457	0.512745	0.70667
DUS4L-BCAP29	111.493	-0.477303	0.180501	-2.64433	0.00818535	0.0304123
DDIT4L	10.7976	0.00405218	0.566644	0.0071512	0.994294	0.996957
RAB42	147.241	-0.513334	0.155827	-3.29425	0.000986837	0.00484427
SLC25A26	246.025	-0.0121209	0.12013	-0.100898	0.919631	0.962698
FBXO17	402.013	0.0582442	0.102439	0.568574	0.569646	0.75135
PCMTD1	444.621	-0.0367505	0.0992082	-0.370438	0.711056	0.847412
CIRBP	1323.34	-0.568587	0.0663399	-8.57082	1.03e-17	2.8e-16
GPR146	12.4881	-0.722965	0.55048	-1.31334	0.18907	0.367442
LRRC42	1130.3	-0.233604	0.0647662	-3.60689	0.000309891	0.0017422
GBP4	2.85755	0.652518	1.06223	0.614293	0.539022	0.726833
GBP5	26.059	0.798108	0.367523	2.17159	0.0298869	0.0894398
LRRC56	38.1586	-0.113385	0.302385	-0.374968	0.707684	0.844877
CISH	87.7529	1.11231	0.205147	5.42204	5.89e-08	6.63e-07
MALSU1	584.226	-0.147276	0.0924423	-1.59316	0.111123	0.248662
UHRF2	326.254	0.423328	0.10806	3.91753	8.95e-05	0.000566541
TBCB	1061.53	0.119015	0.0713514	1.66801	0.0953135	0.221801
ZNF689	263.746	0.574479	0.125318	4.58418	4.56e-06	3.74e-05
FCHO2	692.249	-0.150854	0.0814335	-1.85248	0.063957	0.162822
ARHGEF25	389.62	-0.0501904	0.10225	-0.490861	0.623525	0.790931
ZNF501	27.2588	0.403114	0.346792	1.16241	0.24507	0.442539
TENT5B	527.802	1.11762	0.0915719	12.2049	2.93e-34	1.64e-32
SLC5A11	1.67535	0.716034	1.42303	0.503176	0.614841	0.785572
TNFRSF13C	91.8235	-0.580487	0.200214	-2.89934	0.00373953	0.0155316
NOSTRIN	12.4111	0.608284	0.512192	1.18761	0.234987	0.429737
ALPK2	394.426	-0.462569	0.110152	-4.19936	2.68e-05	0.000190806
ARHGAP33	176.679	-0.254493	0.143707	-1.77092	0.0765743	0.187098
EVI5L	527.681	-0.38316	0.0917681	-4.1753	2.98e-05	0.000210235
TRMT61A	476.472	0.0890539	0.0894993	0.995023	0.319725	0.528854
RASGRP4	17.7814	-0.0503028	0.431445	-0.116591	0.907184	0.956858
C12orf56	4.60055	-0.709801	0.846554	-0.838459	0.401773	0.608613
DIS3L	586.861	-0.254428	0.084258	-3.01963	0.00253082	0.0110476
IQCD	33.4278	0.396522	0.312914	1.26719	0.205087	0.389844
DHRS1	639.379	-0.081252	0.0860249	-0.944518	0.344905	0.554194
WDFY2	666.239	-0.0840044	0.0873151	-0.962084	0.336007	0.544522
CTHRC1	203.963	0.0771566	0.133033	0.579979	0.561929	0.744252
TSR3	987.497	-0.0422381	0.080052	-0.527634	0.597753	0.772638
CCDC151	24.1977	0.704461	0.380644	1.85071	0.0642115	0.163193
ZNF653	70.8519	0.238079	0.219612	1.08409	0.278324	0.483016
RNF166	485.194	0.110851	0.0882532	1.25606	0.209094	0.395404
RMI2	451.575	-0.408517	0.0952005	-4.29112	1.78e-05	0.000131159
OSR2	153.65	0.308156	0.149853	2.05639	0.0397449	0.111669
LRRC58	2621.2	0.0479088	0.0534347	0.896586	0.36994	0.580934
LYSMD3	808.389	0.219841	0.0747115	2.94254	0.00325536	0.0137533
BATF2	55.1099	-0.203666	0.251025	-0.811338	0.417172	0.623737
DNTTIP1	647.664	0.100295	0.0831867	1.20566	0.227948	0.420182
ERCC8	259.487	-0.00644776	0.118661	-0.0543378	0.956666	0.980532
FOXP4	584.471	-0.0036253	0.0823602	-0.0440176	0.96489	0.983702
ZNF526	171.81	-0.302026	0.146292	-2.06455	0.0389659	0.110174
KLHDC3	798.93	-0.352056	0.0748057	-4.70627	2.52e-06	2.16e-05
WDR92	171.004	-0.0945859	0.149517	-0.63261	0.526989	0.717432
NUS1	1659.62	-0.11753	0.0598062	-1.96518	0.0493933	0.133195
FAM210B	432.961	-0.100882	0.0936338	-1.07741	0.281296	0.485979
PHACTR3	4.04377	-1.86209	0.989092	-1.88263	0.0597511	0.154451
TM4SF19	22.9648	-0.344493	0.386098	-0.892243	0.372263	0.582845
FAM122A	351.725	0.153259	0.110352	1.38882	0.164888	0.332418
ZMYND19	421.083	0.456984	0.0972753	4.69785	2.63e-06	2.24e-05
COX20	1357.64	-0.238073	0.0621766	-3.82899	0.000128673	0.00078916
ABHD15	103.727	-0.140695	0.181978	-0.773143	0.439438	0.643586
TLCD1	251.109	-0.0920303	0.126434	-0.72789	0.466681	0.666802
GINM1	515.827	-0.249807	0.0873406	-2.86015	0.00423441	0.0173512
CKS1B	1684.99	0.0775107	0.0617294	1.25565	0.209241	0.395531
RBP7	213.33	0.0752896	0.137542	0.547396	0.584107	0.761638
LYPD1	4.02389	0.619915	0.901849	0.687382	0.491842	0.689472
CKS2	2266.37	0.674239	0.0553058	12.1911	3.47e-34	1.94e-32
ZNF837	33.5908	-0.411252	0.34001	-1.20953	0.22646	0.417901
RAB39B	6.37034	2.50908	0.855851	2.93168	0.00337133	0.0141673
GRIN3A	22.3013	-1.29869	0.398937	-3.25536	0.00113248	0.00546427
GRIN3B	3.00464	-0.169864	1.13188	-0.150072	0.880708	0.94382
TOP1MT	1075.73	0.0891316	0.0670144	1.33004	0.183506	0.359782
OLIG1	2.12866	-0.548966	1.35057	-0.406469	0.684398	0.830122
TSEN15	702.714	-0.0233062	0.0818094	-0.284884	0.775733	0.885935
NIBAN1	1367.13	-0.167031	0.0687842	-2.42833	0.0151686	0.0507665
MRGPRF	313.104	-0.404948	0.110047	-3.67978	0.000233437	0.00134988
MRPL53	279.95	0.103658	0.118604	0.87398	0.382129	0.590868
MRPL54	178.975	0.309207	0.141589	2.18383	0.0289746	0.0871215
RPL39L	177.986	0.187081	0.150546	1.24268	0.213986	0.401864
HSPA12B	17.5282	-1.52076	0.465192	-3.2691	0.0010789	0.00524633
CNTROB	1117.53	-0.315304	0.0661368	-4.76745	1.87e-06	1.64e-05
SNAP47	689.272	-0.156179	0.0789051	-1.97933	0.0477789	0.129751
LEAP2	2.67819	0.499965	1.09977	0.454607	0.649392	0.809646
SLC18B1	134.434	-0.343235	0.160609	-2.13709	0.0325905	0.0958579
LRG1	5.18429	0.417621	0.786961	0.530675	0.595644	0.771376
MED12L	154.522	0.663623	0.154435	4.29709	1.73e-05	0.00012818
WDR17	170.276	-0.275758	0.144318	-1.91077	0.0560347	0.147027
ART5	1.84001	0.398507	1.31315	0.303474	0.761529	0.88024
ACAP3	475.276	-0.126264	0.0936502	-1.34825	0.177576	0.350866
ARAP2	355.616	0.282249	0.10339	2.72995	0.00633446	0.0245019
ARAP1	1580.27	-0.69558	0.0571558	-12.1699	4.5e-34	2.5e-32
AGAP2	192.045	0.0115887	0.134842	0.0859429	0.931512	0.968075
AGAP1	867.916	-0.245743	0.0779229	-3.15367	0.00161232	0.00746682
AGAP3	1314.37	-0.0685555	0.0710302	-0.96516	0.334465	0.543365
ADCYAP1R1	8.46937	-0.0340887	0.66695	-0.0511113	0.959237	0.981718
TADA1	141.903	-1.84675	0.173975	-10.615	2.54e-26	1.04e-24
CATSPER1	60.8234	-0.124235	0.235869	-0.526713	0.598393	0.77313
THEM4	219.866	-0.290422	0.132222	-2.19648	0.0280579	0.0848813
CATSPER2	11.0735	-0.254993	0.538322	-0.473681	0.635727	0.799839
WFIKKN1	3.64238	-0.13161	1.00338	-0.131167	0.895643	0.951152
RAB3IP	545.754	0.363729	0.0847091	4.29387	1.76e-05	0.000129802
SSX2IP	1279.02	-0.0857307	0.0656474	-1.30593	0.191577	0.370609
FTSJ3	1175.9	-0.152845	0.0629768	-2.42701	0.0152238	0.0509056
SLC16A10	9.18594	0.399141	0.59997	0.665268	0.505879	0.701273
IP6K3	8.36783	0.369529	0.625328	0.590936	0.554563	0.739039
AP2M1	9123.12	-0.0102654	0.0445714	-0.230313	0.817848	0.907922
AP1S1	975.777	-0.0734552	0.0704063	-1.0433	0.296808	0.503597
AP2S1	1769.7	0.0105653	0.065619	0.161009	0.872086	0.939387
TWIST2	139.82	-0.0208694	0.159988	-0.130444	0.896216	0.951518
PARD3B	34.1223	0.150159	0.320754	0.468142	0.639683	0.802244
RFFL	473.723	-0.0874283	0.090288	-0.968327	0.332881	0.542021
AP3S1	1163.6	-0.112298	0.0666893	-1.6839	0.0922013	0.216374
ZNF354B	164.038	0.411125	0.149175	2.75598	0.00585159	0.0228525
TRIM6	69.2528	-0.314357	0.225134	-1.39631	0.16262	0.328908
ADD1	2974.33	-0.165593	0.0483321	-3.42615	0.000612206	0.00318258
CLCN1	7.97665	0.0164573	0.633769	0.0259673	0.979283	0.990659
CLCN2	91.9508	0.199105	0.198915	1.00096	0.316848	0.525576
CLCN3	1348.64	-0.25133	0.0621507	-4.04388	5.26e-05	0.000354528
CLCN4	100.243	-0.208948	0.186852	-1.11825	0.263458	0.465363
CLCN5	93.5213	0.146296	0.196937	0.742857	0.457568	0.659184
UBE2J2	1398.06	-0.215089	0.0643874	-3.34054	0.000836163	0.00418417
BORCS5	84.2202	0.278861	0.199084	1.40072	0.161297	0.327027
ANTXR2	140.587	-0.160965	0.156961	-1.02551	0.305123	0.512803
GPR62	9.08813	1.01359	0.628258	1.61334	0.106671	0.241145
EXOSC6	534.716	-0.237158	0.0919591	-2.57895	0.00991007	0.0355419
ZNF511	386.936	0.0333027	0.103592	0.32148	0.747847	0.871328
CHCHD1	693.506	0.140552	0.0798285	1.76067	0.0782944	0.19039
MSS51	22.1117	-0.385994	0.389166	-0.99185	0.321271	0.530387
CFAP70	15.257	-0.114396	0.46547	-0.245765	0.805864	0.902117
CLCN6	493.002	-0.312419	0.0941917	-3.31684	0.000910408	0.00450452
CLCN7	1508.68	-0.513339	0.0597796	-8.5872	8.91e-18	2.44e-16
PSTK	76.5572	0.173088	0.2119	0.816838	0.414021	0.620755
ZNF488	59.8144	-0.00706569	0.239265	-0.0295309	0.976441	0.98872
PIK3AP1	509.629	-0.0688253	0.0920569	-0.747638	0.454678	0.656422
CLCNKB	88.8465	-0.193723	0.197225	-0.982244	0.32598	0.53486
MORN4	191.233	-0.114624	0.136876	-0.837426	0.402353	0.609225
ZFYVE27	460.659	-0.180173	0.0910406	-1.97905	0.0478108	0.129759
COMTD1	157.095	0.0659576	0.149334	0.44168	0.658721	0.815183
FRA10AC1	221.144	0.101256	0.130915	0.773451	0.439255	0.643586
SFXN2	192.584	-0.275532	0.136101	-2.02447	0.0429223	0.118625
PDZD8	979.867	0.495741	0.0791016	6.26715	3.68e-10	5.39e-09
ADD2	1818.92	-0.164975	0.0649333	-2.54069	0.0110634	0.0387912
AGAP4	381.436	-0.0177918	0.105136	-0.169227	0.865618	0.935976
BORCS7	302.667	-0.168277	0.10922	-1.54072	0.123385	0.268946
CLU	879.347	2.48775	0.0984713	25.2637	8.01e-141	1.6e-138
CLIC1	9241.3	0.0303997	0.0442481	0.687028	0.492065	0.689473
CLIC2	349.749	0.771266	0.1075	7.17457	7.25e-13	1.36e-11
AGAP11	18.6086	0.581826	0.454114	1.28123	0.200112	0.382649
GSTO2	345.352	-0.0694248	0.105897	-0.655587	0.51209	0.706008
SFR1	104.956	-0.386706	0.179502	-2.15433	0.0312144	0.0925397
CALHM3	19.0531	-0.189076	0.42369	-0.44626	0.655409	0.813261
CLK1	1121.21	1.53155	0.0717616	21.3422	4.61e-101	6.77e-99
ANAPC16	698.254	-0.0073155	0.0805333	-0.0908383	0.927621	0.966065
SFXN4	167.124	0.240884	0.14453	1.66667	0.095581	0.222285
CLK2	413.796	-0.511829	0.0999578	-5.12046	3.05e-07	3.03e-06
IFTAP	144.502	0.0802355	0.159925	0.501709	0.615872	0.785657
CLK3	396.256	0.183516	0.103762	1.76863	0.0769561	0.187717
ADD3	1169.02	-0.0304996	0.0668015	-0.45657	0.64798	0.808733
TPP1	1659.99	-0.0679351	0.0585273	-1.16074	0.245747	0.443279
LARGE2	247.489	0.0712277	0.137322	0.518693	0.603975	0.776781
CLN3	546.23	-0.00826334	0.0868526	-0.0951422	0.924202	0.964651
SLC36A4	955.984	-0.0264639	0.0679518	-0.389452	0.696942	0.838132
FAT3	2.98589	-0.179964	1.07736	-0.167043	0.867337	0.937034
CYP2R1	274.747	0.224913	0.11694	1.92333	0.0544391	0.143773
CLN5	459.938	-0.126783	0.0925983	-1.36917	0.170946	0.341603
COLCA2	13.1217	-0.0454142	0.501322	-0.0905889	0.927819	0.966088
PIH1D2	68.9355	-0.408715	0.225024	-1.81632	0.0693213	0.173355
NXPE2	3.69883	0.941254	0.966091	0.974291	0.329912	0.53918
DNAJC24	314.23	0.475545	0.111209	4.27615	1.9e-05	0.000139125
ARL14EP	254.259	-0.120317	0.120169	-1.00123	0.316714	0.525576
CLNS1A	2497.92	-0.0524165	0.0525323	-0.997795	0.318379	0.527298
DEPDC4	21.87	-0.0414082	0.394063	-0.10508	0.916312	0.961457
LRRK2	16.628	0.135066	0.465849	0.289935	0.771866	0.884413
CLPTM1	1856.44	-0.107979	0.0571873	-1.88816	0.0590048	0.15303
CCDC38	2.07458	4.57	1.65185	2.7666	0.00566441	0.0221967
C12orf45	396.809	0.212724	0.097705	2.17721	0.0294649	0.0883474
CLTA	1868.88	0.137002	0.0550693	2.48782	0.0128529	0.0442218
CLTB	1896.5	0.121714	0.0601237	2.0244	0.0429289	0.118625
LRIG3	217.051	-0.117121	0.129222	-0.90635	0.364751	0.575745
SLC15A4	331.329	-0.00871129	0.107136	-0.0813104	0.935195	0.969906
RHEBL1	80.7247	-0.311268	0.211769	-1.46985	0.141603	0.297155
ZNF641	165.558	0.383898	0.144203	2.6622	0.00776328	0.0290386
CLTC	12696.7	-0.0779479	0.0481248	-1.6197	0.105296	0.238905
NEDD1	539.424	0.224377	0.0861326	2.60501	0.00918707	0.0334374
IKBIP	1523.76	-0.269196	0.0681039	-3.95272	7.73e-05	0.00049859
FGD4	385.93	-0.128375	0.0974767	-1.31698	0.187844	0.365797
AEBP2	677.66	0.0335129	0.0897596	0.373363	0.708879	0.845764
ANO4	157.022	0.233944	0.149952	1.56013	0.118729	0.261001
ALKBH2	276.098	0.0882854	0.121713	0.725359	0.468232	0.668386
FOXN4	6.60214	-0.445319	0.712454	-0.625049	0.531939	0.721185
SPPL3	1082.27	-0.240546	0.065185	-3.6902	0.000224074	0.00130126
TEX29	4.50582	0.455092	0.85388	0.532969	0.594055	0.770584
SLAIN1	257.478	0.266836	0.117623	2.26856	0.0232949	0.0729128
TDRD9	4.77111	-0.783137	0.869258	-0.900926	0.367628	0.578357
ANKRD9	191.89	-0.398258	0.136152	-2.9251	0.00344349	0.0144281
AK7	18.8519	-0.171018	0.433999	-0.394051	0.693544	0.835427
IFI27L1	76.7516	-0.214511	0.210774	-1.01773	0.308805	0.517104
C14orf28	70.6119	-0.6773	0.220655	-3.0695	0.0021442	0.00956329
TRAPPC6B	544.59	-0.013028	0.0874165	-0.149033	0.881528	0.94399
CLBA1	119.552	-0.285402	0.170985	-1.66917	0.0950843	0.221371
PLD4	3.51281	0.276899	0.985527	0.280966	0.778737	0.886625
ADSS1	47.0199	0.00412005	0.264961	0.0155497	0.987594	0.993462
MRPL52	538.497	0.166691	0.089918	1.85381	0.0637665	0.162475
LRR1	334.353	-0.205292	0.109914	-1.86775	0.061797	0.158509
KLHDC1	10.5413	-0.505284	0.571021	-0.884879	0.376222	0.585603
FRMD6	2525.72	-0.0849118	0.049871	-1.70263	0.0886378	0.209886
SOCS4	1303.74	0.175935	0.0683242	2.575	0.0100239	0.03583
NAA30	802.513	0.199046	0.0747049	2.66444	0.00771173	0.0288746
NOXRED1	8.79597	-0.0273495	0.607684	-0.0450061	0.964102	0.983467
JDP2	329.67	0.344189	0.105594	3.25956	0.00111586	0.00539841
ISCA2	269.192	-0.243144	0.117049	-2.07728	0.0377755	0.107519
ACOT4	270.091	-0.494546	0.123694	-3.99815	6.38e-05	0.000421389
PLIN2	1404.36	-0.0546249	0.0601949	-0.907467	0.36416	0.575076
TTC8	242.824	-0.0954391	0.123575	-0.772319	0.439926	0.643653
TC2N	248.379	-0.0765751	0.120077	-0.637719	0.523657	0.715304
SLC24A4	2.75992	2.94437	1.36548	2.15628	0.0310614	0.0921932
SLC25A29	311.592	-0.254786	0.110143	-2.31322	0.0207108	0.0659492
DEGS2	2.6671	0.493602	1.14424	0.43138	0.666192	0.818959
KLHL33	61.2219	0.654371	0.244968	2.67125	0.00755704	0.028402
LEO1	472.603	-0.422551	0.0917583	-4.60505	4.12e-06	3.41e-05
C15orf40	1459.87	0.751109	0.0676746	11.0988	1.27e-28	5.75e-27
SENP8	36.177	-0.588842	0.325172	-1.81086	0.0701622	0.175049
MTFMT	258.527	-0.489255	0.117555	-4.16191	3.16e-05	0.000221699
TARS3	211.166	-0.165628	0.128526	-1.28867	0.197512	0.379014
LRRC28	162.054	0.152026	0.146748	1.03596	0.300219	0.507264
TMEM266	44.3825	-0.229451	0.280408	-0.818276	0.4132	0.620089
NIPA1	879.726	0.242731	0.0727417	3.33689	0.000847209	0.00423379
HYKK	37.184	0.477065	0.304414	1.56716	0.117078	0.258488
WHAMM	221.662	0.65434	0.13029	5.02218	5.11e-07	4.89e-06
FSD2	20.5166	-0.237958	0.396837	-0.599636	0.548749	0.734451
C16orf46	10.6339	1.13448	0.573186	1.97926	0.0477871	0.129751
ACKR2	3.94682	-0.600113	0.918098	-0.653649	0.513338	0.706837
NTAN1	965.457	0.0114592	0.0707518	0.161963	0.871335	0.939051
CEP20	1279.56	-0.223733	0.0636868	-3.51301	0.000443054	0.00239726
DNAAF1	3.579	1.81491	1.06357	1.70642	0.0879291	0.208687
DCUN1D3	268.28	1.22861	0.122879	9.9985	1.55e-23	5.56e-22
NRN1L	2.12277	-1.03506	1.25208	-0.826668	0.408425	0.615515
CMTM3	1331.42	-0.0536285	0.0625691	-0.857108	0.391385	0.59967
SPATA2L	103.93	-0.330801	0.185172	-1.78645	0.0740265	0.182561
SPATA33	172.555	-0.336081	0.154827	-2.17069	0.0299546	0.0895827
NOXO1	19.125	1.79286	0.45507	3.93975	8.16e-05	0.000523409
CCDC78	36.0117	-0.34442	0.308297	-1.11717	0.263921	0.465797
LTB4R	275.064	-0.293104	0.118088	-2.48207	0.013062	0.0448075
IQCK	219.642	-0.0977508	0.127322	-0.767748	0.442637	0.646012
PAQR4	966.845	-0.437554	0.068743	-6.36508	1.95e-10	2.95e-09
ZC3H18	1255.87	0.147464	0.0668528	2.2058	0.0273977	0.083317
CDYL2	8.07983	0.746916	0.676315	1.10439	0.269423	0.472445
ABCC2	46.9595	0.0226708	0.276392	0.082024	0.934628	0.969788
ANKS3	180.178	-0.0151079	0.13783	-0.109612	0.912717	0.959012
UBALD1	461.607	-0.30195	0.097491	-3.09721	0.00195353	0.00880993
ZNF720	31.4582	0.150868	0.325442	0.463577	0.642951	0.804669
TMEM219	660.418	0.10974	0.0798756	1.37389	0.169476	0.339428
EARS2	587.784	0.100047	0.0836157	1.19651	0.231496	0.425256
TMEM170A	238.881	0.516105	0.128092	4.02918	5.6e-05	0.000375572
METTL23	416.888	-0.229942	0.0967245	-2.37729	0.0174406	0.0571695
MSI2	1331.88	-0.386859	0.0637812	-6.06541	1.32e-09	1.8e-08
SLC38A10	637.373	-0.515679	0.0819539	-6.29231	3.13e-10	4.61e-09
CANT1	1051.69	-0.502783	0.0693974	-7.24499	4.32e-13	8.27e-12
USH1G	10.9881	0.136294	0.539679	0.252546	0.800619	0.898177
CYB5D1	418.178	-0.381629	0.0974861	-3.9147	9.05e-05	0.000572486
OVCA2	732.536	0.00487737	0.0880836	0.055372	0.955842	0.980213
USP43	267.102	-0.208478	0.116071	-1.79612	0.0724759	0.179565
KRBA2	36.9941	-0.25542	0.315855	-0.808662	0.41871	0.625288
SPATA32	2.7876	4.99362	1.49799	3.33355	0.000857467	0.0042756
HEXIM2	67.5347	-0.176624	0.232292	-0.760353	0.447044	0.650036
LSM12	2267.11	0.132637	0.0542751	2.44378	0.0145341	0.0489603
CCDC43	944.623	0.100334	0.0698947	1.4355	0.151145	0.311932
CNTD1	84.7247	-0.433011	0.19905	-2.17539	0.029601	0.0887024
B4GALNT2	138.457	0.415494	0.172396	2.41011	0.0159477	0.0530067
RSKR	24.3928	-0.00223489	0.378063	-0.00591142	0.995283	0.99763
SEZ6	4.15953	0.0236688	0.923609	0.0256264	0.979555	0.990748
ANKRD13B	60.0942	0.515808	0.236665	2.17948	0.0292958	0.0879461
SLC43A2	258.913	-0.268753	0.124785	-2.15374	0.0312607	0.0926194
CYB5D2	445.755	-0.064522	0.0961722	-0.6709	0.502284	0.698644
C17orf49	438.767	0.16549	0.0964154	1.71643	0.0860834	0.205037
ZFP3	190.848	0.562345	0.135709	4.14375	3.42e-05	0.000238673
SPNS2	28.5506	-0.454254	0.34719	-1.30837	0.190746	0.369383
EFCAB13	43.409	0.796737	0.279642	2.84913	0.0043839	0.0178272
MRPL10	1069.4	0.0544718	0.0669353	0.813797	0.415761	0.622063
WDR81	656.678	-0.552395	0.0845083	-6.53658	6.29e-11	1.01e-09
TBC1D16	420.697	-0.298367	0.108394	-2.75262	0.00591209	0.0230527
AFMID	319.733	0.00923298	0.113013	0.0816983	0.934887	0.969836
GJD3	159.392	-0.331221	0.148786	-2.22615	0.0260038	0.0799056
KRT222	3.15507	-0.0158203	1.07393	-0.0147313	0.988247	0.993654
ZSWIM7	129.815	-0.0550867	0.170448	-0.323189	0.746552	0.870668
MIEF2	248.785	-1.69303	0.130919	-12.9319	2.97e-38	1.81e-36
FAM210A	739.514	0.389292	0.0765043	5.0885	3.61e-07	3.55e-06
INO80C	185.432	-0.155051	0.142687	-1.08665	0.277193	0.481505
TTC39C	220.826	-0.0366588	0.129003	-0.284171	0.77628	0.886082
CNGB1	30.5804	-0.287688	0.32522	-0.884595	0.376375	0.58572
CLDND2	4.12926	-0.215955	0.90731	-0.238017	0.811868	0.905146
ZNF816	99.0171	0.827478	0.188526	4.38919	1.14e-05	8.73e-05
ZNF543	79.2659	1.40565	0.229195	6.133	8.62e-10	1.21e-08
RAVER1	1854.68	-0.285065	0.0660181	-4.31798	1.57e-05	0.000117738
COX6B2	9.05822	-0.449341	0.617277	-0.72794	0.46665	0.666802
ACER1	2.16925	0.358357	1.20808	0.296633	0.766747	0.882458
MICOS13	798.73	0.232498	0.0759567	3.06093	0.00220647	0.00981145
TRAPPC5	693.041	0.0976663	0.0865444	1.12851	0.259104	0.46002
PCP2	17.4671	-0.471856	0.430911	-1.09502	0.273508	0.477483
OSCAR	55.2527	-0.868448	0.256631	-3.38404	0.000714276	0.00365734
ZNF813	173.323	0.390142	0.142546	2.73695	0.00620116	0.0240636
ZNF441	43.6571	0.203283	0.287971	0.705914	0.480242	0.67925
ZNF491	4.53509	0.897179	0.884388	1.01446	0.310362	0.518728
ZNF440	197.784	0.810226	0.135766	5.96781	2.4e-09	3.19e-08
SWSAP1	35.7071	-0.638223	0.313115	-2.0383	0.04152	0.11552
CCDC159	15.1103	0.655153	0.470596	1.39218	0.163869	0.330942
JOSD2	308.991	0.110139	0.107404	1.02547	0.305141	0.512803
CPT1C	19.9397	0.0875733	0.408308	0.214479	0.830174	0.914565
ALDH16A1	377.736	-0.470014	0.102977	-4.56425	5.01e-06	4.09e-05
NTN5	5.72057	0.654475	0.76694	0.853358	0.393461	0.601563
ZNF787	446.892	0.132931	0.104619	1.27061	0.203866	0.388115
ZNF573	26.5896	0.374609	0.356103	1.05197	0.292814	0.498803
WDR88	19.484	-1.51407	0.451889	-3.35054	0.000806534	0.00405759
EID2B	36.9152	-1.0499	0.325748	-3.22304	0.00126837	0.00604018
TNFAIP8L1	328.621	-0.358031	0.110614	-3.23676	0.00120894	0.00578663
ZNF57	52.1412	-0.560662	0.255862	-2.19127	0.0284325	0.0858017
IRGQ	184.118	0.16211	0.140464	1.1541	0.248458	0.446878
ZNF428	394.822	-0.0230727	0.0990763	-0.232878	0.815856	0.906796
PLK3	121.555	1.15896	0.177995	6.51118	7.46e-11	1.18e-09
MOB3A	284.532	0.0326334	0.123986	0.263201	0.792395	0.893368
MFSD12	2273.85	-0.190266	0.0598565	-3.1787	0.00147938	0.00691531
GIPC3	141.75	0.160989	0.160133	1.00535	0.31473	0.523513
NDUFA11	1945.92	0.0915849	0.0630024	1.45367	0.146037	0.304568
MISP	1335.49	-0.0487046	0.0630937	-0.77194	0.44015	0.643825
WTIP	254.036	-0.188249	0.12609	-1.49297	0.135445	0.287838
ZNF792	53.8333	-0.364049	0.252418	-1.44224	0.149234	0.308925
NR2C2AP	179.76	0.192443	0.143019	1.34557	0.17844	0.3522
HSPB6	84.6059	0.234928	0.207667	1.13127	0.257941	0.458919
CNN1	404.355	0.416579	0.099004	4.2077	2.58e-05	0.000184695
RINL	61.4119	-0.0507918	0.230917	-0.219957	0.825905	0.912144
FBXO27	294.991	0.142828	0.111506	1.2809	0.200229	0.382689
CNN2	2735.25	0.419784	0.0621756	6.75159	1.46e-11	2.47e-10
PLK5	3.43424	-0.86814	0.999755	-0.868353	0.385201	0.593605
C19orf47	363.555	-0.0445006	0.100382	-0.443311	0.657541	0.814818
ANKLE1	178.443	-0.110369	0.141746	-0.778637	0.436194	0.641024
CNN3	9334.8	0.04957	0.0424178	1.16861	0.242559	0.439648
GABPB2	159.923	0.334939	0.147472	2.2712	0.0231346	0.0724566
CCDC163	42.6135	0.202775	0.284354	0.713106	0.47578	0.675171
TDRD10	6.05782	0.958618	0.810113	1.18331	0.236684	0.431769
SHE	49.8627	0.186125	0.264742	0.703043	0.482029	0.680813
KDF1	8.04073	6.5207	1.30235	5.00689	5.53e-07	5.27e-06
CNP	1223.17	0.0160914	0.0672093	0.239422	0.810779	0.904883
CCSAP	292.879	0.183048	0.113935	1.6066	0.108143	0.243756
LRRC38	2.62775	-0.605137	1.15782	-0.522653	0.601216	0.774773
PUSL1	353.3	-0.0733242	0.107749	-0.680511	0.496181	0.693089
B3GALT6	403.045	-0.301745	0.0993766	-3.03637	0.00239442	0.0105288
CNR1	7.01545	2.18019	0.763722	2.8547	0.0043078	0.0175942
DNAI3	6.03684	0.461752	0.732488	0.630389	0.52844	0.718637
KLHDC9	11.6047	-0.112221	0.54791	-0.204816	0.837716	0.918415
MAB21L3	20.4859	0.0688443	0.460986	0.149341	0.881284	0.94398
CNR2	3.17151	-0.00518548	1.12487	-0.00460983	0.996322	0.997988
IFFO2	1354.58	1.82803	0.0676326	27.0288	6.78e-161	1.59e-158
SLC44A3	41.7991	0.148946	0.29212	0.509879	0.610136	0.7815
CNTF	53.1361	0.23447	0.253365	0.925424	0.354746	0.564855
ATXN7L2	222.129	0.0841859	0.126174	0.667218	0.504633	0.700193
LYPLAL1	168.065	0.119635	0.149478	0.800353	0.423506	0.628565
CNTFR	6.82164	0.204309	0.683223	0.299037	0.764912	0.88192
CNTN1	51.5684	-0.509711	0.257231	-1.98153	0.047532	0.129237
TYW3	990.181	0.593288	0.070831	8.37611	5.47e-17	1.4e-15
LRRIQ3	23.2869	0.533998	0.37842	1.41113	0.158207	0.322684
TPRG1L	534.2	-0.436281	0.0869994	-5.01476	5.31e-07	5.08e-06
PRXL2B	613.795	-0.110231	0.0812926	-1.35597	0.175107	0.347408
MYOM3	466.199	-0.0223205	0.0995162	-0.22429	0.822532	0.910432
DMBX1	32.5693	-0.319899	0.323286	-0.989525	0.322406	0.5315
ZNF684	49.3257	0.0669623	0.266432	0.251329	0.801559	0.898776
TCEANC2	325.16	-0.0275566	0.107258	-0.256919	0.797241	0.896098
LRRC39	13.4393	0.0262716	0.525715	0.0499731	0.960144	0.981824
RNF19B	309.625	0.687377	0.108303	6.3468	2.2e-10	3.3e-09
DCST2	10.8849	0.53719	0.5542	0.969307	0.332392	0.541701
DNAH14	232.882	-0.120957	0.131844	-0.917422	0.358921	0.568963
C1orf122	312.943	0.115717	0.1131	1.02314	0.306242	0.514061
COL1A1	9832.59	-0.94742	0.0433458	-21.8572	6.63e-106	1.06e-103
OSCP1	44.3432	0.223399	0.274128	0.814944	0.415105	0.621578
C1orf216	453.618	-0.08016	0.0961511	-0.833688	0.404457	0.611677
ARL8A	492.237	-0.00550743	0.0936913	-0.0587828	0.953125	0.97929
SYT2	1.84398	0.404573	1.32592	0.305125	0.760271	0.879822
GOLT1A	21.8931	-0.125099	0.386702	-0.323502	0.746315	0.870594
UHMK1	1783.5	0.114612	0.0678348	1.68957	0.0911093	0.214484
FCRLB	8.37492	0.484758	0.623937	0.776934	0.437198	0.642015
ADH5	2489.2	0.0146459	0.0521211	0.280998	0.778712	0.886625
COL2A1	2.21652	1.87345	1.32466	1.41429	0.157276	0.321486
C1orf131	211.627	0.414659	0.131963	3.14225	0.00167656	0.00771899
LIX1L	599.987	-0.0810608	0.0858539	-0.944172	0.345082	0.554359
SPATA17	9.15958	1.51284	0.631595	2.39527	0.0166081	0.0549217
EDARADD	104.591	0.438219	0.191095	2.2932	0.0218364	0.0688949
COL4A1	2443	-1.33777	0.0575961	-23.2267	2.45e-119	4.21e-117
TSACC	10.6108	-0.133099	0.556245	-0.239282	0.810887	0.904883
IQGAP3	1673.37	-0.254939	0.0669476	-3.80804	0.000140074	0.000851762
NAXE	909.525	0.0905605	0.0765006	1.18379	0.236497	0.431548
ARHGEF19	263.082	0.0326393	0.117493	0.277798	0.781167	0.887472
MRPL55	481.345	-0.0012628	0.10007	-0.0126192	0.989932	0.994505
DRAM2	493.062	0.205501	0.0894335	2.29781	0.0215726	0.0682421
C1orf162	49.2509	-0.068742	0.262319	-0.262055	0.793279	0.893774
TATDN3	76.0058	-0.0650521	0.213448	-0.304768	0.760543	0.87994
COL4A2	5753.4	-1.42339	0.0521349	-27.3021	4e-164	9.67e-162
FITM2	335.801	-0.287233	0.105487	-2.72293	0.00647054	0.0249702
SPATA25	6.42993	-0.692355	0.764671	-0.905429	0.365238	0.576293
COL4A3	134.623	0.146604	0.159138	0.921236	0.356927	0.566642
COL4A4	505.815	-0.362099	0.0877522	-4.12638	3.69e-05	0.000255281
TBC1D20	643.792	0.496564	0.0805182	6.16711	6.96e-10	9.85e-09
C20orf141	24.2957	-0.317893	0.386502	-0.822487	0.4108	0.617726
COL4A5	233.856	-0.292945	0.128504	-2.27965	0.0226282	0.0710488
SLX4IP	206.748	0.30602	0.132264	2.3137	0.020684	0.0659215
COL4A6	6.89952	-0.568232	0.734922	-0.773186	0.439412	0.643586
DUSP15	4.7864	-0.365631	0.82486	-0.443265	0.657574	0.814818
CHMP4B	1862.37	0.0463146	0.056865	0.814466	0.415378	0.621739
PIGU	587.809	-0.150504	0.089976	-1.67271	0.0943842	0.220151
FAM83C	7.23747	2.46195	0.801448	3.07188	0.00212713	0.00949569
C22orf39	279.565	0.0541157	0.113328	0.477515	0.632995	0.797906
TANGO2	217.915	-0.0961948	0.13063	-0.73639	0.461494	0.662938
COL5A2	17.7115	-0.163218	0.433733	-0.376311	0.706686	0.844157
ZNF280A	52.3814	0.905178	0.254487	3.55687	0.000375303	0.00207337
SGSM1	20.0933	0.0168157	0.408419	0.0411728	0.967158	0.984504
EMID1	92.393	-0.284708	0.191794	-1.48445	0.13769	0.291023
COL6A1	2159.96	-0.0901057	0.053218	-1.69314	0.0904282	0.213115
ANKRD54	515.665	0.104458	0.0915477	1.14103	0.253859	0.453772
COL6A2	4634.76	-0.12289	0.0531499	-2.31215	0.0207696	0.066086
PPP1R21	239.188	0.115788	0.124961	0.926597	0.354136	0.564244
TRABD2A	223.389	-0.138438	0.128903	-1.07398	0.282833	0.487277
TMEM150A	69.0979	0.0523386	0.231966	0.225631	0.821489	0.909894
COL7A1	1829.15	-0.517589	0.0653585	-7.91923	2.39e-15	5.5e-14
NUP35	389.626	0.0346505	0.102844	0.336924	0.736174	0.86442
TYW5	188.094	0.166364	0.136854	1.21563	0.224126	0.415386
COL8A1	46.0762	-0.312697	0.28026	-1.11574	0.264535	0.46655
LYG1	4.17578	0.481511	0.910135	0.529055	0.596767	0.771974
MITD1	443.401	-0.0864823	0.091876	-0.941294	0.346554	0.556146
DIS3L2	403.984	-0.143552	0.0989017	-1.45146	0.146651	0.305564
COL8A2	71.6813	-0.982442	0.228865	-4.29267	1.77e-05	0.000130438
MBOAT2	1096.7	0.0792285	0.0656494	1.20684	0.227493	0.419497
TAF8	277.62	0.0999816	0.112825	0.886164	0.375529	0.585138
[truncated: 12,978 more rows]
