# Supplementary material for: Comprehensive multi-omics analysis reveals WEE1 as a synergistic lethal target with hyperthermia through CDK1 super-activation
Source: Nat Commun. 2024 Mar 7;15:2089. doi: 10.1038/s41467-024-46358-w (PMC10920785; doi:10.1038/s41467-024-46358-w)
Supplement: Supplementary file 5 — Supplementary Data 2 [file 41467_2024_46358_MOESM5_ESM.xlsx]

## Sheet: Supplementary Data 2
UniProt ID	Gene symbol	logFC	AveExpr	t	P.Value	adj.P.Val	B
Q5VVP1	SPATA31A6	-1.26167	1.0545	-62.143	3.79e-10	2.51e-06	13.0069
O94907	DKK1	-0.894667	1.039	-46.5294	2.41e-09	6.01e-06	11.9089
Q8WXF8	DEDD2	1.46233	0.941167	45.6437	2.72e-09	6.01e-06	11.8253
P40939	HADHA	-0.64	1.026	-42.2142	4.48e-09	6.24e-06	11.472
P28562	DUSP1	0.681	0.973167	41.8851	4.71e-09	6.24e-06	11.4354
P23786	CPT2	-0.602333	1.03183	-32.6925	2.29e-08	2.53e-05	10.1771
Q7L8L6	FASTKD5	-0.773667	1.0235	-30.9617	3.23e-08	2.85e-05	9.87689
Q9Y5J9	TIMM8B	0.571	0.976167	30.176	3.81e-08	2.85e-05	9.7323
O15212	PFDN6	0.661333	0.962667	30.0939	3.87e-08	2.85e-05	9.71688
Q9Y5J7	TIMM9	0.517	0.9885	28.3878	5.62e-08	3.72e-05	9.38214
Q96RP9	GFM1	-0.488667	1.013	-27.7472	6.49e-08	3.74e-05	9.24905
Q16850	CYP51A1	-0.556333	1.0295	-27.5626	6.78e-08	3.74e-05	9.2099
O60925	PFDN1	0.869333	0.902333	25.9554	9.92e-08	4.31e-05	8.85317
Q99584	S100A13	0.627	0.955833	25.7761	1.04e-07	4.31e-05	8.81152
Q969P6	TOP1MT	-0.735333	1.032	-25.7554	1.04e-07	4.31e-05	8.80669
Q8IXM3	MRPL41	-0.759667	1.03317	-25.5324	1.1e-07	4.31e-05	8.75428
Q13405	MRPL49	-0.499333	1.03667	-25.5156	1.11e-07	4.31e-05	8.75032
Q9H2S5	RNF39	-0.530667	1.02367	-24.7755	1.33e-07	4.78e-05	8.57183
O14548	COX7A2L	-0.471	1.0215	-24.4382	1.45e-07	4.78e-05	8.48813
P02452	COL1A1	-0.520667	1.01533	-24.4197	1.46e-07	4.78e-05	8.4835
Q9Y676	MRPS18B	-0.474	1.02533	-24.1599	1.56e-07	4.78e-05	8.41792
P58557	YBEY	-0.636667	1.02867	-24.1047	1.59e-07	4.78e-05	8.40388
Q7Z2W9	MRPL21	-0.496	1.02233	-23.7843	1.73e-07	4.93e-05	8.32149
Q9NV96	TMEM30A	-0.416667	1.02767	-23.6616	1.78e-07	4.93e-05	8.28958
A0A1B0GTH6	CSNKA2IP	-0.427667	1.01983	-23.385	1.92e-07	4.95e-05	8.21681
Q9NQX7	ITM2C	-0.530667	1.024	-23.2466	2e-07	4.95e-05	8.17999
O75347	TBCA	0.471333	0.982333	23.0548	2.1e-07	4.95e-05	8.12852
P0DMV9	HSPA1B	0.406333	0.9815	23.0336	2.12e-07	4.95e-05	8.12279
P27824	CANX	-0.347667	1.01517	-22.9493	2.17e-07	4.95e-05	8.09996
P82933	MRPS9	-0.453667	1.02783	-22.5184	2.44e-07	5.29e-05	7.98158
Q3SY69	ALDH1L2	-0.684333	1.03017	-22.3699	2.55e-07	5.29e-05	7.94013
P09001	MRPL3	-0.402333	1.01783	-22.2293	2.65e-07	5.29e-05	7.90054
Q9BV40	VAMP8	0.459667	0.9825	22.1966	2.68e-07	5.29e-05	7.8913
P02751	FN1	-0.369	1.01817	-22.1441	2.72e-07	5.29e-05	7.87641
Q4G176	ACSF3	-0.444667	1.02233	-22.0153	2.82e-07	5.31e-05	7.8397
O00622	CCN1	-0.444667	1.01	-21.8413	2.96e-07	5.31e-05	7.78969
Q6P087	RPUSD3	-0.396667	1.004	-21.8377	2.97e-07	5.31e-05	7.78864
Q01130	SRSF2	0.383667	0.978833	21.5785	3.2e-07	5.47e-05	7.71321
P55084	HADHB	-0.674333	1.0245	-21.5561	3.22e-07	5.47e-05	7.70664
P10606	COX5B	-0.505	1.02217	-21.4432	3.33e-07	5.51e-05	7.67336
P0C7X5	ZNF806	0.526333	0.979833	21.1674	3.61e-07	5.79e-05	7.59121
Q7L2E3	DHX30	-0.336333	1.0115	-21.0802	3.71e-07	5.79e-05	7.56497
Q96EY7	PTCD3	-0.356333	1.02483	-20.921	3.89e-07	5.79e-05	7.51671
Q15582	TGFBI	-0.501667	1.02417	-20.8912	3.93e-07	5.79e-05	7.50764
P21266	GSTM3	0.376	0.983667	20.8853	3.93e-07	5.79e-05	7.50582
O75489	NDUFS3	-0.346667	1.01933	-20.6904	4.17e-07	5.83e-05	7.44599
Q12849	GRSF1	-0.408667	1.021	-20.6683	4.2e-07	5.83e-05	7.43917
Q9BZE1	MRPL37	-0.439333	1.01233	-20.5114	4.41e-07	5.83e-05	7.39044
Q10713	PMPCA	-0.382333	1.01683	-20.4833	4.45e-07	5.83e-05	7.38165
Q96SK2	TMEM209	-0.336	1.015	-20.4784	4.45e-07	5.83e-05	7.38014
Q8N4H5	TOMM5	0.611	0.9765	20.4525	4.49e-07	5.83e-05	7.37202
A4D1E9	GTPBP10	-0.502333	1.0275	-20.1773	4.89e-07	6.11e-05	7.28515
Q9Y6F8	CDY1	-0.579	1.02617	-20.1642	4.91e-07	6.11e-05	7.28099
O75390	CS	-0.347333	1.01	-20.1107	4.99e-07	6.11e-05	7.26392
Q16739	UGCG	-0.367	1.01717	-20.0594	5.08e-07	6.11e-05	7.2475
Q9NYK5	MRPL39	-0.425667	1.01417	-19.6953	5.7e-07	6.63e-05	7.12954
Q9HD34	LYRM4	0.474333	0.981833	19.6926	5.7e-07	6.63e-05	7.12866
P07602	PSAP	-0.397333	1.01833	-19.6019	5.87e-07	6.63e-05	7.09885
Q5T4B2	CERCAM	-0.408	1.01867	-19.5738	5.92e-07	6.63e-05	7.08959
Q9Y3D3	MRPS16	-0.390333	1.01783	-19.5307	6.01e-07	6.63e-05	7.07534
P36542	ATP5F1C	-0.384667	1.00733	-19.477	6.11e-07	6.64e-05	7.05754
P43897	TSFM	-0.350667	1.00667	-19.3439	6.38e-07	6.73e-05	7.01319
Q9Y2R9	MRPS7	-0.460667	1.01667	-19.2957	6.48e-07	6.73e-05	6.99701
Q9Y6H1	CHCHD2	-0.407	1.0215	-19.2855	6.51e-07	6.73e-05	6.9936
P53701	HCCS	-0.297667	1.0105	-19.0341	7.07e-07	7.19e-05	6.90852
Q9Y2Z2	MTO1	-0.383333	1.01733	-18.9497	7.27e-07	7.19e-05	6.87964
P23368	ME2	-0.374	1.01	-18.9487	7.27e-07	7.19e-05	6.8793
Q8WVJ2	NUDCD2	0.437667	0.983167	18.7946	7.65e-07	7.46e-05	6.8262
Q9Y6G3	MRPL42	-0.365333	1.017	-18.6768	7.96e-07	7.65e-05	6.78525
Q9NXH8	TOR4A	-0.293333	1.021	-18.6071	8.15e-07	7.71e-05	6.76091
Q12770	SCAP	-0.421333	1.019	-18.5387	8.35e-07	7.71e-05	6.7369
Q96D53	COQ8B	-0.527333	1.02367	-18.5278	8.38e-07	7.71e-05	6.73305
O43676	NDUFB3	-0.463	1.02117	-18.3045	9.04e-07	7.99e-05	6.65389
Q5JPH6	EARS2	-0.579	1.0255	-18.297	9.06e-07	7.99e-05	6.65121
Q9Y2H6	FNDC3A	-0.311333	1.007	-18.2965	9.07e-07	7.99e-05	6.65103
P29034	S100A2	0.312	0.983333	18.2571	9.19e-07	7.99e-05	6.63692
O60669	SLC16A7	-0.292667	1.01367	-18.2269	9.29e-07	7.99e-05	6.62611
Q86WA8	LONP2	-0.414667	1.019	-17.9581	1.02e-06	8.66e-05	6.52884
Q70UQ0	IKBIP	-0.284333	1.0115	-17.821	1.07e-06	8.72e-05	6.47857
Q9Y6M0	PRSS21	-0.354667	1.01333	-17.8112	1.07e-06	8.72e-05	6.47496
Q08380	LGALS3BP	-0.467333	1.03	-17.7886	1.08e-06	8.72e-05	6.46661
Q13724	MOGS	-0.283333	1.01667	-17.7245	1.11e-06	8.72e-05	6.44294
P13073	COX4I1	-0.332667	1.01333	-17.7168	1.11e-06	8.72e-05	6.44008
Q9HD45	TM9SF3	-0.304333	1.01683	-17.7098	1.11e-06	8.72e-05	6.43747
Q92544	TM9SF4	-0.285	1.02017	-17.6617	1.13e-06	8.72e-05	6.4196
Q96CM8	ACSF2	-0.397	1.01883	-17.6143	1.15e-06	8.72e-05	6.40192
Q17RY6	LY6K	-0.414	1.015	-17.6012	1.16e-06	8.72e-05	6.39705
Q99595	TIMM17A	-0.549333	1.025	-17.5809	1.17e-06	8.72e-05	6.38946
O14925	TIMM23	-0.379	1.0105	-17.557	1.18e-06	8.72e-05	6.38051
P82675	MRPS5	-0.302	1.01467	-17.5103	1.2e-06	8.72e-05	6.36301
Q9H992	MARCHF7	0.337667	0.987167	17.5038	1.2e-06	8.72e-05	6.36054
Q8NBJ4	GOLM1	-0.302333	1.01883	-17.3862	1.25e-06	8.91e-05	6.31619
Q8N0T1	RBIS	-0.549333	1.02467	-17.2925	1.29e-06	8.91e-05	6.28059
O43716	GATC	-0.423333	1.01967	-17.2741	1.3e-06	8.91e-05	6.27357
Q96PX9	PLEKHG4B	-1.225	1.05317	-17.2665	1.31e-06	8.91e-05	6.27066
Q13084	MRPL28	-0.403	1.0205	-17.1951	1.34e-06	8.91e-05	6.24335
Q96H55	MYO19	-0.405333	1.01867	-17.1929	1.34e-06	8.91e-05	6.24248
Q16762	TST	-0.423667	1.01917	-17.1926	1.34e-06	8.91e-05	6.24238
P07099	EPHX1	-0.345	1.01283	-17.1894	1.34e-06	8.91e-05	6.24114
Q8TCT9	HM13	-0.298333	1.02083	-17.1858	1.34e-06	8.91e-05	6.23978
Q96AG4	LRRC59	-0.315667	1.01083	-17.1332	1.37e-06	8.99e-05	6.21956
Q10471	GALNT2	-0.285	1.0155	-17.0563	1.41e-06	9.16e-05	6.18987
Q8N766	EMC1	-0.263667	1.00983	-16.9639	1.46e-06	9.23e-05	6.15396
Q68CQ7	GLT8D1	-0.296667	1.01367	-16.9326	1.48e-06	9.23e-05	6.14176
Q13753	LAMC2	-0.310333	1.00917	-16.9323	1.48e-06	9.23e-05	6.14165
Q8TED1	GPX8	-0.324667	1.01633	-16.9296	1.48e-06	9.23e-05	6.14062
Q68DH5	LMBRD2	-0.337	1.01583	-16.8695	1.51e-06	9.3e-05	6.11708
P08572	COL4A2	-0.378667	1.01267	-16.8608	1.52e-06	9.3e-05	6.1137
Q16540	MRPL23	-0.468	1.01833	-16.8048	1.55e-06	9.41e-05	6.09169
Q07021	C1QBP	-0.291	1.0125	-16.7019	1.61e-06	9.65e-05	6.05105
P52737	ZNF136	-0.56	1.02533	-16.6867	1.62e-06	9.65e-05	6.04502
P08670	VIM	-0.276	1.01067	-16.6318	1.65e-06	9.73e-05	6.02319
O15091	PRORP	-0.776667	1.038	-16.6195	1.66e-06	9.73e-05	6.0183
O43169	CYB5B	-0.371667	1.0095	-16.596	1.67e-06	9.73e-05	6.00893
O95817	BAG3	0.298667	0.974667	16.5384	1.71e-06	9.86e-05	5.98589
P10321	HLA-C	-0.32	1.01133	-16.4807	1.75e-06	9.95e-05	5.96272
P23434	GCSH	-0.340667	1.01633	-16.4676	1.76e-06	9.95e-05	5.95744
P49406	MRPL19	-0.543333	1.01933	-16.4152	1.79e-06	0.000100583	5.9363
Q8WXH0	SYNE2	-0.289667	1.01717	-16.3782	1.82e-06	0.000100583	5.92133
P04792	HSPB1	0.278333	0.992167	16.365	1.83e-06	0.000100583	5.91597
Q99417	MYCBP	0.797333	0.962333	16.3517	1.84e-06	0.000100583	5.91056
Q9P1Z9	CCDC180	-0.429	1.01983	-16.2902	1.88e-06	0.000101659	5.88555
Q15738	NSDHL	-0.265	1.0175	-16.2648	1.9e-06	0.000101659	5.87519
P30049	ATP5F1D	-0.410667	1.01733	-16.2311	1.92e-06	0.000101659	5.86144
Q5VV42	CDKAL1	-0.367	1.0065	-16.2191	1.93e-06	0.000101659	5.8565
Q9BVT8	TMUB1	-0.352	1.023	-16.1909	1.95e-06	0.000101659	5.84494
Q9H582	ZNF644	-0.262333	1.01283	-16.1881	1.96e-06	0.000101659	5.84381
P52926	HMGA2	-0.638333	1.02883	-16.1781	1.96e-06	0.000101659	5.83972
Q9UBV2	SEL1L	-0.248333	1.01283	-16.0467	2.07e-06	0.000106164	5.78547
Q14938	NFIX	-0.294667	1.01433	-15.9983	2.11e-06	0.000106756	5.76541
Q96SZ6	CDK5RAP1	-0.557333	1.00267	-15.9763	2.12e-06	0.000106756	5.75622
Q9Y250	LZTS1	-0.429667	1.0195	-15.9554	2.14e-06	0.000106756	5.74755
P22392	NME2	0.258	0.991	15.9545	2.14e-06	0.000106756	5.74715
O43286	B4GALT5	-0.524667	1.02367	-15.8694	2.22e-06	0.000109082	5.71154
Q9NXE4	SMPD4	-0.265333	1.01267	-15.8479	2.24e-06	0.000109082	5.70251
Q14574	DSC3	-0.528667	1.02367	-15.8431	2.24e-06	0.000109082	5.70053
Q07065	CKAP4	-0.243333	1.012	-15.7901	2.29e-06	0.000110585	5.67818
P49821	NDUFV1	-0.357333	1.00833	-15.7588	2.32e-06	0.000111156	5.66496
Q5VY09	IER5	0.842333	0.966833	15.6587	2.41e-06	0.000114845	5.62252
Q86Y39	NDUFA11	-0.336333	1.02117	-15.5967	2.47e-06	0.000116634	5.59607
P28799	GRN	-0.386667	1.01533	-15.582	2.48e-06	0.000116634	5.58974
P47985	UQCRFS1	-0.286333	1.01683	-15.5602	2.51e-06	0.000116634	5.58044
Q5T8P6	RBM26	0.233667	0.988167	15.5446	2.52e-06	0.000116634	5.57372
Q8WWV3	RTN4IP1	-0.383667	1.01783	-15.5321	2.54e-06	0.000116634	5.56838
O94985	CLSTN1	-0.472	1.02133	-15.4872	2.58e-06	0.00011795	5.54903
P42704	LRPPRC	-0.239	1.01083	-15.4615	2.61e-06	0.000118365	5.53796
Q9BRX8	PRXL2A	-0.361667	1.01983	-15.3869	2.69e-06	0.000121172	5.50565
Q9Y639	NPTN	-0.28	1.00533	-15.3137	2.77e-06	0.000123777	5.47381
P07108	DBI	0.235667	0.987833	15.3015	2.78e-06	0.000123777	5.4685
Q16891	IMMT	-0.253	1.01883	-15.2516	2.84e-06	0.00012481	5.44667
P98160	HSPG2	-0.253333	1.01	-15.2486	2.84e-06	0.00012481	5.44537
Q00059	TFAM	-0.245333	1.007	-15.2157	2.88e-06	0.000125677	5.43091
Q9H1A3	METTL9	-0.367333	1.017	-15.168	2.94e-06	0.000127328	5.40994
Q9Y2R5	MRPS17	-0.402	1.012	-15.1441	2.97e-06	0.000127746	5.39939
Q8WTV0	SCARB1	-0.245	1.01183	-15.1105	3.01e-06	0.000127746	5.38453
O00488	ZNF593	-0.394333	1.01817	-15.0561	3.08e-06	0.000127746	5.36042
Q4VC31	CCDC58	0.378667	0.977	15.054	3.08e-06	0.000127746	5.35945
P45880	VDAC2	-0.269667	1.01717	-15.0532	3.08e-06	0.000127746	5.35912
P17096	HMGA1	-0.678667	1.03033	-15.0469	3.09e-06	0.000127746	5.35633
Q9Y277	VDAC3	-0.240667	1.00633	-15.0432	3.1e-06	0.000127746	5.35466
Q00325	SLC25A3	-0.253	1.00883	-15.0369	3.1e-06	0.000127746	5.35187
Q9C005	DPY30	0.391667	0.985167	14.9953	3.16e-06	0.000129172	5.33334
Q9H4I3	TRABD	-0.284333	1.02183	-14.9756	3.18e-06	0.00012944	5.32453
P80723	BASP1	-0.366333	1.0115	-14.9603	3.21e-06	0.000129474	5.3177
O94885	SASH1	-0.400667	1.018	-14.8657	3.33e-06	0.000133391	5.27523
P48047	ATP5PO	-0.258	1.00567	-14.8504	3.36e-06	0.000133391	5.26831
Q9HD33	MRPL47	-0.414333	1.0195	-14.8459	3.36e-06	0.000133391	5.2663
P49411	TUFM	-0.232	1.013	-14.8267	3.39e-06	0.000133675	5.25762
O15173	PGRMC2	-0.285	1.0095	-14.7958	3.43e-06	0.000134628	5.24362
Q9UK61	TASOR	-0.297667	1.01017	-14.7789	3.46e-06	0.000134791	5.23599
Q9NX63	CHCHD3	-0.268	1.007	-14.748	3.5e-06	0.000135675	5.22195
Q9Y6M9	NDUFB9	-0.389333	1.01733	-14.7317	3.53e-06	0.000135675	5.21453
P08758	ANXA5	0.258667	0.991	14.7221	3.54e-06	0.000135675	5.21019
P35556	FBN2	-0.250333	1.00917	-14.6713	3.62e-06	0.000135735	5.18698
P39656	DDOST	-0.280667	1.01433	-14.6685	3.62e-06	0.000135735	5.18575
Q9Y6C9	MTCH2	-0.269333	1.01067	-14.659	3.64e-06	0.000135735	5.18136
P51398	DAP3	-0.576333	1.0295	-14.6526	3.65e-06	0.000135735	5.17846
O95870	ABHD16A	-0.254667	1.016	-14.6484	3.66e-06	0.000135735	5.17655
P16615	ATP2A2	-0.238667	1.01133	-14.6409	3.67e-06	0.000135735	5.17309
P63313	TMSB10	0.305	0.983833	14.6114	3.71e-06	0.000135859	5.15958
Q9Y385	UBE2J1	-0.271	1.0215	-14.6033	3.73e-06	0.000135859	5.15584
Q9BRJ2	MRPL45	-0.404333	1.01883	-14.5782	3.77e-06	0.000135859	5.14432
Q02252	ALDH6A1	-0.238	1.01433	-14.5752	3.77e-06	0.000135859	5.14296
P62310	LSM3	0.323667	0.9885	14.5742	3.77e-06	0.000135859	5.14249
Q9H3K2	GHITM	-0.349333	1.00333	-14.5213	3.86e-06	0.000138224	5.1181
O75380	NDUFS6	-0.415333	1.00733	-14.4833	3.92e-06	0.000139105	5.10049
P05023	ATP1A1	-0.275667	1.01317	-14.4815	3.93e-06	0.000139105	5.0997
P67936	TPM4	0.355333	0.991	14.4436	3.99e-06	0.000139915	5.08207
Q99623	PHB2	-0.222	1.009	-14.4417	3.99e-06	0.000139915	5.08118
O15355	PPM1G	0.251667	0.9875	14.4312	4.01e-06	0.000139915	5.07632
P54098	POLG	-0.391333	1.01833	-14.3847	4.09e-06	0.000142011	5.05465
Q9NQ29	LUC7L	0.262333	0.985833	14.3669	4.13e-06	0.000142368	5.04633
P13726	F3	-0.274	1.00667	-14.3351	4.18e-06	0.000143599	5.03146
P61026	RAB10	-0.244	1.00333	-14.2678	4.31e-06	0.000147109	4.99986
P35998	PSMC2	0.224	0.982667	14.227	4.39e-06	0.000148237	4.98062
P09493	TPM1	0.473667	0.980833	14.2269	4.39e-06	0.000148237	4.98057
P50281	MMP14	-0.244667	1.015	-14.196	4.45e-06	0.000149279	4.96598
P11279	LAMP1	-0.269	1.01917	-14.1789	4.48e-06	0.000149279	4.9579
P83111	LACTB	-0.379667	1.0205	-14.1763	4.48e-06	0.000149279	4.95663
Q8N428	GALNT16	-0.277	1.01317	-14.1494	4.54e-06	0.00014979	4.94388
P15954	COX7C	-0.267333	1.01067	-14.1458	4.54e-06	0.00014979	4.94215
Q96IX5	ATP5MD	-0.284333	1.01517	-14.1133	4.61e-06	0.000151196	4.92671
Q14CM0	FRMPD4	-0.325333	1.01533	-14.0985	4.64e-06	0.000151438	4.91966
P68032	ACTC1	-0.288667	1.01567	-14.0813	4.68e-06	0.000151844	4.91146
Q9NUI1	DECR2	-0.283333	1.00967	-14.0673	4.7e-06	0.000152045	4.90476
P49755	TMED10	-0.236333	1.01383	-13.9763	4.9e-06	0.000157545	4.86112
P31040	SDHA	-0.257667	1.0075	-13.9624	4.93e-06	0.000157757	4.85443
Q86TG7	PEG10	0.238	0.979	13.8221	5.25e-06	0.000165386	4.78652
Q9P032	NDUFAF4	-0.233667	1.0115	-13.8169	5.26e-06	0.000165386	4.78397
O95900	TRUB2	-0.433	1.00683	-13.8151	5.27e-06	0.000165386	4.78308
P20700	LMNB1	-0.215667	1.0065	-13.8142	5.27e-06	0.000165386	4.78267
Q15149	PLEC	-0.209667	1.0105	-13.7942	5.32e-06	0.0001661	4.77289
Q16795	NDUFA9	-0.345333	1.01567	-13.7704	5.37e-06	0.000167104	4.76128
O75496	GMNN	0.238667	0.993667	13.7487	5.43e-06	0.000167965	4.75064
Q93045	STMN2	0.229333	0.991667	13.7232	5.49e-06	0.000169125	4.73815
P00374	DHFR	0.375	0.984167	13.7125	5.52e-06	0.000169159	4.73291
P52735	VAV2	0.211667	0.986167	13.6655	5.63e-06	0.000171648	4.70979
P08240	SRPRA	-0.213667	1.0065	-13.6512	5.67e-06	0.000171648	4.70275
Q8TCJ2	STT3B	-0.250333	1.01617	-13.6459	5.68e-06	0.000171648	4.70014
O95299	NDUFA10	-0.318667	1.02033	-13.64	5.7e-06	0.000171648	4.69721
P23193	TCEA1	0.218333	0.992833	13.6195	5.75e-06	0.00017176	4.68712
Q9NUM4	TMEM106B	-0.312	1.00767	-13.6187	5.76e-06	0.00017176	4.6867
Q86WX3	RPS19BP1	-0.332	1.01533	-13.5677	5.89e-06	0.000172592	4.66141
P18031	PTPN1	-0.238	1.01233	-13.5642	5.9e-06	0.000172592	4.65969
Q9NUQ7	UFSP2	-0.255333	1.018	-13.561	5.91e-06	0.000172592	4.65809
Q9Y5Q0	FADS3	-0.232	1.02	-13.5548	5.93e-06	0.000172592	4.65505
P04844	RPN2	-0.236333	1.0135	-13.5519	5.93e-06	0.000172592	4.65361
Q07954	LRP1	-0.220667	1.00533	-13.5473	5.95e-06	0.000172592	4.6513
Q96MH6	TMEM68	-0.255667	1.00417	-13.5403	5.97e-06	0.000172592	4.64781
O75880	SCO1	-0.302667	1.01467	-13.5272	6e-06	0.000172765	4.64128
P55854	SUMO3	0.424667	0.977	13.5192	6.02e-06	0.000172765	4.63729
P35232	PHB	-0.233667	1.01983	-13.4793	6.14e-06	0.000175207	4.61738
P05121	SERPINE1	-0.323	1.00783	-13.4671	6.17e-06	0.000175434	4.61132
Q96CB9	NSUN4	-0.276	1.01367	-13.4557	6.2e-06	0.000175611	4.60557
Q8N442	GUF1	-0.487333	1.00633	-13.445	6.23e-06	0.000175725	4.60024
A2RRP1	NBAS	-0.266333	1.01783	-13.4281	6.28e-06	0.000175811	4.59178
Q9NRG9	AAAS	-0.242333	1.00417	-13.4233	6.3e-06	0.000175811	4.58936
P26440	IVD	-0.249333	1.01033	-13.4101	6.33e-06	0.000175811	4.58271
O14684	PTGES	-0.267	1.01283	-13.4075	6.34e-06	0.000175811	4.58139
P05455	SSB	0.241	0.9835	13.3851	6.41e-06	0.000176666	4.57017
P00750	PLAT	-0.298	1.02033	-13.379	6.43e-06	0.000176666	4.56708
Q5UIP0	RIF1	-0.256	1.01633	-13.3667	6.46e-06	0.000176943	4.56089
Q14573	ITPR3	-0.235	1.0035	-13.3556	6.5e-06	0.000177126	4.55529
O15427	SLC16A3	-0.269667	0.9955	-13.3228	6.6e-06	0.000179115	4.5387
Q6PIU2	NCEH1	-0.294667	1.01267	-13.2749	6.75e-06	0.000182412	4.51445
O14672	ADAM10	-0.210333	1.0135	-13.2481	6.83e-06	0.000183963	4.50082
Q6Y7W6	GIGYF2	0.249	0.996167	13.2285	6.89e-06	0.000184295	4.49081
O00468	AGRN	-0.218333	1.0075	-13.227	6.9e-06	0.000184295	4.49006
Q9NVA4	TMEM184C	-0.212667	1.01067	-13.2073	6.96e-06	0.000185183	4.48001
P37837	TALDO1	0.214667	0.986333	13.1997	6.99e-06	0.000185183	4.47611
P98194	ATP2C1	-0.252	1.01367	-13.1392	7.19e-06	0.000189257	4.44516
Q9H3N1	TMX1	-0.265333	1.013	-13.1354	7.2e-06	0.000189257	4.44321
Q15555	MAPRE2	0.199333	0.993333	13.1282	7.23e-06	0.000189257	4.43947
P21796	VDAC1	-0.220333	1.01017	-13.0778	7.4e-06	0.000192892	4.41354
Q969S9	GFM2	-0.311	1.01083	-13.0713	7.42e-06	0.000192892	4.41021
P48681	NES	-0.206	1.00633	-13.0618	7.46e-06	0.000193007	4.4053
Q14197	MRPL58	-0.213667	1.01317	-13.0359	7.55e-06	0.000194405	4.39193
P06753	TPM3	0.325	1.01217	13.0302	7.57e-06	0.000194405	4.38898
Q9NP84	TNFRSF12A	-0.652333	0.993167	-12.9907	7.71e-06	0.000196973	4.36848
Q6PL18	ATAD2	-0.298	1.01533	-12.9767	7.77e-06	0.000196973	4.36122
P00846	MT-ATP6	-0.220333	1.01083	-12.9735	7.78e-06	0.000196973	4.35954
Q9H4K7	MTG2	-0.598	1.026	-12.9704	7.79e-06	0.000196973	4.35795
Q9H2W6	MRPL46	-0.272667	1.015	-12.9606	7.83e-06	0.000197069	4.35285
Q6UB35	MTHFD1L	-0.228	1.00933	-12.9418	7.9e-06	0.000197069	4.34306
Q8NE86	MCU	-0.275333	1.01433	-12.9401	7.9e-06	0.000197069	4.34214
Q8N5K1	CISD2	-0.292	1.004	-12.9335	7.93e-06	0.000197069	4.3387
Q9BSH4	TACO1	-0.275	1.01117	-12.9234	7.97e-06	0.000197069	4.33345
O75129	ASTN2	-0.264333	1.0125	-12.9221	7.97e-06	0.000197069	4.33275
O15162	PLSCR1	-0.296	1.01433	-12.9075	8.03e-06	0.000197717	4.32512
Q9NW15	ANO10	-0.257	1.01283	-12.8884	8.1e-06	0.000197918	4.31513
Q9BQC6	MRPL57	-0.403667	1.01883	-12.8783	8.14e-06	0.000197918	4.30983
O94905	ERLIN2	-0.251333	1.01867	-12.8745	8.16e-06	0.000197918	4.30785
P61009	SPCS3	-0.396333	1.0245	-12.8568	8.23e-06	0.000197918	4.29857
P22695	UQCRC2	-0.3	1.01933	-12.8549	8.23e-06	0.000197918	4.29755
P29401	TKT	0.238	0.984333	12.8535	8.24e-06	0.000197918	4.29685
Q16822	PCK2	-0.193333	1.00467	-12.8378	8.3e-06	0.000197918	4.28857
Q9Y512	SAMM50	-0.201333	1.01067	-12.8378	8.3e-06	0.000197918	4.28857
P82914	MRPS15	-0.258333	1.01717	-12.8195	8.38e-06	0.000197918	4.27894
Q9UMS0	NFU1	-0.203667	1.01017	-12.8194	8.38e-06	0.000197918	4.27891
P27707	DCK	0.222333	0.979167	12.8122	8.41e-06	0.000197918	4.2751
Q9NS00	C1GALT1	-0.23	1.011	-12.803	8.44e-06	0.000197918	4.27028
O00214	LGALS8	-0.199	1.02383	-12.8015	8.45e-06	0.000197918	4.26946
Q9P287	BCCIP	0.249333	0.981333	12.8001	8.45e-06	0.000197918	4.26872
O15230	LAMA5	-0.265333	1.01233	-12.758	8.63e-06	0.000200678	4.24648
P82930	MRPS34	-0.408333	1.02283	-12.7569	8.63e-06	0.000200678	4.24594
P09471	GNAO1	-0.242333	1.01183	-12.7341	8.73e-06	0.000201613	4.23385
Q16610	ECM1	-0.250667	1.00833	-12.733	8.73e-06	0.000201613	4.23324
Q7LGA3	HS2ST1	-0.320667	1.015	-12.7064	8.85e-06	0.000203052	4.21915
O00264	PGRMC1	-0.281	1.01483	-12.7041	8.86e-06	0.000203052	4.21791
O14777	NDC80	0.225333	0.987333	12.6651	9.03e-06	0.00020624	4.19714
Q643R3	LPCAT4	-0.238667	1.012	-12.6572	9.06e-06	0.000206321	4.19295
Q9ULX9	MAFF	-0.472	1.022	-12.6432	9.12e-06	0.000206459	4.1855
Q9UG56	PISD	-0.237	1.0005	-12.6418	9.13e-06	0.000206459	4.18475
P10515	DLAT	-0.254333	1.0065	-12.6264	9.2e-06	0.000207028	4.17649
Q9UDY4	DNAJB4	0.294667	0.987333	12.6223	9.22e-06	0.000207028	4.17432
Q8TBA6	GOLGA5	-0.201333	1.001	-12.6034	9.3e-06	0.00020825	4.1642
P09601	HMOX1	-0.347	1.01617	-12.5908	9.36e-06	0.000208835	4.15746
Q13454	TUSC3	-0.224667	1.01033	-12.578	9.42e-06	0.000209447	4.15059
Q9H0X9	OSBPL5	-0.424333	1.01983	-12.5475	9.56e-06	0.000211476	4.13417
O75127	PTCD1	-0.274667	1.00167	-12.5393	9.6e-06	0.000211476	4.12977
Q9NVH1	DNAJC11	-0.203667	1.01117	-12.5381	9.61e-06	0.000211476	4.12912
Q8NI37	PPTC7	-0.424667	1.01967	-12.5266	9.66e-06	0.000211976	4.12292
P57088	TMEM33	-0.287667	1.01683	-12.498	9.8e-06	0.000212304	4.10749
O75367	MACROH2A1	-0.215333	1.00833	-12.4911	9.83e-06	0.000212304	4.10377
Q15054	POLD3	0.259	0.987167	12.4886	9.85e-06	0.000212304	4.10238
Q9Y6I9	TEX264	-0.202	1.01367	-12.4882	9.85e-06	0.000212304	4.10218
P46977	STT3A	-0.205333	1.008	-12.4825	9.88e-06	0.000212304	4.09908
Q7Z7F0	KHDC4	0.242333	1.00083	12.4819	9.88e-06	0.000212304	4.09877
Q96LJ7	DHRS1	-0.278667	1.019	-12.4744	9.92e-06	0.000212304	4.09474
O95182	NDUFA7	-0.244333	1.0155	-12.4706	9.93e-06	0.000212304	4.09266
P28331	NDUFS1	-0.287667	1.00883	-12.4638	9.97e-06	0.000212339	4.08896
Q96EA4	SPDL1	0.203333	0.985667	12.4345	1.01e-05	0.00021476	4.07306
Q86UL3	GPAT4	-0.287	1.00983	-12.4268	1.02e-05	0.000214892	4.06889
Q9UHW9	SLC12A6	0.340667	0.987667	12.4145	1.02e-05	0.000215011	4.0622
Q9C0E8	LNPK	-0.297	1.01417	-12.4101	1.02e-05	0.000215011	4.05981
Q969Q5	RAB24	-0.264	1.01233	-12.4065	1.03e-05	0.000215011	4.05786
Q96JM2	ZNF462	-0.201667	1.0105	-12.3987	1.03e-05	0.000215168	4.05361
Q8WVC6	DCAKD	-0.275667	1.01517	-12.3902	1.03e-05	0.000215399	4.04899
Q96KC8	DNAJC1	-0.238667	1.01133	-12.3788	1.04e-05	0.00021595	4.04276
Q9Y4P3	TBL2	-0.224667	0.997333	-12.366	1.05e-05	0.000216655	4.03576
Q9Y2J4	AMOTL2	0.265333	0.990667	12.3597	1.05e-05	0.000216655	4.03236
P24311	COX7B	-0.434	1.02	-12.334	1.06e-05	0.00021878	4.01829
O00767	SCD	-0.356	1.01633	-12.3128	1.07e-05	0.000219738	4.00665
P36956	SREBF1	-0.189667	1.0095	-12.3076	1.08e-05	0.000219738	4.0038
Q8TEM1	NUP210	-0.226	1.01167	-12.3068	1.08e-05	0.000219738	4.00336
Q8IZ81	ELMOD2	-0.226333	1.00083	-12.2996	1.08e-05	0.000219851	3.99944
P46109	CRKL	0.204	0.993333	12.2653	1.1e-05	0.000222603	3.98054
Q7Z7H8	MRPL10	-0.292333	1.01383	-12.2627	1.1e-05	0.000222603	3.97913
Q53EP0	FNDC3B	-0.284667	1.01567	-12.2408	1.11e-05	0.000224389	3.96706
Q02127	DHODH	-0.225333	1.004	-12.2215	1.13e-05	0.000225897	3.9564
Q9Y4K0	LOXL2	-0.308667	1.01467	-12.2136	1.13e-05	0.000226117	3.95203
Q8NFQ8	TOR1AIP2	-0.322333	1.00417	-12.2074	1.13e-05	0.00022614	3.94861
Q92643	PIGK	-0.238667	1.01767	-12.199	1.14e-05	0.000226422	3.94395
Q13586	STIM1	-0.253333	1.02033	-12.1663	1.16e-05	0.000229513	3.92582
P05067	APP	-0.265667	1.00617	-12.1522	1.17e-05	0.000229936	3.91796
P55291	CDH15	-0.446333	1.0205	-12.1509	1.17e-05	0.000229936	3.91727
P06858	LPL	-0.276667	1.01333	-12.123	1.18e-05	0.00023143	3.90171
O75427	LRCH4	-0.310667	1.01433	-12.122	1.18e-05	0.00023143	3.90118
Q9GZT3	SLIRP	-0.265	1.0155	-12.1173	1.19e-05	0.00023143	3.89854
Q6NSJ5	LRRC8E	-0.252	1.005	-12.1149	1.19e-05	0.00023143	3.89721
O95298	NDUFC2	-0.238333	1.01183	-12.1032	1.19e-05	0.000231721	3.89069
P82650	MRPS22	-0.544	1.02333	-12.0914	1.2e-05	0.000231721	3.88406
Q8N0Z8	PUSL1	-0.213333	1.019	-12.085	1.21e-05	0.000231721	3.88053
Q6ZNB6	NFXL1	-0.212667	1.012	-12.0796	1.21e-05	0.000231721	3.87749
Q53GQ0	HSD17B12	-0.289	1.01683	-12.0758	1.21e-05	0.000231721	3.87536
P15559	NQO1	0.264333	0.9845	12.0615	1.22e-05	0.000231721	3.86734
P17066	HSPA6	0.573333	0.979667	12.0601	1.22e-05	0.000231721	3.86655
Q8N5M9	JAGN1	-0.334667	1.01567	-12.0582	1.22e-05	0.000231721	3.86552
Q8NFX7	STXBP6	0.223	0.9945	12.0569	1.22e-05	0.000231721	3.86477
Q9Y3B7	MRPL11	-0.416667	1.02067	-12.0527	1.23e-05	0.000231721	3.86245
Q92616	GCN1	-0.206	1.00767	-12.0501	1.23e-05	0.000231721	3.86095
Q9UIF9	BAZ2A	-0.195	1.01017	-12.003	1.26e-05	0.000236704	3.83451
P49736	MCM2	0.190333	0.993833	11.9605	1.29e-05	0.000240125	3.81052
Q86XL3	ANKLE2	-0.268667	1.00967	-11.958	1.29e-05	0.000240125	3.80911
Q9P0L0	VAPA	-0.218333	1.0085	-11.9559	1.29e-05	0.000240125	3.80797
Q14566	MCM6	0.202	0.988333	11.9531	1.29e-05	0.000240125	3.80638
O00339	MATN2	-0.192667	0.997	-11.9349	1.3e-05	0.000241539	3.79609
Q14BN4	SLMAP	-0.215	1.00917	-11.9309	1.31e-05	0.000241539	3.7938
P42167	TMPO	-0.290333	1.02083	-11.9217	1.31e-05	0.000241556	3.78859
Q9BTU6	PI4K2A	-0.238	1.01433	-11.92	1.31e-05	0.000241556	3.78761
Q9P291	ARMCX1	-0.272	1.02067	-11.9106	1.32e-05	0.000241587	3.78229
Q9BW92	TARS2	-0.666	1.01967	-11.904	1.32e-05	0.000241587	3.77856
A8MXV4	NUDT19	-0.279	1.0105	-11.8953	1.33e-05	0.000241587	3.77362
Q9NVJ2	ARL8B	-0.237333	1.01133	-11.8845	1.34e-05	0.000241587	3.76748
P15144	ANPEP	-0.191667	1.0085	-11.8825	1.34e-05	0.000241587	3.76634
O43505	B4GAT1	-0.370667	1.01767	-11.8823	1.34e-05	0.000241587	3.76622
P31930	UQCRC1	-0.268667	1.01767	-11.8798	1.34e-05	0.000241587	3.76481
O75306	NDUFS2	-0.282	1.022	-11.8758	1.34e-05	0.000241587	3.76252
Q8N2K0	ABHD12	-0.231	1.01383	-11.8676	1.35e-05	0.000241587	3.75785
O60503	ADCY9	-0.298333	1.01417	-11.8668	1.35e-05	0.000241587	3.75741
Q9Y2Q3	GSTK1	-0.221667	1.0105	-11.8427	1.37e-05	0.000243129	3.74366
O00479	HMGN4	-0.571667	1.0255	-11.8402	1.37e-05	0.000243129	3.74228
O43791	SPOP	-0.295667	1.01383	-11.839	1.37e-05	0.000243129	3.74157
P16035	TIMP2	-0.384	1.01767	-11.8257	1.38e-05	0.000244161	3.73398
P42771	CDKN2A	0.303667	0.9885	11.796	1.4e-05	0.000247306	3.717
Q6NYC1	JMJD6	0.32	0.986	11.7814	1.41e-05	0.000248539	3.70862
P51858	HDGF	0.247	0.993833	11.7572	1.43e-05	0.000249797	3.69474
Q9H3U5	MFSD1	-0.229333	1.011	-11.7529	1.43e-05	0.000249797	3.69226
O60488	ACSL4	-0.206667	1.00233	-11.748	1.44e-05	0.000249797	3.68944
Q9Y4W6	AFG3L2	-0.214667	1.012	-11.7478	1.44e-05	0.000249797	3.68933
O15031	PLXNB2	-0.189	1.00483	-11.7407	1.44e-05	0.000249797	3.68523
Q6ZRI6	C15orf39	-0.286	1.01333	-11.7389	1.44e-05	0.000249797	3.68422
P05556	ITGB1	-0.21	1.01333	-11.7365	1.44e-05	0.000249797	3.68282
P48509	CD151	-0.284667	1.01333	-11.724	1.45e-05	0.00025078	3.67564
Q6NUK1	SLC25A24	-0.197	1.0145	-11.7158	1.46e-05	0.000251216	3.67088
Q9NUG6	PDRG1	0.317333	0.988667	11.6843	1.48e-05	0.000254742	3.65272
P98179	RBM3	-0.288	1.009	-11.6778	1.49e-05	0.000254954	3.64897
P14854	COX6B1	-0.294333	1.01383	-11.6655	1.5e-05	0.000255615	3.64182
Q02218	OGDH	-0.179667	1.00417	-11.6604	1.5e-05	0.000255615	3.63887
Q8WUK0	PTPMT1	-0.266667	1.004	-11.6538	1.51e-05	0.000255615	3.63503
Q08AG7	MZT1	0.468667	0.982333	11.6512	1.51e-05	0.000255615	3.63352
Q8WVX9	FAR1	-0.224	1.014	-11.6486	1.51e-05	0.000255615	3.63202
Q9NZM1	MYOF	-0.199667	1.01117	-11.6313	1.53e-05	0.000256885	3.62201
Q86T03	PIP4P1	-0.291333	1.014	-11.628	1.53e-05	0.000256885	3.62008
P50148	GNAQ	-0.2	1.00833	-11.6248	1.53e-05	0.000256885	3.61819
Q8TEY7	USP33	-0.289	1.01383	-11.6141	1.54e-05	0.000257059	3.61202
Q9UQ53	MGAT4B	-0.234	1.01067	-11.6139	1.54e-05	0.000257059	3.6119
Q9Y3B4	SF3B6	0.257333	0.973	11.5971	1.55e-05	0.000258706	3.60212
Q9Y2Q5	LAMTOR2	-0.248667	1.00467	-11.5912	1.56e-05	0.000258865	3.59868
P29279	CCN2	-0.356333	1.0255	-11.5681	1.58e-05	0.000259939	3.58519
Q96A33	CCDC47	-0.221667	1.0115	-11.5675	1.58e-05	0.000259939	3.58482
Q8TB36	GDAP1	-0.252333	1.0165	-11.5667	1.58e-05	0.000259939	3.58435
P11717	IGF2R	-0.208333	1.0095	-11.5646	1.58e-05	0.000259939	3.58316
Q5JTV8	TOR1AIP1	-0.220333	1.00917	-11.5581	1.59e-05	0.000260194	3.57936
Q9BRB3	PIGQ	-0.199667	1.01017	-11.5379	1.6e-05	0.000262355	3.56755
P00403	MT-CO2	-0.216	1.01067	-11.5262	1.61e-05	0.000262903	3.56068
Q5JTZ9	AARS2	-0.230667	1.01733	-11.5236	1.62e-05	0.000262903	3.55916
Q16394	EXT1	-0.289667	1.00983	-11.5202	1.62e-05	0.000262903	3.55713
Q6ZRP7	QSOX2	-0.283333	1.01067	-11.5156	1.62e-05	0.000262903	3.55444
O95229	ZWINT	0.243	1.00183	11.4939	1.64e-05	0.000265323	3.54168
O95139	NDUFB6	-0.207	0.9955	-11.4747	1.66e-05	0.000267404	3.53041
O95573	ACSL3	-0.249	1.01517	-11.4667	1.67e-05	0.000267901	3.52569
P51659	HSD17B4	-0.217667	1.01383	-11.461	1.67e-05	0.000268064	3.52236
Q14202	ZMYM3	-0.241	1.01217	-11.4554	1.68e-05	0.000268219	3.51906
Q7L0Y3	TRMT10C	-0.209333	1.00967	-11.4358	1.69e-05	0.000269257	3.50745
Q8N465	D2HGDH	-0.399667	1.01817	-11.4352	1.69e-05	0.000269257	3.5071
P19623	SRM	0.248667	0.989667	11.4345	1.7e-05	0.000269257	3.50672
O43772	SLC25A20	-0.222	1.013	-11.4293	1.7e-05	0.000269257	3.50364
O95292	VAPB	-0.258333	1.0205	-11.4244	1.7e-05	0.000269257	3.50076
P61019	RAB2A	-0.252	1.005	-11.4214	1.71e-05	0.000269257	3.49895
Q7L5Y9	MAEA	0.183	0.9975	11.417	1.71e-05	0.000269257	3.49636
Q9C0D9	SELENOI	-0.349333	1.01633	-11.3964	1.73e-05	0.000271607	3.48419
P13804	ETFA	-0.174667	1.00933	-11.391	1.74e-05	0.000271723	3.48095
Q9NX14	NDUFB11	-0.299667	1.01017	-11.3865	1.74e-05	0.000271723	3.47828
O00217	NDUFS8	-0.276667	1.00833	-11.3825	1.74e-05	0.000271723	3.47593
Q6NXR4	TTI2	0.196333	0.9855	11.3717	1.75e-05	0.00027257	3.46952
P30530	AXL	-0.185	1.0105	-11.368	1.76e-05	0.00027257	3.46733
Q9HDC5	JPH1	-0.177333	1.01333	-11.3459	1.78e-05	0.000274666	3.45419
P58107	EPPK1	-0.337	1.00783	-11.3435	1.78e-05	0.000274666	3.45272
O14966	RAB29	-0.296	1.01033	-11.339	1.78e-05	0.000274666	3.45006
O76080	ZFAND5	-0.280333	1.0135	-11.3366	1.79e-05	0.000274666	3.44863
O15439	ABCC4	-0.194333	1.00117	-11.3206	1.8e-05	0.000276409	3.43912
P14406	COX7A2	-0.311667	1.0125	-11.3057	1.82e-05	0.000278019	3.43018
Q9NWU5	MRPL22	-0.314	1.017	-11.2836	1.84e-05	0.000280718	3.417
Q01105	SET	0.226	0.988667	11.2749	1.85e-05	0.00028141	3.41175
Q96G28	CFAP36	0.262667	0.990667	11.2688	1.85e-05	0.000281692	3.40812
O14967	CLGN	-0.223667	1.01283	-11.2561	1.87e-05	0.000282995	3.40051
P49643	PRIM2	0.174667	0.991	11.2458	1.88e-05	0.000283936	3.39434
Q9UH99	SUN2	-0.266	1.019	-11.2331	1.89e-05	0.00028526	3.3867
O00483	NDUFA4	-0.252667	1.017	-11.2242	1.9e-05	0.000285997	3.38135
P78357	CNTNAP1	-0.251333	1.009	-11.2019	1.92e-05	0.000288855	3.3679
Q8IZD4	DCP1B	0.226	0.992	11.1759	1.95e-05	0.000292033	3.3522
Q9BSE5	AGMAT	-0.234333	1.01417	-11.1736	1.95e-05	0.000292033	3.35085
P47813	EIF1AX	0.275	0.9905	11.1622	1.97e-05	0.000292677	3.34392
Q16875	PFKFB3	0.193667	0.9935	11.1589	1.97e-05	0.000292677	3.34197
Q9NX00	TMEM160	-0.331667	1.01583	-11.1552	1.97e-05	0.000292677	3.33968
Q9HCP0	CSNK1G1	-0.229	1.01117	-11.1533	1.97e-05	0.000292677	3.33852
Q9P2R7	SUCLA2	-0.21	1.01433	-11.1272	2e-05	0.000296246	3.3227
Q16698	DECR1	-0.181667	1.01817	-11.1181	2.01e-05	0.000297058	3.31722
Q13423	NNT	-0.209	1.0055	-11.1089	2.02e-05	0.000297916	3.31159
Q14019	COTL1	0.232	0.988333	11.0984	2.04e-05	0.000298983	3.3052
Q8NBN7	RDH13	-0.306	1.01467	-11.0895	2.05e-05	0.00029915	3.2998
Q969N2	PIGT	-0.334333	1.03283	-11.088	2.05e-05	0.00029915	3.29887
Q9Y3D2	MSRB2	-0.269	1.0125	-11.0853	2.05e-05	0.00029915	3.29728
Q96CV9	OPTN	0.214333	0.990167	11.0642	2.07e-05	0.000301044	3.28437
Q6NUQ4	TMEM214	-0.248	1.014	-11.0594	2.08e-05	0.000301044	3.28148
Q96CP6	GRAMD1A	-0.296	1.01433	-11.0587	2.08e-05	0.000301044	3.28103
Q9HDC9	APMAP	-0.228	1.011	-11.0573	2.08e-05	0.000301044	3.28019
Q99661	KIF2C	0.188	0.983333	11.0524	2.09e-05	0.000301044	3.27719
Q9NR28	DIABLO	0.250667	0.992333	11.0502	2.09e-05	0.000301044	3.27584
Q96RD7	PANX1	-0.285667	1.01583	-11.0437	2.1e-05	0.000301468	3.27189
Q8WVM0	TFB1M	-0.422333	1.0265	-11.0362	2.11e-05	0.000301924	3.26732
Q86UP2	KTN1	-0.201	1.0125	-11.0332	2.11e-05	0.000301924	3.26545
Q92896	GLG1	-0.219667	1.0095	-11.0219	2.12e-05	0.000303164	3.25855
Q86U86	PBRM1	-0.187333	1.00867	-11.0145	2.13e-05	0.000303758	3.25402
Q9H0L4	CSTF2T	0.250667	0.990667	11.0102	2.14e-05	0.000303842	3.25134
Q96HY7	DHTKD1	-0.316333	0.9975	-10.9958	2.15e-05	0.000305627	3.24252
O15372	EIF3H	0.175333	0.999667	10.9863	2.17e-05	0.000306378	3.23669
Q6PJW8	CNST	-0.226667	1.01133	-10.9837	2.17e-05	0.000306378	3.2351
P12004	PCNA	0.186667	0.996	10.9504	2.21e-05	0.000310994	3.2146
O95976	IGSF6	-0.288333	1.01383	-10.9493	2.21e-05	0.000310994	3.2139
P61619	SEC61A1	-0.173667	1.00417	-10.9311	2.23e-05	0.000313498	3.20271
P61020	RAB5B	-0.203667	1.0135	-10.9233	2.24e-05	0.000313729	3.19787
P20674	COX5A	-0.327333	1.00733	-10.9198	2.25e-05	0.000313729	3.1957
P42684	ABL2	0.201	0.998167	10.9185	2.25e-05	0.000313729	3.19491
Q96E29	MTERF3	-0.509667	1.0225	-10.8947	2.28e-05	0.000317027	3.18019
O00712	NFIB	-0.233667	1.0115	-10.8912	2.28e-05	0.000317027	3.17803
P10619	CTSA	-0.204333	1.01017	-10.8886	2.29e-05	0.000317027	3.17642
Q9BTZ2	DHRS4	-0.259	1.0215	-10.8831	2.29e-05	0.000317347	3.173
O00232	PSMD12	0.193	0.9925	10.8776	2.3e-05	0.000317666	3.16958
Q08431	MFGE8	-0.238333	0.996167	-10.8688	2.31e-05	0.000318162	3.16413
O15514	POLR2D	0.577333	0.978333	10.8674	2.31e-05	0.000318162	3.16327
O75027	ABCB7	-0.209667	1.0095	-10.8615	2.32e-05	0.000318564	3.15959
P23229	ITGA6	-0.312	1.013	-10.8515	2.34e-05	0.000319695	3.15339
O14874	BCKDK	-0.274333	1.01317	-10.8445	2.34e-05	0.000319899	3.14901
Q16352	INA	-0.274	1.00367	-10.8431	2.35e-05	0.000319899	3.14814
P04843	RPN1	-0.218667	1.00667	-10.8233	2.37e-05	0.000322814	3.13585
P25788	PSMA3	0.188667	0.991333	10.8088	2.39e-05	0.000324818	3.12675
O75477	ERLIN1	-0.251333	1.02267	-10.8033	2.4e-05	0.000325153	3.12335
P30825	SLC7A1	-0.245667	1.0195	-10.7963	2.41e-05	0.000325264	3.11899
O00411	POLRMT	-0.307667	1.0385	-10.7955	2.41e-05	0.000325264	3.11847
Q13111	CHAF1A	-0.206667	1.007	-10.7847	2.43e-05	0.000325986	3.11173
Q9Y3B3	TMED7	-0.22	1.01333	-10.7844	2.43e-05	0.000325986	3.11153
P35222	CTNNB1	-0.177	1.01283	-10.7808	2.43e-05	0.00032599	3.10928
Q02978	SLC25A11	-0.181333	1.01467	-10.7709	2.44e-05	0.00032717	3.10305
Q9BVL4	SELENOO	-0.170667	1.00867	-10.7423	2.48e-05	0.000331849	3.08514
Q9HC21	SLC25A19	-0.191667	1.0095	-10.7329	2.5e-05	0.000332963	3.07921
P20340	RAB6A	-0.218	1.01333	-10.724	2.51e-05	0.000333948	3.07363
O76031	CLPX	-0.198667	1.01533	-10.7206	2.52e-05	0.000333948	3.07151
P20645	M6PR	-0.197333	1.00967	-10.7138	2.53e-05	0.000334571	3.06724
Q93063	EXT2	-0.252667	1.01167	-10.7052	2.54e-05	0.000334668	3.06183
P08559	PDHA1	-0.192667	1.008	-10.7019	2.54e-05	0.000334668	3.0597
Q9NR45	NANS	0.183333	1.00033	10.6988	2.55e-05	0.000334668	3.05776
Q9Y2Y0	ARL2BP	0.220667	1.001	10.6973	2.55e-05	0.000334668	3.05684
Q02818	NUCB1	-0.306667	1.01467	-10.6953	2.55e-05	0.000334668	3.05554
P04083	ANXA1	0.175	0.988833	10.6921	2.56e-05	0.000334668	3.05353
O75396	SEC22B	-0.226333	1.01017	-10.6889	2.56e-05	0.000334668	3.05155
Q9BRK5	SDF4	-0.182	1.01167	-10.6805	2.57e-05	0.000335199	3.04621
P09486	SPARC	-0.261333	1.01033	-10.6674	2.59e-05	0.000335199	3.03795
Q8TAE8	GADD45GIP1	-0.443333	1.016	-10.6673	2.59e-05	0.000335199	3.03791
P46199	MTIF2	-0.241667	1.00783	-10.6664	2.59e-05	0.000335199	3.03732
Q12797	ASPH	-0.196333	1.00783	-10.6661	2.59e-05	0.000335199	3.03712
Q7L592	NDUFAF7	-0.281333	1.00133	-10.6611	2.6e-05	0.000335199	3.03394
Q9BPW8	NIPSNAP1	-0.184333	1.01117	-10.6593	2.6e-05	0.000335199	3.03284
Q9BYD2	MRPL9	-0.445667	1.0205	-10.6588	2.61e-05	0.000335199	3.0325
Q9Y2D2	SLC35A3	-0.233333	1.011	-10.6516	2.62e-05	0.000335937	3.02793
Q6ZXV5	TMTC3	-0.269667	1.0125	-10.6421	2.63e-05	0.000336505	3.02196
Q9H3R5	CENPH	0.165333	0.994667	10.6419	2.63e-05	0.000336505	3.02178
Q6UW02	CYP20A1	-0.265667	1.01783	-10.6289	2.65e-05	0.000337999	3.01356
P31153	MAT2A	0.175333	0.992333	10.6274	2.65e-05	0.000337999	3.01263
Q9HCC0	MCCC2	-0.207333	1.00933	-10.6206	2.66e-05	0.000338123	3.00831
Q9BSJ8	ESYT1	-0.255667	1.01783	-10.6201	2.66e-05	0.000338123	3.00798
Q9UJC3	HOOK1	0.259	0.9925	10.6152	2.67e-05	0.000338291	3.00488
Q9P015	MRPL15	-0.292667	1.01133	-10.6126	2.68e-05	0.000338291	3.0032
O94880	PHF14	-0.190667	1.00967	-10.609	2.68e-05	0.000338348	3.00091
P51151	RAB9A	-0.179	1.01983	-10.5806	2.73e-05	0.000342651	2.98284
Q00403	GTF2B	0.175333	0.994	10.5776	2.73e-05	0.000342651	2.98097
Q9Y673	ALG5	-0.179333	1.02033	-10.5747	2.73e-05	0.000342651	2.97907
O00116	AGPS	-0.194667	1.01133	-10.5723	2.74e-05	0.000342651	2.97756
Q9UIQ6	LNPEP	-0.217	1.0135	-10.5705	2.74e-05	0.000342651	2.97645
P62875	POLR2L	0.334333	0.987833	10.5638	2.75e-05	0.000343334	2.97217
Q8WYP5	AHCTF1	-0.178	1.01367	-10.5561	2.76e-05	0.000344227	2.96721
Q02338	BDH1	-0.335667	1.0155	-10.5455	2.78e-05	0.000345691	2.96044
Q7KZN9	COX15	-0.295	1.0005	-10.5415	2.79e-05	0.000345838	2.9579
Q9BQ95	ECSIT	-0.273	0.995833	-10.5273	2.81e-05	0.000348034	2.94883
P54709	ATP1B3	-0.173	1.0115	-10.5236	2.82e-05	0.000348074	2.94646
Q9NQH7	XPNPEP3	-0.2	1.00733	-10.5207	2.82e-05	0.000348074	2.94458
Q9H6R4	NOL6	-0.171	1.0085	-10.4954	2.86e-05	0.000352562	2.92835
O15400	STX7	-0.201	1.0155	-10.4732	2.9e-05	0.000356476	2.91408
Q99805	TM9SF2	-0.208333	1.00417	-10.4514	2.94e-05	0.000360348	2.90008
Q9BX95	SGPP1	-0.254	1.007	-10.4432	2.95e-05	0.00036141	2.89477
Q13685	AAMP	0.298	0.984667	10.4376	2.96e-05	0.000361929	2.89114
O94826	TOMM70	-0.174667	1.00733	-10.3825	3.06e-05	0.000373092	2.85548
Q13907	IDI1	0.202333	0.993833	10.3758	3.07e-05	0.000373864	2.85116
P04626	ERBB2	-0.203	1.02117	-10.3638	3.09e-05	0.000375828	2.84333
Q9UJ55	MAGEL2	0.213	0.993167	10.3536	3.11e-05	0.000377399	2.83668
Q96C36	PYCR2	-0.213	1.00883	-10.3485	3.12e-05	0.000377838	2.83337
O95363	FARS2	-0.183333	1.01767	-10.335	3.14e-05	0.000380137	2.82463
Q9UL25	RAB21	-0.209333	0.985333	-10.3063	3.2e-05	0.000385926	2.80588
O75695	RP2	-0.275667	1.01383	-10.301	3.21e-05	0.000386428	2.80242
O95470	SGPL1	-0.201	1.0165	-10.2971	3.22e-05	0.000386615	2.79987
Q8TC12	RDH11	-0.249333	1.00133	-10.287	3.23e-05	0.000388227	2.79326
Q9NQW6	ANLN	0.164	0.991667	10.2705	3.27e-05	0.000390811	2.78247
P19404	NDUFV2	-0.310333	1.03117	-10.2697	3.27e-05	0.000390811	2.78191
Q9H9Q2	COPS7B	0.169667	0.997833	10.2643	3.28e-05	0.000391347	2.77839
Q9BUR5	APOO	-0.383667	1.01783	-10.2569	3.29e-05	0.000392359	2.77353
Q9Y5M8	SRPRB	-0.229667	1.01083	-10.2475	3.31e-05	0.000393567	2.76735
Q9NZ43	USE1	-0.211333	1.01067	-10.2457	3.31e-05	0.000393567	2.76615
Q5JRA6	MIA3	-0.161333	1.009	-10.2339	3.34e-05	0.000395616	2.75842
Q9H2H9	SLC38A1	-0.253	1.01083	-10.2	3.41e-05	0.000402949	2.73609
P06576	ATP5F1B	-0.167333	1.008	-10.192	3.42e-05	0.000404035	2.73079
P17980	PSMC3	0.176667	0.991667	10.1876	3.43e-05	0.000404035	2.7279
P41134	ID1	0.222	0.992667	10.1851	3.44e-05	0.000404035	2.72626
Q9BTA9	WAC	0.157667	0.991167	10.1836	3.44e-05	0.000404035	2.72522
Q567U6	CCDC93	0.205333	0.991333	10.1686	3.47e-05	0.000406949	2.7153
P16435	POR	-0.183	1.01883	-10.1584	3.49e-05	0.000408711	2.70855
Q96TA2	YME1L1	-0.244667	1.01533	-10.1486	3.51e-05	0.000410389	2.70205
Q9BRH9	ZNF251	-0.283	1.01317	-10.1442	3.52e-05	0.000410635	2.69915
P46063	RECQL	0.184333	1.0005	10.1417	3.53e-05	0.000410635	2.69749
Q9UIW2	PLXNA1	-0.153	1.0035	-10.1379	3.53e-05	0.00041075	2.69494
P20337	RAB3B	-0.188333	1.01083	-10.1354	3.54e-05	0.00041075	2.69329
O95081	AGFG2	0.286333	0.9895	10.1291	3.55e-05	0.000410968	2.68911
Q9NQC3	RTN4	-0.181667	1.01583	-10.1278	3.56e-05	0.000410968	2.68825
P48449	LSS	-0.226667	1.018	-10.1256	3.56e-05	0.000410968	2.68677
Q9BTT0	ANP32E	0.346333	0.980833	10.1228	3.57e-05	0.000410968	2.68496
Q9UJ83	HACL1	-0.192	1.00867	-10.1144	3.58e-05	0.000412328	2.67938
Q8N1B4	VPS52	0.282333	0.989833	10.1086	3.6e-05	0.000413058	2.67549
Q6Y1H2	HACD2	-0.212667	1.01033	-10.1	3.62e-05	0.00041449	2.66974
Q13505	MTX1	-0.233	1.0115	-10.0939	3.63e-05	0.000414586	2.6657
Q13443	ADAM9	-0.183	1.00817	-10.0938	3.63e-05	0.000414586	2.66565
P06756	ITGAV	-0.160667	1.00567	-10.0838	3.65e-05	0.00041638	2.65896
Q96ER3	SAAL1	0.292333	0.9895	10.0695	3.68e-05	0.000419183	2.64941
P02545	LMNA	-0.182667	1.00967	-10.0669	3.69e-05	0.000419183	2.64771
Q9NPA8	ENY2	0.270667	0.990333	10.0602	3.7e-05	0.000419522	2.64321
Q15904	ATP6AP1	-0.307667	1.0095	-10.0591	3.71e-05	0.000419522	2.64246
P33993	MCM7	0.155667	1.00417	10.0544	3.72e-05	0.000419522	2.63933
O15270	SPTLC2	-0.236	1.00067	-10.0531	3.72e-05	0.000419522	2.63846
O14681	EI24	-0.226333	1.01117	-10.0469	3.73e-05	0.000419522	2.63428
Q9UJZ1	STOML2	-0.212667	1.01	-10.0451	3.74e-05	0.000419522	2.63308
Q14393	GAS6	-0.196	1.005	-10.0437	3.74e-05	0.000419522	2.63218
Q9BU79	TMEM243	-0.395333	1.01833	-10.043	3.74e-05	0.000419522	2.6317
Q9BXS6	NUSAP1	0.244333	0.9925	10.0375	3.75e-05	0.000419785	2.62803
Q15773	MLF2	0.180667	0.992667	10.0364	3.76e-05	0.000419785	2.62726
Q9GZR5	ELOVL4	-0.333	1.0155	-10.0333	3.76e-05	0.000419853	2.62521
Q7Z2K6	ERMP1	-0.201667	1.0155	-10.0272	3.78e-05	0.000420705	2.6211
Q6ZVH7	ESPNL	0.200333	0.9935	10.023	3.79e-05	0.000421064	2.61829
Q9UBS4	DNAJB11	-0.184667	1.01033	-10.0138	3.81e-05	0.000422701	2.61213
O75534	CSDE1	0.179	0.988167	10.0105	3.82e-05	0.000422844	2.60989
Q8IVL1	NAV2	-0.260333	1.0125	-10.0049	3.83e-05	0.000422844	2.60611
P23284	PPIB	-0.164333	1.0115	-10.0016	3.84e-05	0.000422844	2.6039
Q15424	SAFB	-0.240333	0.9975	-10.0005	3.84e-05	0.000422844	2.60321
Q9UKM7	MAN1B1	-0.291333	1.02	-9.99438	3.85e-05	0.000422844	2.59906
Q9H7F0	ATP13A3	-0.220667	1.00233	-9.99413	3.85e-05	0.000422844	2.59889
P43307	SSR1	-0.216333	1.02083	-9.99403	3.86e-05	0.000422844	2.59883
Q9UBI1	COMMD3	0.290333	1.00017	9.98375	3.88e-05	0.000424518	2.59191
Q9P0J0	NDUFA13	-0.2	1.005	-9.98207	3.88e-05	0.000424518	2.59078
Q86SF2	GALNT7	-0.236	1.008	-9.97735	3.89e-05	0.000425035	2.5876
Q96EB6	SIRT1	0.265333	0.990667	9.96281	3.93e-05	0.000427087	2.57779
P25445	FAS	-0.228667	1.01167	-9.96213	3.93e-05	0.000427087	2.57734
Q8NCL4	GALNT6	-0.408667	1.019	-9.96132	3.93e-05	0.000427087	2.57679
Q9NZ63	C9orf78	0.174667	0.986	9.95467	3.95e-05	0.00042761	2.5723
Q9UBM7	DHCR7	-0.281333	1.00433	-9.95394	3.95e-05	0.00042761	2.5718
P24539	ATP5PB	-0.188333	1.00117	-9.95103	3.96e-05	0.000427667	2.56984
Q6ZRQ5	MMS22L	0.201667	0.986167	9.93889	3.99e-05	0.000430142	2.56163
Q16880	UGT8	-0.167667	1.0145	-9.92511	4.02e-05	0.000431754	2.55231
Q8WY22	BRI3BP	-0.377333	1.01733	-9.92499	4.02e-05	0.000431754	2.55223
P46100	ATRX	-0.156	1.01067	-9.92476	4.02e-05	0.000431754	2.55208
Q9NX20	MRPL16	-0.319667	1.0065	-9.91524	4.04e-05	0.000431891	2.54563
Q92552	MRPS27	-0.516333	1.02683	-9.9146	4.05e-05	0.000431891	2.54519
O15260	SURF4	-0.169667	1.0125	-9.91413	4.05e-05	0.000431891	2.54487
Q9NYY3	PLK2	0.282667	1.00433	9.91236	4.05e-05	0.000431891	2.54367
Q9UKM9	RALY	-0.162667	1.00467	-9.90905	4.06e-05	0.000431891	2.54143
Q96T23	RSF1	-0.182667	1.00133	-9.9084	4.06e-05	0.000431891	2.54099
Q9UHN1	POLG2	-0.164667	1.007	-9.90041	4.08e-05	0.000433311	2.53557
Q13011	ECH1	-0.199333	1.008	-9.8807	4.13e-05	0.000437872	2.52217
P35244	RPA3	0.157	0.995833	9.86851	4.16e-05	0.000439943	2.51388
Q14320	FAM50A	0.222667	0.990333	9.86589	4.17e-05	0.000439943	2.5121
O00193	SMAP	0.197667	0.993167	9.86476	4.17e-05	0.000439943	2.51133
Q9H9B4	SFXN1	-0.202333	1.01117	-9.8626	4.18e-05	0.000439943	2.50986
Q9UIG0	BAZ1B	-0.154667	1.00733	-9.85796	4.19e-05	0.000440441	2.50669
P24752	ACAT1	-0.175	1.0065	-9.85333	4.2e-05	0.000440441	2.50354
P48507	GCLM	0.169	0.9975	9.85301	4.2e-05	0.000440441	2.50332
Q86YQ8	CPNE8	-0.199333	1.01	-9.8405	4.23e-05	0.000443141	2.49478
Q9BYD1	MRPL13	-0.313	1.01283	-9.83337	4.25e-05	0.000443761	2.48991
Q9Y394	DHRS7	-0.181667	0.999167	-9.8331	4.25e-05	0.000443761	2.48973
Q58EX7	PLEKHG4	-0.169333	1.00567	-9.82619	4.27e-05	0.000444952	2.48501
Q9BXJ8	TMEM120A	-0.315667	1.01483	-9.82106	4.29e-05	0.000445659	2.4815
Q8N983	MRPL43	-0.488667	1.024	-9.80976	4.32e-05	0.000447502	2.47377
Q99941	ATF6B	-0.187	1.00917	-9.80862	4.32e-05	0.000447502	2.47299
Q9BYT8	NLN	-0.162	1.00333	-9.80675	4.32e-05	0.000447502	2.47171
Q92823	NRCAM	-0.195333	1.01	-9.80098	4.34e-05	0.000448396	2.46776
Q13740	ALCAM	-0.209667	1.0155	-9.79253	4.36e-05	0.000450042	2.46196
Q9BU61	NDUFAF3	-0.279	1.01217	-9.78963	4.37e-05	0.000450146	2.45998
Q8WU76	SCFD2	-0.277333	1.013	-9.78397	4.38e-05	0.000451022	2.45609
Q9BRR6	ADPGK	-0.174333	1.00483	-9.77927	4.4e-05	0.000451633	2.45287
Q8IXB1	DNAJC10	-0.153667	1.01383	-9.77357	4.41e-05	0.000452527	2.44895
P51571	SSR4	-0.163667	1.0065	-9.75981	4.45e-05	0.000455447	2.43949
O94851	MICAL2	-0.295	1.0125	-9.75819	4.45e-05	0.000455447	2.43838
Q99608	NDN	0.256667	0.990667	9.7482	4.48e-05	0.000456964	2.4315
Q9BYD6	MRPL1	-0.338333	1.02283	-9.74783	4.48e-05	0.000456964	2.43125
P60228	EIF3E	0.163667	0.9955	9.74538	4.49e-05	0.000456964	2.42956
Q8NC60	NOA1	-0.690667	1.02567	-9.73025	4.53e-05	0.000459668	2.41913
P13693	TPT1	0.160333	0.989833	9.72939	4.54e-05	0.000459668	2.41854
Q6ZMK1	CYHR1	0.23	0.992333	9.72611	4.54e-05	0.000459668	2.41627
Q9UBE0	SAE1	0.222333	1.0005	9.72602	4.54e-05	0.000459668	2.41621
Q92934	BAD	-0.265	1.01283	-9.71861	4.57e-05	0.000461087	2.41109
O75251	NDUFS7	-0.308667	1.005	-9.71221	4.58e-05	0.000461295	2.40667
Q2TAL8	QRICH1	0.161667	1.00383	9.7103	4.59e-05	0.000461295	2.40535
Q969S3	ZNF622	0.225	0.993833	9.71008	4.59e-05	0.000461295	2.4052
Q9Y263	PLAA	0.151	0.9975	9.70811	4.6e-05	0.000461295	2.40384
Q14642	INPP5A	-0.194	1.00767	-9.70361	4.61e-05	0.00046189	2.40073
P39060	COL18A1	-0.198667	1.01	-9.69989	4.62e-05	0.000462263	2.39815
P51159	RAB27A	-0.198333	1.01383	-9.69646	4.63e-05	0.000462553	2.39578
Q9UJS0	SLC25A13	-0.181667	1.01517	-9.69221	4.64e-05	0.000462952	2.39284
Q8IYW5	RNF168	0.180333	0.994167	9.69024	4.65e-05	0.000462952	2.39148
P50213	IDH3A	-0.183	0.9995	-9.68144	4.67e-05	0.000463948	2.38538
Q9H5Q4	TFB2M	-0.282	1.00567	-9.67538	4.69e-05	0.000463948	2.38117
Q99436	PSMB7	0.198333	0.995833	9.67481	4.69e-05	0.000463948	2.38078
P34931	HSPA1L	0.223	0.992167	9.67456	4.69e-05	0.000463948	2.3806
P21912	SDHB	-0.214	1.00867	-9.67293	4.7e-05	0.000463948	2.37948
O43592	XPOT	0.166	0.997667	9.6724	4.7e-05	0.000463948	2.37911
P30622	CLIP1	0.167333	0.994	9.655	4.75e-05	0.000467469	2.36703
O75616	ERAL1	-0.578	1.02533	-9.65441	4.75e-05	0.000467469	2.36662
P25942	CD40	-0.271333	1.013	-9.65142	4.76e-05	0.000467469	2.36454
Q96N66	MBOAT7	-0.251333	1.01033	-9.64761	4.77e-05	0.000467469	2.36189
P29083	GTF2E1	0.161	0.993167	9.64733	4.77e-05	0.000467469	2.3617
O60427	FADS1	-0.317667	1.01817	-9.64608	4.78e-05	0.000467469	2.36083
Q96QD8	SLC38A2	-0.255667	1.02817	-9.64097	4.79e-05	0.000468275	2.35727
P05362	ICAM1	-0.18	1.008	-9.62996	4.83e-05	0.000470593	2.34961
P25705	ATP5F1A	-0.173667	0.998833	-9.62589	4.84e-05	0.000470593	2.34677
Q8NFJ5	GPRC5A	-0.178667	1.011	-9.6258	4.84e-05	0.000470593	2.34671
O75431	MTX2	-0.188333	1.00083	-9.62371	4.84e-05	0.000470593	2.34525
Q86XP3	DDX42	0.195333	0.991	9.61623	4.87e-05	0.000472116	2.34004
Q9NZV5	SELENON	-0.247	1.0065	-9.61243	4.88e-05	0.000472523	2.33739
Q9NVI7	ATAD3A	-0.201333	0.994667	-9.60922	4.89e-05	0.000472523	2.33515
Q9BQP7	MGME1	-0.24	1.00967	-9.60788	4.89e-05	0.000472523	2.33421
Q9BTV4	TMEM43	-0.216	1.00833	-9.60526	4.9e-05	0.000472612	2.33238
P55209	NAP1L1	0.176333	1.00217	9.58249	4.97e-05	0.000478731	2.31647
O95168	NDUFB4	-0.188333	1.0055	-9.5761	4.99e-05	0.000479967	2.31199
Q9H300	PARL	-0.247	1.02083	-9.57077	5.01e-05	0.000480218	2.30826
O00231	PSMD11	0.161	0.990167	9.56895	5.01e-05	0.000480218	2.30699
P00387	CYB5R3	-0.217667	1.01217	-9.56838	5.02e-05	0.000480218	2.30658
P07205	PGK2	0.291	0.989833	9.56541	5.03e-05	0.000480424	2.3045
P56589	PEX3	-0.33	1.027	-9.55187	5.07e-05	0.0004832	2.29501
Q8NB37	GATD1	0.170667	0.992333	9.55171	5.07e-05	0.0004832	2.2949
Q5JRX3	PITRM1	-0.156333	1.00583	-9.5417	5.1e-05	0.000484958	2.28787
P05496	ATP5MC1	-0.262333	1.01283	-9.54141	5.1e-05	0.000484958	2.28767
P49720	PSMB3	0.231	0.996167	9.52837	5.14e-05	0.000487324	2.2785
P01137	TGFB1	-0.179333	1.00967	-9.52827	5.14e-05	0.000487324	2.27843
P21953	BCKDHB	-0.169333	1.01267	-9.52693	5.15e-05	0.000487324	2.27749
O43761	SYNGR3	-0.317	1.01483	-9.52188	5.17e-05	0.00048759	2.27393
Q9NUL7	DDX28	-0.339	1.02817	-9.52141	5.17e-05	0.00048759	2.2736
P28161	GSTM2	0.248333	0.991167	9.51932	5.17e-05	0.00048759	2.27213
Q13190	STX5	-0.167333	1.01167	-9.50889	5.21e-05	0.000489065	2.26479
Q9NQP4	PFDN4	0.207333	0.993333	9.50878	5.21e-05	0.000489065	2.26471
Q3MHD2	LSM12	0.198	0.996	9.50515	5.22e-05	0.000489065	2.26214
Q9Y2Z4	YARS2	-0.173333	1.01067	-9.5046	5.22e-05	0.000489065	2.26176
Q49B96	COX19	-0.232	1.011	-9.50031	5.24e-05	0.000489065	2.25873
O95140	MFN2	-0.22	1.009	-9.49922	5.24e-05	0.000489065	2.25796
P29317	EPHA2	-0.176667	1.01767	-9.49893	5.24e-05	0.000489065	2.25776
Q8TBR7	TLCD3A	-0.257	1.0155	-9.49551	5.25e-05	0.000489438	2.25534
Q16706	MAN2A1	-0.206333	1.0155	-9.48928	5.27e-05	0.000490688	2.25095
Q9UKR5	ERG28	-0.220667	1.011	-9.47724	5.31e-05	0.000493081	2.24244
O75907	DGAT1	-0.258333	1.00983	-9.47721	5.31e-05	0.000493081	2.24242
Q969V3	NCLN	-0.176	1.01067	-9.47354	5.33e-05	0.000493541	2.23983
P61421	ATP6V0D1	-0.187	1.01317	-9.46761	5.35e-05	0.000494716	2.23563
Q86VI3	IQGAP3	-0.162333	0.999833	-9.45987	5.37e-05	0.000496335	2.23015
Q9H845	ACAD9	-0.238	1.007	-9.4581	5.38e-05	0.000496335	2.2289
Q5T4F4	ZFYVE27	-0.219	1.0105	-9.4542	5.39e-05	0.000496877	2.22614
Q5TFE4	NT5DC1	0.176333	0.988833	9.44694	5.42e-05	0.000498489	2.22099
Q15843	NEDD8	0.209333	0.989667	9.4446	5.43e-05	0.000498543	2.21933
Q9H583	HEATR1	-0.186667	1.00533	-9.43648	5.45e-05	0.000500263	2.21357
Q16533	SNAPC1	0.239333	0.979667	9.43486	5.46e-05	0.000500263	2.21242
Q14789	GOLGB1	-0.149667	1.0075	-9.43086	5.47e-05	0.000500848	2.20958
P33991	MCM4	0.176333	0.993167	9.42724	5.49e-05	0.000501315	2.20701
Q5BJD5	TMEM41B	-0.539	1.0245	-9.42283	5.5e-05	0.000502038	2.20388
Q8WXA9	SREK1	0.322333	0.9905	9.42024	5.51e-05	0.00050218	2.20203
Q9H4I2	ZHX3	0.173333	0.994333	9.41657	5.52e-05	0.000502667	2.19942
P38646	HSPA9	-0.150667	1.00133	-9.40996	5.55e-05	0.000504104	2.19472
Q9HC98	NEK6	0.158667	0.978667	9.40379	5.57e-05	0.000505206	2.19033
Q5T8D3	ACBD5	-0.251667	1.01583	-9.4001	5.58e-05	0.000505206	2.1877
P40763	STAT3	0.152	0.992	9.39954	5.58e-05	0.000505206	2.1873
Q99471	PFDN5	0.335	0.9935	9.39801	5.59e-05	0.000505206	2.18621
P55011	SLC12A2	-0.180667	1.00667	-9.38897	5.62e-05	0.000507426	2.17977
Q9BZF1	OSBPL8	-0.189	1.0125	-9.38691	5.63e-05	0.000507426	2.1783
Q14739	LBR	-0.341	1.0125	-9.38357	5.64e-05	0.000507825	2.17592
O15269	SPTLC1	-0.209	1.0155	-9.38064	5.65e-05	0.000508089	2.17383
Q9Y3D9	MRPS23	-0.413	1.0325	-9.3749	5.67e-05	0.000509276	2.16973
Q6NUM9	RETSAT	-0.316333	1.01617	-9.36332	5.72e-05	0.000511976	2.16146
Q16763	UBE2S	0.176333	0.9905	9.36245	5.72e-05	0.000511976	2.16084
Q13247	SRSF6	0.196667	0.981667	9.35548	5.74e-05	0.000513406	2.15585
Q9BU23	LMF2	-0.285333	1.003	-9.35392	5.75e-05	0.000513406	2.15473
P27694	RPA1	0.158667	0.988333	9.34924	5.77e-05	0.000513955	2.15139
Q9NZT2	OGFR	0.229333	0.992333	9.34661	5.78e-05	0.000513955	2.1495
P37268	FDFT1	-0.244333	1.01817	-9.34599	5.78e-05	0.000513955	2.14906
Q92615	LARP4B	0.157667	0.9905	9.33997	5.8e-05	0.000514558	2.14475
Q5EBL4	RILPL1	0.270333	0.9845	9.33826	5.81e-05	0.000514558	2.14352
P04062	GBA	-0.190333	1.00783	-9.33793	5.81e-05	0.000514558	2.14328
P42126	ECI1	-0.154667	1.01	-9.33083	5.84e-05	0.000516226	2.1382
P51149	RAB7A	-0.166667	1.00633	-9.32176	5.87e-05	0.000517877	2.13169
Q53S58	TMEM177	-0.290667	1.01667	-9.32175	5.87e-05	0.000517877	2.13168
P61923	COPZ1	0.190667	1.005	9.31623	5.89e-05	0.000519035	2.12771
Q8N8Q8	COX18	-0.212	1.01033	-9.30556	5.93e-05	0.000521931	2.12005
Q12893	TMEM115	-0.223667	1.0175	-9.27033	6.07e-05	0.000532646	2.09468
P11142	HSPA8	0.151667	0.9925	9.27007	6.07e-05	0.000532646	2.09449
Q9NZV1	CRIM1	-0.260667	1.01233	-9.25778	6.12e-05	0.000536198	2.08562
Q13347	EIF3I	0.140333	0.990167	9.25076	6.15e-05	0.000537854	2.08054
P49721	PSMB2	0.160333	0.994167	9.24897	6.15e-05	0.000537854	2.07925
Q9Y314	NOSIP	0.176	1.00267	9.23959	6.19e-05	0.000540354	2.07246
Q8N8R7	ARL14EP	0.193667	0.993833	9.23674	6.2e-05	0.000540354	2.0704
Q5BJF2	TMEM97	-0.362333	1.01683	-9.23576	6.21e-05	0.000540354	2.06969
Q3ZCQ8	TIMM50	-0.212667	1.01567	-9.23229	6.22e-05	0.000540864	2.06718
P49257	LMAN1	-0.208333	1.00583	-9.22516	6.25e-05	0.000542669	2.06202
Q5T9A4	ATAD3B	-0.186	1.00967	-9.21271	6.3e-05	0.000545879	2.05299
Q96I99	SUCLG2	-0.175	1.00817	-9.21091	6.31e-05	0.000545879	2.05168
Q6IQ22	RAB12	-0.15	1.01	-9.21009	6.31e-05	0.000545879	2.05109
Q9NQ50	MRPL40	-0.297667	1.01317	-9.20463	6.33e-05	0.000546755	2.04712
Q9BVK6	TMED9	-0.208333	1.0105	-9.20202	6.34e-05	0.000546755	2.04523
O43502	RAD51C	0.181	0.994167	9.20075	6.35e-05	0.000546755	2.0443
Q7L5N1	COPS6	0.171333	0.996667	9.19833	6.36e-05	0.000546755	2.04255
Q92685	ALG3	-0.424333	1.02983	-9.19766	6.36e-05	0.000546755	2.04206
P13984	GTF2F2	0.195333	0.996667	9.19507	6.37e-05	0.00054689	2.04018
Q5T160	RARS2	-0.194	1.00633	-9.19331	6.38e-05	0.00054689	2.0389
Q9BYC8	MRPL32	-0.365333	1.01767	-9.18874	6.4e-05	0.000547819	2.03558
P12429	ANXA3	0.155	0.991167	9.18536	6.41e-05	0.000548321	2.03312
Q03135	CAV1	-0.180333	1.0155	-9.17674	6.45e-05	0.00055071	2.02684
Q6DD88	ATL3	-0.186667	1.00767	-9.17184	6.47e-05	0.000551767	2.02328
P07942	LAMB1	-0.165333	1.01067	-9.16986	6.48e-05	0.000551772	2.02183
P17813	ENG	-0.228333	1.00417	-9.1643	6.5e-05	0.000553073	2.01778
Q9NRA8	EIF4ENIF1	0.183	0.988167	9.16056	6.52e-05	0.000553719	2.01506
P63272	SUPT4H1	0.265667	0.990833	9.15811	6.53e-05	0.0005539	2.01327
O95551	TDP2	0.225	1.00017	9.1505	6.56e-05	0.000555958	2.00772
Q9NZ32	ACTR10	0.146	0.999	9.14578	6.58e-05	0.00055697	2.00427
P46926	GNPDA1	0.157	0.9965	9.13724	6.62e-05	0.000559389	1.99802
Q86SX6	GLRX5	-0.274	0.993667	-9.12966	6.65e-05	0.000560479	1.99248
O95563	MPC2	-0.239667	1.01183	-9.12725	6.66e-05	0.000560479	1.99072
P28288	ABCD3	-0.201667	1.00917	-9.12581	6.67e-05	0.000560479	1.98967
Q8NCN5	PDPR	-0.149333	1.00567	-9.12508	6.67e-05	0.000560479	1.98913
Q86YR5	GPSM1	0.228333	0.994167	9.1246	6.67e-05	0.000560479	1.98878
Q8IUI8	CRLF3	0.202333	0.9935	9.1204	6.69e-05	0.000561316	1.98571
P80303	NUCB2	-0.158333	1.00117	-9.11467	6.72e-05	0.000562108	1.98151
Q9Y6N5	SQOR	-0.212667	1.01	-9.11442	6.72e-05	0.000562108	1.98132
Q9H0X4	FAM234A	-0.253667	1.01183	-9.10168	6.78e-05	0.000566127	1.97199
O75947	ATP5PD	-0.291667	1.01617	-9.09917	6.79e-05	0.000566353	1.97014
Q9ULG6	CCPG1	-0.273333	1.01367	-9.09519	6.81e-05	0.000566797	1.96722
P38117	ETFB	-0.153667	1.01517	-9.09416	6.81e-05	0.000566797	1.96647
Q4ZIN3	TMEM259	-0.225	1.01117	-9.08657	6.84e-05	0.000568927	1.96089
Q8TCS8	PNPT1	-0.155333	1.00567	-9.07444	6.9e-05	0.000572784	1.95197
O75586	MED6	0.187	0.9965	9.07116	6.91e-05	0.000573306	1.94956
O15254	ACOX3	-0.347333	1.02633	-9.06821	6.93e-05	0.000573707	1.94739
Q9GZT6	CCDC90B	-0.172333	1.00917	-9.06358	6.95e-05	0.000574537	1.94398
Q8NBP0	TTC13	-0.180333	1.0085	-9.06023	6.96e-05	0.000574537	1.94151
P08582	MELTF	-0.181	1.01017	-9.05809	6.97e-05	0.000574537	1.93993
Q2TAA5	ALG11	-0.272667	1.01267	-9.05735	6.98e-05	0.000574537	1.93939
P38435	GGCX	-0.219667	1.01017	-9.05661	6.98e-05	0.000574537	1.93884
P11021	HSPA5	-0.143333	1.00767	-9.05176	7e-05	0.000575668	1.93527
O60884	DNAJA2	0.159667	0.998833	9.0459	7.03e-05	0.000577193	1.93095
Q14151	SAFB2	-0.186333	1.01217	-9.03366	7.09e-05	0.000580602	1.92191
Q13637	RAB32	-0.156667	1.006	-9.03328	7.09e-05	0.000580602	1.92163
Q9BX70	BTBD2	-0.219333	1.01333	-9.0269	7.12e-05	0.000582343	1.91692
Q9NYU1	UGGT2	-0.193	1.00383	-9.02436	7.13e-05	0.000582608	1.91504
Q9C0B0	UNK	0.21	0.992667	9.02086	7.15e-05	0.000582799	1.91245
Q96L58	B3GALT6	-0.237667	1.00417	-9.01981	7.15e-05	0.000582799	1.91168
P56556	NDUFA6	-0.362667	1.01633	-9.01831	7.16e-05	0.000582799	1.91056
Q9UK41	VPS28	0.227333	0.982	9.01102	7.2e-05	0.000584908	1.90517
Q6YN16	HSDL2	-0.227333	1.00767	-9.00121	7.24e-05	0.000588015	1.89791
Q8NBZ7	UXS1	-0.206667	1.01267	-8.99834	7.26e-05	0.000588418	1.89578
Q92667	AKAP1	-0.217333	1.00267	-8.98909	7.3e-05	0.00059133	1.88892
Q96LD4	TRIM47	0.183667	0.997833	8.98612	7.32e-05	0.000591779	1.88671
Q969Z0	TBRG4	-0.286333	1.01283	-8.98391	7.33e-05	0.000591929	1.88507
P27695	APEX1	0.246	0.995	8.98123	7.34e-05	0.000592266	1.88308
Q9Y4P1	ATG4B	0.227333	0.992	8.97585	7.37e-05	0.000593669	1.87909
O75794	CDC123	0.187	0.994167	8.9649	7.42e-05	0.00059659	1.87095
P49842	STK19	0.186	0.994333	8.96428	7.42e-05	0.00059659	1.87049
P03915	MT-ND5	-0.236	1.01133	-8.96149	7.44e-05	0.00059659	1.86841
Q9NXW2	DNAJB12	-0.177333	0.996667	-8.95988	7.44e-05	0.00059659	1.86722
A0PK00	TMEM120B	-0.251667	1.01183	-8.95934	7.45e-05	0.00059659	1.86682
P61604	HSPE1	-0.145333	1.00533	-8.95761	7.46e-05	0.00059659	1.86552
P51636	CAV2	-0.198333	1.00983	-8.94451	7.52e-05	0.000601078	1.85577
P53985	SLC16A1	-0.148	1.00333	-8.94221	7.53e-05	0.000601078	1.85405
O75521	ECI2	-0.187667	1.00817	-8.93999	7.54e-05	0.000601078	1.8524
Q86Y82	STX12	-0.162	0.996333	-8.93835	7.55e-05	0.000601078	1.85117
P00749	PLAU	-0.170667	1.01167	-8.9374	7.56e-05	0.000601078	1.85047
P21589	NT5E	-0.151667	1.00883	-8.92067	7.64e-05	0.000607043	1.83798
P02511	CRYAB	0.388667	0.985333	8.91908	7.65e-05	0.000607043	1.83679
P84243	H3-3A	-0.171333	1.009	-8.91564	7.67e-05	0.000607284	1.83422
P48307	TFPI2	-0.423	1.03083	-8.91493	7.67e-05	0.000607284	1.83369
Q86WR7	PROSER2	0.191333	0.985667	8.90664	7.72e-05	0.00060994	1.82749
Q9UP95	SLC12A4	-0.140333	1.0185	-8.90183	7.74e-05	0.000611188	1.82389
A3KMH1	VWA8	-0.176	1.008	-8.87915	7.86e-05	0.00061984	1.8069
Q8NCF5	NFATC2IP	0.198667	1.00533	8.86249	7.95e-05	0.000626096	1.79438
P00367	GLUD1	-0.147333	1.00633	-8.85604	7.98e-05	0.000627694	1.78954
Q9NVV0	TMEM38B	-0.334667	1.01567	-8.85519	7.99e-05	0.000627694	1.78889
Q9NYJ1	COA4	-0.390333	1.01817	-8.8493	8.02e-05	0.000628762	1.78447
P05141	SLC25A5	-0.220333	1.00017	-8.84916	8.02e-05	0.000628762	1.78436
P30520	ADSS2	0.156	1.00233	8.84013	8.07e-05	0.000631243	1.77756
O75821	EIF3G	0.172333	0.989167	8.83983	8.07e-05	0.000631243	1.77734
O43291	SPINT2	-0.372667	1.013	-8.83172	8.11e-05	0.000633337	1.77123
Q92541	RTF1	0.157333	0.988667	8.83144	8.12e-05	0.000633337	1.77102
P07951	TPM2	0.215333	0.997	8.81064	8.23e-05	0.000641568	1.75531
Q9NRX2	MRPL17	-0.451	1.01517	-8.79888	8.3e-05	0.000645946	1.74642
P22307	SCP2	-0.182667	1.00833	-8.79159	8.34e-05	0.000648389	1.74091
P19367	HK1	0.164667	0.994667	8.78523	8.37e-05	0.000649761	1.73609
Q9BXS4	TMEM59	-0.273667	1.01317	-8.78502	8.38e-05	0.000649761	1.73594
P14625	HSP90B1	-0.136667	1.00967	-8.77025	8.46e-05	0.00065533	1.72474
P25205	MCM3	0.166333	0.9905	8.7674	8.48e-05	0.00065533	1.72258
Q13751	LAMB3	-0.162667	1.00167	-8.76732	8.48e-05	0.00065533	1.72252
Q99543	DNAJC2	0.143667	0.998167	8.7618	8.51e-05	0.00065703	1.71833
Q8IYU8	MICU2	-0.224333	1.01517	-8.75058	8.57e-05	0.000659743	1.7098
P42226	STAT6	-0.229667	1.01117	-8.74906	8.58e-05	0.000659743	1.70865
Q6PJ69	TRIM65	0.162	0.991333	8.74905	8.58e-05	0.000659743	1.70864
Q96PZ0	PUS7	0.209	0.970833	8.74893	8.58e-05	0.000659743	1.70855
Q96HR3	MED30	0.153333	0.989	8.74475	8.61e-05	0.000660416	1.70537
Q6PK18	OGFOD3	-0.269333	1.01867	-8.74404	8.61e-05	0.000660416	1.70483
Q99829	CPNE1	0.165333	0.991667	8.71805	8.77e-05	0.000671468	1.68504
Q13825	AUH	-0.191333	1.01	-8.70223	8.86e-05	0.000677997	1.67296
Q9NUN5	LMBRD1	-0.335333	1.01567	-8.69953	8.88e-05	0.000678473	1.67089
Q9UQ80	PA2G4	0.148	0.994667	8.68833	8.95e-05	0.000682915	1.66233
Q14108	SCARB2	-0.235667	1.00817	-8.68592	8.96e-05	0.000683256	1.66049
P57764	GSDMD	0.206	0.993333	8.67735	9.02e-05	0.000686501	1.65393
P38159	RBMX	-0.173	1.01083	-8.67358	9.04e-05	0.000687491	1.65104
Q6IQ32	ADNP2	-0.332	1.01567	-8.67076	9.06e-05	0.000688032	1.64888
Q9UGP8	SEC63	-0.183333	1.01533	-8.66222	9.11e-05	0.000690572	1.64234
Q15369	ELOC	0.14	0.991667	8.66207	9.11e-05	0.000690572	1.64222
O43148	RNMT	0.15	1	8.65688	9.14e-05	0.000692214	1.63824
Q7Z434	MAVS	-0.163333	1.00367	-8.6553	9.15e-05	0.000692214	1.63702
Q9BRX5	GINS3	0.176333	0.9915	8.64602	9.21e-05	0.000695855	1.6299
Q15785	TOMM34	0.156	0.993333	8.64299	9.23e-05	0.000696518	1.62757
P48735	IDH2	-0.148333	1.00417	-8.63488	9.28e-05	0.000699627	1.62133
Q9BWU0	SLC4A1AP	0.157	1.00517	8.63243	9.3e-05	0.000700013	1.61945
Q9H7B4	SMYD3	0.212333	1.0045	8.62942	9.32e-05	0.00070067	1.61713
P05026	ATP1B1	-0.24	1.005	-8.62327	9.36e-05	0.000702855	1.6124
Q96CM3	RPUSD4	-0.430667	1.01933	-8.61633	9.4e-05	0.000705435	1.60705
Q8WWQ0	PHIP	-0.150333	1.0005	-8.6146	9.41e-05	0.00070548	1.60572
Q9UHQ9	CYB5R1	-0.168667	1.011	-8.60629	9.47e-05	0.000708743	1.59931
P60900	PSMA6	0.163333	1.00033	8.59767	9.52e-05	0.000712175	1.59266
P29692	EEF1D	0.140667	0.989667	8.59216	9.56e-05	0.000713339	1.5884
O60353	FZD6	-0.188667	1.007	-8.59206	9.56e-05	0.000713339	1.58832
Q8WWC4	MAIP1	-0.229	1.01283	-8.58303	9.62e-05	0.000717011	1.58134
Q08379	GOLGA2	-0.175	1.0045	-8.57349	9.69e-05	0.000720796	1.57397
O96000	NDUFB10	-0.230333	1.00783	-8.5722	9.69e-05	0.000720796	1.57296
Q8NDH3	NPEPL1	0.208	0.993333	8.56752	9.73e-05	0.000722164	1.56934
Q6UWP7	LCLAT1	-0.206667	1.00333	-8.56624	9.73e-05	0.000722164	1.56835
Q96HS1	PGAM5	-0.163667	1.01317	-8.56349	9.75e-05	0.000722732	1.56622
Q96G23	CERS2	-0.241	1.01583	-8.56005	9.78e-05	0.000723652	1.56356
Q99523	SORT1	-0.188333	1.00917	-8.55719	9.8e-05	0.000724284	1.56134
P39748	FEN1	0.237667	0.996167	8.55401	9.82e-05	0.000725079	1.55887
Q99797	MIPEP	-0.286667	0.998333	-8.55098	9.84e-05	0.000725723	1.55652
O14975	SLC27A2	-0.191333	1.00967	-8.54953	9.85e-05	0.000725723	1.55539
Q9BZZ5	API5	0.164667	0.992667	8.54786	9.86e-05	0.000725758	1.5541
P01033	TIMP1	-0.151	1.0065	-8.54442	9.88e-05	0.00072669	1.55143
Q9NX07	TRNAU1AP	0.191667	0.9935	8.53373	9.96e-05	0.00073131	1.54312
O95831	AIFM1	-0.182333	0.999833	-8.51656	0.000100768	0.000739299	1.52977
Q9H4E7	DEF6	0.234	0.992333	8.50933	0.000101278	0.000742211	1.52413
P03923	MT-ND6	-0.277667	1.01383	-8.50776	0.000101389	0.000742211	1.52291
Q92520	FAM3C	-0.193	1.01083	-8.50576	0.000101531	0.000742429	1.52135
Q8IX03	WWC1	0.203333	0.989	8.49778	0.000102099	0.000745762	1.51513
Q16720	ATP2B3	-0.269333	1.01333	-8.49329	0.00010242	0.000746765	1.51162
P08174	CD55	-0.198667	1.016	-8.4917	0.000102534	0.000746765	1.51039
Q9H814	PHAX	0.173333	0.991333	8.49114	0.000102575	0.000746765	1.50994
Q8IWJ2	GCC2	0.159667	0.996833	8.48335	0.000103135	0.000750024	1.50386
Q9UBI6	GNG12	-0.204333	1.01483	-8.48167	0.000103257	0.000750082	1.50255
P08133	ANXA6	0.134333	0.994167	8.47988	0.000103386	0.000750202	1.50115
Q9BT30	ALKBH7	-0.521	1.02317	-8.47332	0.000103863	0.000752743	1.49602
Q2TBE0	CWF19L2	0.166333	0.982167	8.47193	0.000103964	0.000752743	1.49493
Q9UI30	TRMT112	0.280667	0.990333	8.46585	0.000104408	0.000755132	1.49018
Q14534	SQLE	-0.261333	1.00833	-8.46206	0.000104686	0.00075632	1.48721
P17676	CEBPB	-0.252	1.01233	-8.46043	0.000104806	0.000756362	1.48593
Q14699	RFTN1	-0.196667	1.005	-8.45298	0.000105356	0.000759502	1.48009
P33992	MCM5	0.148667	0.999667	8.45098	0.000105503	0.00075974	1.47853
Q92504	SLC39A7	-0.246667	1.01233	-8.44792	0.000105731	0.00076055	1.47613
P78344	EIF4G2	0.141	0.9865	8.44155	0.000106206	0.000763137	1.47113
Q92598	HSPH1	0.159	0.995833	8.43471	0.000106718	0.000765984	1.46576
Q9NYH9	UTP6	-0.167667	1.0015	-8.41941	0.000107874	0.000772685	1.45374
O43405	COCH	-0.376	1.017	-8.41927	0.000107884	0.000772685	1.45363
Q99715	COL12A1	-0.165667	1.00883	-8.41754	0.000108017	0.000772797	1.45226
P55212	CASP6	0.209667	0.9985	8.41181	0.000108453	0.000774535	1.44776
Q9NR33	POLE4	0.158	0.995333	8.41129	0.000108493	0.000774535	1.44735
O75954	TSPAN9	-0.147	1.00783	-8.40922	0.000108652	0.000774832	1.44572
P11233	RALA	-0.161667	1.0085	-8.40314	0.000109119	0.000777327	1.44093
Q96A49	SYAP1	0.132667	0.997667	8.3991	0.000109431	0.000778714	1.43774
P08069	IGF1R	-0.166667	1.00533	-8.38978	0.000110154	0.000783015	1.43039
Q96A35	MRPL24	-0.327	1.01783	-8.385	0.000110527	0.000784825	1.42662
P82673	MRPS35	-0.362667	1.00767	-8.37635	0.000111206	0.000787968	1.41979
Q96EL3	MRPL53	-0.177667	1.0065	-8.37633	0.000111208	0.000787968	1.41977
Q7L2H7	EIF3M	0.137	0.9985	8.37253	0.000111507	0.000789158	1.41677
Q96HD1	CRELD1	-0.282	1.013	-8.37026	0.000111686	0.000789158	1.41498
P57740	NUP107	-0.129	1.0065	-8.36967	0.000111733	0.000789158	1.41451
Q8TD16	BICD2	0.172667	0.996333	8.36699	0.000111945	0.000789817	1.41239
Q13488	TCIRG1	-0.129667	1.00917	-8.36419	0.000112168	0.000790545	1.41017
Q9NZJ4	SACS	-0.398667	1.01867	-8.36133	0.000112396	0.000790666	1.40791
P98172	EFNB1	-0.14	1.005	-8.35987	0.000112512	0.000790666	1.40675
P98095	FBLN2	-0.277	1.0135	-8.35948	0.000112543	0.000790666	1.40645
Q8NCH0	CHST14	-0.24	1.014	-8.35259	0.000113095	0.0007937	1.40099
P14373	TRIM27	-0.162333	1.00517	-8.34749	0.000113505	0.000795687	1.39695
Q9H9S5	FKRP	-0.297	1.01417	-8.3452	0.00011369	0.000795687	1.39513
Q92688	ANP32B	0.238	0.992667	8.3446	0.000113738	0.000795687	1.39466
Q9BQ48	MRPL34	-0.219333	1.01133	-8.34282	0.000113882	0.00079585	1.39325
P51692	STAT5B	0.177333	1.00367	8.33813	0.000114262	0.000797667	1.38953
P29992	GNA11	-0.129333	1.00867	-8.33547	0.000114478	0.000798336	1.38742
P36957	DLST	-0.178	1.01233	-8.31731	0.000115967	0.00080751	1.37299
O94832	MYO1D	-0.144667	1.00533	-8.31646	0.000116038	0.00080751	1.37232
P13612	ITGA4	-0.166667	1.014	-8.3148	0.000116175	0.000807615	1.371
Q658P3	STEAP3	-0.232667	1.00667	-8.31261	0.000116356	0.000808027	1.36926
Q13112	CHAF1B	-0.138333	1.0065	-8.30777	0.000116758	0.00080997	1.36541
Q9H0A8	COMMD4	0.228667	0.997	8.30624	0.000116886	0.000810007	1.36419
P30679	GNA15	-0.188333	1.00983	-8.30066	0.000117352	0.000812391	1.35974
Q9NRL2	BAZ1A	-0.166667	1.003	-8.29548	0.000117787	0.000814548	1.35562
Q8NG11	TSPAN14	-0.189	1.00983	-8.29267	0.000118023	0.000815334	1.35338
P53816	PLAAT3	0.302667	0.989333	8.29003	0.000118246	0.000815896	1.35128
Q15070	OXA1L	-0.264	0.997667	-8.288	0.000118417	0.000815896	1.34966
P26583	HMGB2	0.232	0.991333	8.28733	0.000118474	0.000815896	1.34912
P00505	GOT2	-0.143333	1.00733	-8.27979	0.000119114	0.000819451	1.34311
Q12931	TRAP1	-0.151333	1.00733	-8.27496	0.000119526	0.000820568	1.33925
O94768	STK17B	0.255333	0.991	8.2729	0.000119703	0.000820568	1.3376
O95232	LUC7L3	0.188333	0.984167	8.27226	0.000119757	0.000820568	1.33709
P25685	DNAJB1	0.211	0.982833	8.27209	0.000119772	0.000820568	1.33696
Q969X5	ERGIC1	-0.168333	1.00117	-8.26896	0.000120041	0.000821561	1.33445
Q9H5K3	POMK	-0.334	1.00133	-8.26494	0.000120386	0.000821855	1.33125
Q13421	MSLN	-0.187	1.00817	-8.26477	0.000120401	0.000821855	1.33111
Q14498	RBM39	0.150333	0.996833	8.26414	0.000120456	0.000821855	1.3306
P07355	ANXA2	-0.125667	1.00517	-8.26153	0.000120681	0.000822541	1.32852
Q9NRX4	PHPT1	0.171333	0.994667	8.25409	0.000121326	0.00082609	1.32256
Q8NE01	CNNM3	-0.160667	1.00833	-8.25043	0.000121645	0.000826116	1.31964
P36776	LONP1	-0.131	1.0085	-8.25008	0.000121675	0.000826116	1.31936
O94901	SUN1	-0.190667	1.00133	-8.24975	0.000121704	0.000826116	1.31909
P11177	PDHB	-0.213	1.01183	-8.24689	0.000121954	0.000826802	1.3168
P49590	HARS2	-0.307333	1.01467	-8.24574	0.000122055	0.000826802	1.31588
Q9Y2V7	COG6	0.148333	0.9905	8.24197	0.000122386	0.000828199	1.31285
P69849	NOMO3	-0.460667	1.02033	-8.23673	0.000122847	0.000830469	1.30866
Q96A26	FAM162A	-0.282333	1.0375	-8.23514	0.000122988	0.000830574	1.30738
P55263	ADK	0.188333	0.984833	8.22939	0.000123496	0.000833158	1.30277
Q99700	ATXN2	0.177333	0.992333	8.22714	0.000123696	0.000833659	1.30097
Q9NP81	SARS2	-0.150667	1.011	-8.21722	0.000124582	0.000838777	1.293
Q6JQN1	ACAD10	-0.323667	1.01917	-8.21137	0.000125108	0.000841458	1.28829
O00159	MYO1C	-0.135	1.00517	-8.20997	0.000125234	0.000841458	1.28717
Q9BSR8	YIPF4	-0.186	1.01	-8.20501	0.000125682	0.000843611	1.28318
Q14554	PDIA5	-0.126	1.00333	-8.19421	0.000126665	0.000849347	1.27449
O95833	CLIC3	0.189333	1.00267	8.19047	0.000127007	0.000850782	1.27147
Q99798	ACO2	-0.165333	1.00433	-8.18768	0.000127263	0.000851631	1.26923
P49748	ACADVL	-0.174333	1.01117	-8.18577	0.000127438	0.000851946	1.26769
Q9Y219	JAG2	-0.210333	1.01017	-8.18248	0.000127742	0.000852123	1.26503
P13473	LAMP2	-0.248	0.992667	-8.18147	0.000127835	0.000852123	1.26422
Q02880	TOP2B	-0.134667	1.00533	-8.1813	0.000127851	0.000852123	1.26408
P28676	GCA	0.228333	0.992833	8.17411	0.000128517	0.000855232	1.25828
Q9UNN5	FAF1	0.142	0.996667	8.17348	0.000128575	0.000855232	1.25777
Q9BXW7	HDHD5	-0.300667	1.01733	-8.1679	0.000129095	0.000857827	1.25327
Q9H9J2	MRPL44	-0.332333	1.00017	-8.16577	0.000129294	0.000858287	1.25155
Q9HB19	PLEKHA2	0.153667	0.991167	8.15976	0.000129857	0.000861166	1.24669
Q96JK4	HHIPL1	-0.233667	1.0115	-8.15828	0.000129997	0.000861229	1.24549
Q9UBT2	UBA2	0.159	0.9965	8.15218	0.000130573	0.00086418	1.24056
Q9H008	LHPP	0.166667	0.994667	8.14828	0.000130942	0.000865757	1.2374
Q99640	PKMYT1	-0.378333	1.0175	-8.14565	0.000131192	0.000866547	1.23527
Q9C037	TRIM4	-0.272333	1.01317	-8.14231	0.00013151	0.000867782	1.23257
Q9Y606	PUS1	-0.247333	1.01033	-8.14043	0.000131689	0.000868098	1.23105
P05107	ITGB2	-0.181333	0.979333	-8.1383	0.000131893	0.000868579	1.22932
Q9BYC9	MRPL20	-0.205	1.01017	-8.13643	0.000132072	0.000868866	1.22781
P62873	GNB1	-0.172333	1.0145	-8.1343	0.000132276	0.000868866	1.22608
P12694	BCKDHA	-0.179667	1.01283	-8.13374	0.00013233	0.000868866	1.22563
Q9ULD0	OGDHL	-0.485	1.0215	-8.12838	0.000132846	0.000871031	1.22128
Q9UIJ7	AK3	-0.168667	1.01267	-8.12759	0.000132923	0.000871031	1.22064
Q8TAA9	VANGL1	-0.178	1.02	-8.12326	0.000133341	0.000872908	1.21713
P51572	BCAP31	-0.14	1.00533	-8.12022	0.000133636	0.000873978	1.21466
Q9GZU8	PSME3IP1	0.216	0.998333	8.11718	0.000133932	0.000875047	1.21219
Q96CS3	FAF2	-0.170333	1.00383	-8.11236	0.000134402	0.000876674	1.20827
P26639	TARS1	0.132667	0.997	8.11192	0.000134445	0.000876674	1.20791
Q9BZM4	ULBP3	-0.210333	1.01017	-8.1087	0.00013476	0.000877272	1.2053
P12036	NEFH	-0.253667	0.995167	-8.10828	0.000134802	0.000877272	1.20496
Q14677	CLINT1	0.137667	0.995833	8.10014	0.000135603	0.000881376	1.19834
P50552	VASP	0.162667	1.01167	8.09917	0.000135699	0.000881376	1.19755
Q96AE4	FUBP1	0.175	0.9915	8.09594	0.000136018	0.000882124	1.19492
Q9HAB3	SLC52A2	-0.373667	1.0175	-8.09494	0.000136117	0.000882124	1.19411
Q13137	CALCOCO2	0.136333	0.9975	8.09398	0.000136213	0.000882124	1.19332
P35613	BSG	-0.204	1.02633	-8.08878	0.00013673	0.000884605	1.1891
Q8WVM8	SCFD1	-0.140667	1.004	-8.0828	0.000137328	0.000887608	1.18422
Q99879	H2BC14	-0.124333	0.997833	-8.07279	0.000138335	0.000893246	1.17606
Q9Y6A4	CFAP20	0.178333	0.993167	8.05963	0.000139673	0.000901003	1.16531
Q9NYU2	UGGT1	-0.125667	1.00383	-8.054	0.000140249	0.000903245	1.16071
Q8IY17	PNPLA6	-0.126	1.00833	-8.05358	0.000140293	0.000903245	1.16036
Q8IXI1	RHOT2	-0.220333	1.01483	-8.05161	0.000140495	0.000903667	1.15876
Q9NZ01	TECR	-0.252667	1.01733	-8.04981	0.00014068	0.000903983	1.15728
O14734	ACOT8	-0.148667	1.008	-8.04363	0.000141318	0.000907204	1.15223
Q8NFV4	ABHD11	-0.278667	1.019	-8.03895	0.000141803	0.000909437	1.1484
O75937	DNAJC8	0.154	0.997	8.03104	0.000142629	0.000913844	1.14192
Q9BTX1	NDC1	-0.274	1.00933	-8.0277	0.000142979	0.000915202	1.13918
O95169	NDUFB8	-0.311	1.01483	-8.02599	0.000143159	0.000915469	1.13778
Q14694	USP10	0.134667	0.990667	8.01368	0.000144459	0.000922896	1.12767
L0R6Q1	SLC35A4	-0.203667	1.01817	-8.0107	0.000144776	0.000924025	1.12523
Q9H2D1	SLC25A32	-0.221667	1.0105	-8.00917	0.000144939	0.000924176	1.12397
Q8N138	ORMDL3	-0.403667	1.01883	-8.00571	0.000145308	0.000925638	1.12113
Q7Z7A1	CNTRL	-0.154667	1.00833	-8.0041	0.000145481	0.000925849	1.1198
O60264	SMARCA5	-0.173667	1.0065	-7.99928	0.000145997	0.000928247	1.11584
Q14790	CASP8	0.178	0.989333	7.99653	0.000146293	0.000929237	1.11358
P20618	PSMB1	0.158667	0.994667	7.99129	0.000146859	0.000931935	1.10927
A0A096LP01	SMIM26	-0.326	1.016	-7.9763	0.000148491	0.000941391	1.09692
P08648	ITGA5	-0.196333	1.01083	-7.97414	0.000148728	0.000941991	1.09514
Q9Y678	COPG1	0.124667	0.991333	7.96948	0.00014924	0.000943584	1.0913
Q96JJ7	TMX3	-0.262	1.01867	-7.96926	0.000149264	0.000943584	1.09112
Q9BTE7	DCUN1D5	0.177	0.9895	7.95774	0.000150541	0.000950065	1.0816
Q9H330	TMEM245	-0.309667	1.0045	-7.95689	0.000150635	0.000950065	1.08091
P07237	P4HB	-0.13	0.998667	-7.95506	0.00015084	0.000950065	1.07939
Q9P035	HACD3	-0.224333	1.01217	-7.95485	0.000150863	0.000950065	1.07922
P02786	TFRC	-0.158667	1.014	-7.94872	0.000151549	0.000953478	1.07415
P0C7T5	ATXN1L	0.173	0.9945	7.9452	0.000151944	0.00095494	1.07124
Q6PHR2	ULK3	-0.332667	1.01567	-7.94408	0.00015207	0.00095494	1.07032
Q9NZN8	CNOT2	0.161667	1.00117	7.94147	0.000152364	0.000955015	1.06816
Q9H9P8	L2HGDH	-0.137667	1.00417	-7.94142	0.00015237	0.000955015	1.06811
Q8NBX0	SCCPDH	-0.185333	1.00133	-7.93741	0.000152823	0.000956952	1.06479
Q96SB8	SMC6	-0.207333	1.01033	-7.93312	0.00015331	0.000959091	1.06124
O60701	UGDH	0.203	0.993833	7.92681	0.000154029	0.000961839	1.05601
O60573	EIF4E2	0.169667	0.995833	7.92672	0.000154039	0.000961839	1.05594
Q8IYB3	SRRM1	0.144667	0.990333	7.9203	0.000154775	0.000964845	1.05061
Q03252	LMNB2	-0.191667	1.0125	-7.91998	0.000154812	0.000964845	1.05035
Q96ND0	FAM210A	-0.208667	1.01033	-7.91566	0.000155309	0.000966274	1.04676
Q86UE4	MTDH	-0.190667	0.997667	-7.91438	0.000155457	0.000966274	1.0457
P49815	TSC2	-0.150667	1.008	-7.91419	0.000155479	0.000966274	1.04554
Q9BW62	KATNAL1	0.145	0.978833	7.90327	0.000156745	0.000973232	1.03648
Q16798	ME3	-0.144	1.01167	-7.90025	0.000157098	0.000974253	1.03397
Q99622	C12orf57	0.215333	0.984	7.89934	0.000157204	0.000974253	1.03321
Q9BTY2	FUCA2	-0.144667	1.00833	-7.89325	0.000157919	0.00097777	1.02814
P04040	CAT	-0.176333	1.0115	-7.88857	0.00015847	0.000980264	1.02425
Q8WV60	PTCD2	-0.252	1.00667	-7.88221	0.000159223	0.000983303	1.01896
Q8TB96	ITFG1	-0.244333	1.01183	-7.88068	0.000159404	0.000983303	1.01769
P50995	ANXA11	0.178333	0.988833	7.88066	0.000159406	0.000983303	1.01767
P78371	CCT2	0.127333	0.991667	7.8794	0.000159556	0.000983309	1.01662
Q9HCM4	EPB41L5	-0.142333	1.00283	-7.87407	0.000160192	0.000986315	1.01217
Q9P258	RCC2	0.131333	0.993333	7.87065	0.000160601	0.000987764	1.00932
Q8NBQ5	HSD17B11	-0.177333	1.01	-7.86961	0.000160726	0.000987764	1.00846
Q9NWS8	RMND1	-0.247667	1.01217	-7.86561	0.000161206	0.000989796	1.00512
Q7Z6P3	RAB44	0.22	0.992667	7.86285	0.000161539	0.000989872	1.00282
P48553	TRAPPC10	0.203333	0.993333	7.86077	0.000161791	0.000989872	1.00108
Q7L266	ASRGL1	0.268333	0.991167	7.86051	0.000161822	0.000989872	1.00086
Q6UXV4	APOOL	-0.175333	1.00867	-7.85749	0.000162187	0.000989872	0.998345
O14495	PLPP3	-0.242667	1.01133	-7.85677	0.000162275	0.000989872	0.997741
Q7KYR7	BTN2A1	-0.183667	1.0115	-7.85653	0.000162303	0.000989872	0.997544
Q96DZ1	ERLEC1	-0.204	1.002	-7.85523	0.000162462	0.000989872	0.996455
Q8WWH5	TRUB1	-0.13	1.00267	-7.85464	0.000162533	0.000989872	0.995966
P08236	GUSB	-0.139667	1.0105	-7.85439	0.000162563	0.000989872	0.995757
Q9NX40	OCIAD1	-0.208667	1.015	-7.84852	0.000163278	0.000992706	0.990853
P06493	CDK1	0.124333	0.9945	7.84754	0.000163399	0.000992706	0.990027
Q99943	AGPAT1	-0.217667	1.00583	-7.84689	0.000163478	0.000992706	0.989485
P62195	PSMC5	0.150333	0.993833	7.84131	0.000164162	0.000995946	0.98482
Q9Y276	BCS1L	-0.181	0.989833	-7.83863	0.000164492	0.000997033	0.982579
O00400	SLC33A1	-0.272	1.01033	-7.83443	0.00016501	0.000999262	0.979061
Q9Y3C7	MED31	0.128	0.996667	7.83267	0.000165227	0.000999662	0.977593
P25787	PSMA2	0.138667	1	7.82915	0.000165663	0.00100139	0.974646
P23458	JAK1	-0.216	1.01567	-7.82787	0.000165823	0.00100144	0.973569
Q96BQ5	CCDC127	-0.261	1.01283	-7.82436	0.000166259	0.00100316	0.970633
Q9BWM7	SFXN3	-0.218	1.01267	-7.8216	0.000166605	0.00100363	0.968313
Q96S44	TP53RK	0.181667	0.9915	7.8203	0.000166767	0.00100363	0.967228
Q9H0C8	ILKAP	0.169667	0.994167	7.81907	0.000166922	0.00100363	0.966191
Q13200	PSMD2	0.124333	0.9935	7.8184	0.000167004	0.00100363	0.965636
Q9BXK5	BCL2L13	-0.129667	0.996833	-7.81768	0.000167095	0.00100363	0.965031
Q15008	PSMD6	0.212	0.989	7.8107	0.000167973	0.00100799	0.959171
Q13948	CUX1	-0.137667	1.0075	-7.80906	0.000168179	0.00100832	0.9578
Q96EB1	ELP4	0.155	0.995167	7.80593	0.000168576	0.00100978	0.955169
P09525	ANXA4	0.131667	0.984167	7.80357	0.000168875	0.00101061	0.953185
Q02809	PLOD1	-0.137333	1.00967	-7.80149	0.000169139	0.00101061	0.95144
P48643	CCT5	0.122	0.991667	7.80123	0.000169173	0.00101061	0.951219
O94906	PRPF6	-0.156667	1.01167	-7.79239	0.000170301	0.00101629	0.94379
P08842	STS	-0.168667	1.009	-7.79138	0.000170431	0.00101629	0.942941
Q14318	FKBP8	-0.214	1.01667	-7.78847	0.000170804	0.0010176	0.940496
P62333	PSMC6	0.121667	0.989833	7.78433	0.000171337	0.00101986	0.937011
Q53H12	AGK	-0.175667	1.00017	-7.78183	0.00017166	0.00102087	0.934905
Q92575	UBXN4	-0.217667	1.00617	-7.77773	0.000172191	0.00102311	0.931455
O14949	UQCRQ	-0.188667	1.006	-7.77118	0.000173044	0.00102725	0.925935
Q07352	ZFP36L1	0.217	0.992833	7.76804	0.000173455	0.00102877	0.923284
Q8WTW3	COG1	0.145333	0.995	7.76451	0.000173917	0.00103059	0.92031
Q14919	DRAP1	0.152333	0.9905	7.76236	0.0001742	0.00103134	0.918492
P13674	P4HA1	-0.144333	1.00383	-7.75578	0.000175068	0.00103556	0.912938
Q9UBQ6	EXTL2	-0.238333	1.0115	-7.75351	0.000175368	0.00103641	0.911024
Q99569	PKP4	-0.158	1.00667	-7.74904	0.000175962	0.00103899	0.907246
P82663	MRPS25	-0.309	1.01483	-7.73914	0.000177284	0.00104546	0.898875
Q6IAN0	DHRS7B	-0.231667	1.00617	-7.73822	0.000177407	0.00104546	0.8981
Q8WVQ1	CANT1	-0.401	1.0185	-7.7373	0.000177531	0.00104546	0.89732
O75935	DCTN3	0.237	0.982833	7.73575	0.000177739	0.00104576	0.89601
P49662	CASP4	0.142667	0.988667	7.72922	0.000178621	0.00105001	0.890479
Q8WW12	PCNP	0.234333	1.0055	7.72798	0.000178788	0.00105006	0.889435
O43684	BUB3	0.135667	0.982833	7.725	0.000179192	0.00105007	0.886911
Q330K2	NDUFAF6	-0.155	1.00783	-7.72476	0.000179225	0.00105007	0.886708
Q8IYB8	SUPV3L1	-0.173333	1.003	-7.72384	0.00017935	0.00105007	0.885927
P40926	MDH2	-0.155	1.01017	-7.72277	0.000179496	0.00105007	0.885016
Q86YM7	HOMER1	0.142667	0.995667	7.72214	0.000179582	0.00105007	0.884485
Q8TEA8	DTD1	0.223333	0.992	7.72047	0.000179809	0.00105047	0.883071
Q13445	TMED1	-0.189667	1.00783	-7.7193	0.000179969	0.00105048	0.882077
Q06136	KDSR	-0.282667	1.014	-7.71676	0.000180316	0.00105087	0.879922
Q8TBC5	ZSCAN18	0.159333	0.995	7.71649	0.000180352	0.00105087	0.879697
Q8IWA4	MFN1	-0.159	1.01083	-7.70411	0.000182055	0.0010591	0.869193
Q9UK59	DBR1	0.134333	0.997167	7.70389	0.000182086	0.0010591	0.869006
Q13526	PIN1	0.141667	1.0005	7.69781	0.000182929	0.00106289	0.863843
Q9Y383	LUC7L2	0.183667	0.9945	7.69689	0.000183058	0.00106289	0.863055
O75955	FLOT1	-0.152	1.01367	-7.69355	0.000183523	0.00106466	0.860217
O15533	TAPBP	-0.247	0.996167	-7.69142	0.000183821	0.00106545	0.858406
P31947	SFN	0.124333	0.9945	7.68662	0.000184493	0.00106842	0.854324
Q7L1Q6	BZW1	0.155667	0.994167	7.68545	0.000184657	0.00106843	0.853334
P11166	SLC2A1	-0.208333	1.0055	-7.68031	0.000185381	0.00107168	0.848958
Q8WUX2	CHAC2	0.218	0.992333	7.67784	0.00018573	0.0010724	0.846855
P12955	PEPD	0.149667	1.00817	7.67714	0.000185829	0.0010724	0.846261
Q8WUY8	NAT14	-0.235333	1.01167	-7.67397	0.000186278	0.00107368	0.843561
P11766	ADH5	0.124333	0.991167	7.67238	0.000186504	0.00107368	0.842204
Q8NCM8	DYNC2H1	-0.158	1.015	-7.67193	0.000186569	0.00107368	0.841817
Q14157	UBAP2L	0.185333	0.989667	7.67101	0.000186699	0.00107368	0.841036
Q13263	TRIM28	0.139667	0.9885	7.66973	0.000186882	0.0010738	0.839942
Q5TEC6	H3-2	-0.214667	1.00267	-7.64517	0.000190419	0.00109318	0.818983
P04899	GNAI2	-0.183333	1.014	-7.63284	0.000192224	0.00110258	0.808435
P29084	GTF2E2	0.168667	0.995667	7.63087	0.000192513	0.00110327	0.806755
Q96NW7	LRRC7	-0.163	1.0085	-7.62972	0.000192683	0.00110327	0.805768
Q9NQ88	TIGAR	0.16	0.987667	7.62863	0.000192844	0.00110327	0.804836
Q9BZK7	TBL1XR1	0.150667	0.991667	7.6247	0.000193425	0.00110564	0.801472
P03897	MT-ND3	-0.192	1.01733	-7.61796	0.000194427	0.00111041	0.795698
Q96LB3	IFT74	0.140667	0.987333	7.61621	0.000194689	0.00111095	0.794192
Q8N4V1	MMGT1	-0.22	1.01233	-7.61472	0.000194911	0.00111126	0.792917
P51948	MNAT1	0.184667	0.989667	7.60956	0.000195684	0.00111378	0.78849
Q15428	SF3A2	0.165667	0.990167	7.60953	0.000195689	0.00111378	0.788462
Q14126	DSG2	-0.124	1.01	-7.60175	0.000196862	0.00111949	0.781783
P43246	MSH2	0.121667	0.9945	7.59772	0.000197471	0.00112199	0.778329
Q9NZJ7	MTCH1	-0.179	1.01883	-7.59637	0.000197677	0.0011222	0.777164
Q8N3C7	CLIP4	-0.157667	1.00783	-7.59202	0.000198339	0.00112499	0.773429
Q9NX70	MED29	0.164333	0.994833	7.59008	0.000198635	0.00112571	0.771761
P23634	ATP2B4	-0.177	1.0075	-7.57955	0.000200252	0.0011339	0.762697
Q9UEW8	STK39	0.159333	1.00133	7.56883	0.000201912	0.00114169	0.753467
P04156	PRNP	-0.203333	1.00033	-7.56844	0.000201972	0.00114169	0.753134
Q5TC12	ATPAF1	-0.264	1.003	-7.56662	0.000202256	0.00114232	0.751563
Q2NL82	TSR1	0.143333	0.99	7.55945	0.000203378	0.00114748	0.745379
Q9UKY7	CDV3	0.126	0.992333	7.55857	0.000203516	0.00114748	0.744619
Q5RI15	COX20	-0.176667	1.00467	-7.55614	0.000203898	0.00114754	0.742523
P34897	SHMT2	-0.12	1.00967	-7.55525	0.000204038	0.00114754	0.741754
Q8NBT2	SPC24	0.244667	0.991333	7.55521	0.000204045	0.00114754	0.741718
P20810	CAST	0.154333	0.995167	7.55283	0.000204419	0.00114867	0.739667
E9PAV3	NACA	0.159333	0.993	7.54876	0.000205064	0.00115088	0.736148
O94874	UFL1	-0.170333	1.0075	-7.54814	0.000205161	0.00115088	0.735616
P35914	HMGCL	-0.149333	1.00633	-7.54116	0.000206271	0.00115613	0.729582
P13995	MTHFD2	-0.243667	1.00683	-7.53031	0.00020801	0.00116489	0.720199
Q9NQS3	NECTIN3	-0.183333	1.00233	-7.52672	0.000208588	0.00116683	0.717094
Q8NBK3	SUMF1	-0.272667	1.01333	-7.52497	0.000208871	0.00116683	0.715577
Q92947	GCDH	-0.272	1.01333	-7.5249	0.000208884	0.00116683	0.715511
P21397	MAOA	-0.176	1.01	-7.52381	0.00020906	0.00116683	0.714568
Q9UKG9	CROT	-0.38	1.01733	-7.51749	0.000210087	0.00117121	0.709092
P25786	PSMA1	0.151333	0.993	7.5168	0.000210199	0.00117121	0.708495
P07900	HSP90AA1	0.120667	0.999667	7.51193	0.000210994	0.00117465	0.704274
Q9HD20	ATP13A1	-0.21	1.014	-7.50811	0.000211619	0.00117714	0.700963
O14929	HAT1	0.161333	0.993	7.50449	0.000212215	0.00117874	0.69782
O75691	UTP20	-0.125	1.00017	-7.50421	0.000212262	0.00117874	0.697573
O60762	DPM1	-0.201333	1.01533	-7.49941	0.000213054	0.00118215	0.693409
P48444	ARCN1	0.119333	0.992333	7.49577	0.000213658	0.00118451	0.690243
Q9HAV7	GRPEL1	-0.172667	1.00733	-7.4914	0.000214384	0.00118754	0.68645
O14610	GNGT2	0.208	0.993333	7.48491	0.000215469	0.00119255	0.680807
P60903	S100A10	-0.165	1.00817	-7.46128	0.000219473	0.0012137	0.660219
O75503	CLN5	-0.236667	1.01167	-7.45699	0.000220208	0.00121675	0.656477
P61758	VBP1	0.122	1.00233	7.4539	0.000220739	0.00121866	0.653786
Q9Y6Y0	IVNS1ABP	0.291	0.989833	7.4466	0.000222001	0.00122315	0.647412
P51790	CLCN3	-0.13	0.999	-7.44603	0.000222099	0.00122315	0.646916
Q9NRZ7	AGPAT3	-0.215	1.0105	-7.44599	0.000222106	0.00122315	0.646881
Q9H000	MKRN2	0.143	0.9935	7.44266	0.000222686	0.00122533	0.643967
P49915	GMPS	0.125	0.996167	7.44027	0.000223103	0.0012266	0.641875
P62258	YWHAE	0.126	0.992	7.43336	0.000224311	0.00123222	0.635837
P26006	ITGA3	-0.166667	1.00467	-7.43035	0.000224839	0.0012341	0.633206
Q96D09	GPRASP2	0.229	0.991833	7.42212	0.000226294	0.00124106	0.625996
O95302	FKBP9	-0.140667	1.007	-7.42096	0.0002265	0.00124116	0.624978
O43760	SYNGR2	-0.143667	1.0155	-7.41762	0.000227092	0.00124338	0.622057
O60313	OPA1	-0.150333	1.0035	-7.41211	0.000228075	0.00124734	0.617227
P30519	HMOX2	-0.166667	1.003	-7.41146	0.000228192	0.00124734	0.616654
Q99571	P2RX4	-0.506	1.02267	-7.40175	0.000229937	0.00125511	0.608135
Q96BZ8	LENG1	0.181333	0.994	7.40144	0.000229993	0.00125511	0.607862
P22830	FECH	-0.167	1.0085	-7.3969	0.000230815	0.00125837	0.603872
Q15717	ELAVL1	-0.124333	1.00517	-7.39604	0.000230971	0.00125837	0.603116
Q9Y6K9	IKBKG	0.206333	0.980167	7.39047	0.000231984	0.00126285	0.598225
P33527	ABCC1	-0.170333	1.00283	-7.37572	0.000234691	0.00127654	0.585249
Q16836	HADH	-0.163667	1.0085	-7.37434	0.000234947	0.00127689	0.584029
Q5T6S3	PHF19	-0.188333	1.00983	-7.36619	0.00023646	0.00128406	0.576852
Q15075	EEA1	0.112333	0.995167	7.36512	0.00023666	0.00128409	0.575906
P09429	HMGB1	0.181	1.0065	7.36319	0.000237021	0.001285	0.574201
P09960	LTA4H	0.135333	0.996667	7.35896	0.000237813	0.00128823	0.57047
Q9NTZ6	RBM12	0.183333	0.983	7.35779	0.000238032	0.00128837	0.569441
Q8NBU5	ATAD1	-0.209333	1.01267	-7.3549	0.000238576	0.00129026	0.566889
Q9Y6N1	COX11	-0.274	1.014	-7.34774	0.000239928	0.00129651	0.56057
Q96SW2	CRBN	0.241333	0.981667	7.34159	0.000241097	0.00130081	0.555135
Q9BV81	EMC6	-0.223	1.0115	-7.34149	0.000241116	0.00130081	0.555046
Q9NYZ3	GTSE1	0.184333	1.00083	7.33223	0.000242888	0.0013093	0.546855
Q9H4A4	RNPEP	0.125667	0.998833	7.32833	0.000243638	0.00131228	0.543406
Q8IYS2	KIAA2013	-0.254	1.02033	-7.32293	0.000244682	0.00131683	0.538628
Q8IWA0	WDR75	-0.115	1.0095	-7.31839	0.000245564	0.00131971	0.534603
O75531	BANF1	0.167333	1.00233	7.3176	0.000245717	0.00131971	0.533904
Q13352	ITGB3BP	0.278333	0.990167	7.31625	0.00024598	0.00131971	0.532707
Q9BWH2	FUNDC2	-0.142667	1.01533	-7.31608	0.000246015	0.00131971	0.532552
Q53GS7	GLE1	-0.247667	1.01017	-7.31416	0.000246389	0.00132065	0.530851
Q8IUD2	ERC1	0.147667	0.992833	7.30906	0.000247387	0.00132493	0.526329
P09914	IFIT1	0.266333	0.990833	7.30628	0.000247932	0.00132678	0.523868
P08574	CYC1	-0.215333	1.00833	-7.30467	0.00024825	0.00132741	0.522434
Q9NZ45	CISD1	-0.175	1.02183	-7.30304	0.000248571	0.00132805	0.520992
Q15147	PLCB4	-0.152333	1.0065	-7.30121	0.000248933	0.00132891	0.519365
Q15269	PWP2	-0.189	1.00817	-7.29832	0.000249504	0.00133089	0.516801
Q02297	NRG1	0.278333	0.989833	7.29529	0.000250106	0.00133303	0.514103
Q8WYA0	IFT81	0.200333	0.983833	7.29141	0.000250877	0.00133606	0.510662
P50402	EMD	-0.190667	1.002	-7.28949	0.000251262	0.00133704	0.508948
O43633	CHMP2A	0.136667	1.004	7.28635	0.00025189	0.0013393	0.506157
P16144	ITGB4	-0.126	1.01867	-7.27767	0.000253635	0.00134728	0.498436
P46108	CRK	0.166667	1.00133	7.27687	0.000253797	0.00134728	0.497719
Q9BUN8	DERL1	-0.198667	1.018	-7.27369	0.000254441	0.00134897	0.494887
Q8NFH5	NUP35	-0.24	1.014	-7.27328	0.000254523	0.00134897	0.494527
P51553	IDH3G	-0.162	1.032	-7.27112	0.000254961	0.00135021	0.492603
Q96AA3	RFT1	-0.236333	1.01683	-7.2662	0.000255962	0.00135443	0.488221
Q76M96	CCDC80	-0.187	1.00617	-7.26294	0.000256629	0.00135688	0.485307
Q05682	CALD1	0.119333	0.996333	7.25814	0.000257614	0.001361	0.481027
P49427	CDC34	0.123333	0.996	7.25591	0.000258071	0.00136181	0.479041
Q8NDZ4	DIPK2A	-0.348	1.016	-7.25539	0.000258178	0.00136181	0.478579
O75323	NIPSNAP2	-0.137	1.0115	-7.2542	0.000258425	0.001362	0.477511
Q00535	CDK5	0.131667	0.9965	7.25322	0.000258626	0.001362	0.476639
P39687	ANP32A	0.239667	0.9815	7.24818	0.00025967	0.00136603	0.472136
Q9NXS2	QPCTL	-0.133667	1.0075	-7.24753	0.000259803	0.00136603	0.471561
Q9UNL2	SSR3	-0.243333	1.02333	-7.24364	0.000260613	0.0013692	0.468081
Q96EL2	MRPS24	-0.252	1.012	-7.23942	0.000261493	0.00137273	0.464311
Q9H993	ARMT1	0.24	0.996	7.23601	0.000262206	0.00137474	0.461262
P49321	NASP	0.183	0.9915	7.23561	0.00026229	0.00137474	0.460907
P04439	HLA-A	-0.229	1.01383	-7.22713	0.000264075	0.001383	0.453318
Q92508	PIEZO1	-0.165667	1.0175	-7.22556	0.000264409	0.00138365	0.451908
Q96GZ6	SLC41A3	-0.203667	1.01483	-7.22201	0.000265161	0.0013865	0.448728
P61006	RAB8A	-0.154333	1.00483	-7.22021	0.000265544	0.00138741	0.447114
Q9Y399	MRPS2	-0.408667	1.00867	-7.21579	0.000266485	0.00139122	0.443159
Q8NBJ5	COLGALT1	-0.178333	1.0155	-7.21421	0.000266824	0.00139123	0.441739
Q9Y5T5	USP16	0.119	0.9955	7.21382	0.000266907	0.00139123	0.44139
Q16539	MAPK14	0.131333	0.985333	7.2106	0.000267598	0.00139374	0.438498
P60602	ROMO1	-0.343333	1.01633	-7.1985	0.000270208	0.00140614	0.427641
Q96I34	PPP1R16A	-0.171333	1.00867	-7.1976	0.000270403	0.00140614	0.426835
O95716	RAB3D	-0.286667	1.01367	-7.1931	0.000271382	0.00140982	0.422791
Q0VDF9	HSPA14	0.146667	0.995	7.1914	0.000271754	0.00140982	0.421258
Q9NSE4	IARS2	-0.144	1.00667	-7.18958	0.000272152	0.00140982	0.419623
Q00613	HSF1	0.166	0.992667	7.18902	0.000272274	0.00140982	0.419119
Q9NTJ5	SACM1L	-0.174667	0.994	-7.18818	0.000272459	0.00140982	0.418361
Q9Y657	SPIN1	0.147	0.994833	7.18798	0.000272503	0.00140982	0.418182
Q9UH65	SWAP70	0.125	1.00517	7.18753	0.000272601	0.00140982	0.417778
P19105	MYL12A	0.178667	0.998333	7.18538	0.000273073	0.00141116	0.415843
Q9Y2V2	CARHSP1	0.176333	0.993833	7.1754	0.000275273	0.00142052	0.406867
Q9NP58	ABCB6	-0.171333	1.00367	-7.17523	0.000275313	0.00142052	0.406706
P13010	XRCC5	0.112	0.994667	7.17401	0.000275583	0.00142081	0.405611
Q99714	HSD17B10	-0.164333	1.00283	-7.17214	0.000275997	0.00142184	0.403929
O94979	SEC31A	0.109	0.9915	7.17014	0.000276442	0.00142192	0.402128
P07910	HNRNPC	-0.129333	1.001	-7.17014	0.000276444	0.00142192	0.402122
Q8TED0	UTP15	-0.164333	1.00717	-7.16788	0.000276947	0.0014229	0.400087
Q9Y375	NDUFAF1	-0.22	1.01067	-7.16736	0.000277063	0.0014229	0.39962
Q9Y285	FARSA	0.115667	1.00483	7.16033	0.000278639	0.00142989	0.393276
Q14166	TTLL12	0.143	0.9865	7.15577	0.000279665	0.00143404	0.389162
P35813	PPM1A	0.136667	0.987333	7.15282	0.000280332	0.00143635	0.3865
P62633	CNBP	0.111333	0.983667	7.15068	0.000280816	0.00143677	0.38457
O43709	BUD23	0.211	0.987833	7.15053	0.000280849	0.00143677	0.384439
P05091	ALDH2	-0.166667	1.025	-7.14706	0.000281637	0.0014397	0.381303
Q16543	CDC37	0.12	0.994667	7.14529	0.000282041	0.00144065	0.379702
Q96H79	ZC3HAV1L	0.136333	0.978167	7.14148	0.000282909	0.00144397	0.376262
P62820	RAB1A	-0.155667	0.9985	-7.14027	0.000283187	0.00144428	0.375165
Q02318	CYP27A1	-0.280667	1.013	-7.13899	0.000283481	0.00144439	0.374003
Q6P4Q7	CNNM4	-0.190667	1.00767	-7.13828	0.000283645	0.00144439	0.373359
Q6UW56	ATRAID	-0.261	1.01317	-7.13357	0.000284727	0.00144878	0.369101
Q9BZW7	TSGA10	-0.168	1.00867	-7.12955	0.000285653	0.00145171	0.365467
Q5VVJ2	MYSM1	0.114333	1.00217	7.12917	0.000285741	0.00145171	0.365124
Q9Y4Y9	LSM5	0.169	0.986833	7.12802	0.000286008	0.00145196	0.364077
Q9H8H0	NOL11	-0.142667	1.00967	-7.12548	0.000286597	0.00145383	0.361776
Q96J84	KIRREL1	-0.161	1.01217	-7.12435	0.000286857	0.00145404	0.36076
Q9NSD9	FARSB	0.115667	0.9945	7.12253	0.000287281	0.00145507	0.35911
Q9H4P4	RNF41	0.172	0.994667	7.11364	0.000289358	0.00146447	0.351052
Q9NVA1	UQCC1	-0.174	1.00567	-7.112	0.000289745	0.00146531	0.349558
Q16665	HIF1A	0.315	0.988833	7.1045	0.000291512	0.00147258	0.342756
O43765	SGTA	0.223333	1.00467	7.10401	0.000291627	0.00147258	0.342314
P25398	RPS12	0.135667	0.9925	7.09981	0.000292625	0.0014765	0.338492
Q01196	RUNX1	-0.139667	1.00317	-7.09838	0.000292964	0.00147708	0.3372
P49006	MARCKSL1	-0.193	1.0175	-7.09366	0.00029409	0.00148152	0.332908
Q9NRP2	CMC2	0.178667	0.994333	7.09281	0.000294292	0.00148152	0.33214
P23610	F8A1	0.139333	0.991667	7.08335	0.000296566	0.00149184	0.323528
P19022	CDH2	-0.132	1.00733	-7.0817	0.000296965	0.00149248	0.322027
Q9NX01	TXNL4B	0.188333	0.983167	7.08095	0.000297145	0.00149248	0.321348
O60447	EVI5	0.236333	0.992167	7.07916	0.000297579	0.00149353	0.319716
P12956	XRCC6	0.12	0.99	7.07427	0.000298766	0.00149798	0.315262
Q9BT22	ALG1	-0.217667	1.00817	-7.07365	0.000298917	0.00149798	0.314697
Q9UNM6	PSMD13	0.138	0.999667	7.06838	0.000300202	0.00150216	0.3099
Q96RL1	UIMC1	0.187333	0.986333	7.06836	0.000300206	0.00150216	0.309883
Q9H8P0	SRD5A3	-0.258667	1.013	-7.0643	0.000301202	0.00150601	0.306178
Q9BUT1	BDH2	0.185	1.00617	7.06103	0.000302007	0.00150709	0.303194
P10809	HSPD1	-0.119	1.00817	-7.05973	0.000302326	0.00150709	0.302012
Q96GN5	CDCA7L	-0.156667	1.01267	-7.05944	0.000302399	0.00150709	0.301741
P49368	CCT3	0.112	0.996	7.05934	0.000302423	0.00150709	0.301652
Q8N9N8	EIF1AD	0.333333	1.00133	7.05864	0.000302595	0.00150709	0.301016
P06733	ENO1	0.111	0.9955	7.05789	0.000302782	0.00150709	0.300326
Q9Y3L5	RAP2C	-0.169	1.00917	-7.05649	0.000303127	0.00150767	0.299054
Q96GG9	DCUN1D1	0.156667	0.995333	7.05496	0.000303505	0.00150842	0.297658
Q9NPB8	GPCPD1	0.264	0.991	7.05112	0.000304459	0.00151151	0.29415
Q15208	STK38	0.106667	1.00033	7.05062	0.000304584	0.00151151	0.29369
O43683	BUB1	0.158333	1.0015	7.04524	0.000305924	0.00151593	0.288777
P42224	STAT1	0.114667	0.995667	7.04521	0.000305932	0.00151593	0.288748
Q8N5T2	TBC1D19	0.205667	0.992833	7.04288	0.000306516	0.00151679	0.286618
Q07889	SOS1	0.173	0.9945	7.0426	0.000306587	0.00151679	0.286359
P40227	CCT6A	0.123333	0.993333	7.04177	0.000306793	0.00151679	0.285606
O15460	P4HA2	-0.119333	1.00833	-7.03921	0.000307436	0.00151884	0.283264
P60174	TPI1	0.115667	0.9985	7.03422	0.000308694	0.00152291	0.278695
Q5HYI7	MTX3	-0.174	1.00567	-7.03412	0.000308719	0.00152291	0.278605
Q9BY50	SEC11C	-0.294333	1.0145	-7.03147	0.00030939	0.00152508	0.276177
Q15005	SPCS2	-0.185333	1.01	-7.02596	0.000310788	0.00153083	0.271134
Q9HBM0	VEZT	-0.144	1.008	-7.02498	0.000311037	0.00153092	0.270237
Q9P246	STIM2	-0.168	1.00867	-7.02111	0.000312024	0.00153365	0.266694
Q9BRZ2	TRIM56	0.125667	0.9965	7.02099	0.000312055	0.00153365	0.266582
P12110	COL6A2	-0.194	1.018	-7.01971	0.000312382	0.00153412	0.265411
Q9NS87	KIF15	0.139	1.0005	7.01809	0.000312797	0.00153502	0.263927
Q96EC8	YIPF6	-0.222667	1.011	-7.01418	0.000313803	0.00153882	0.260333
Q6P4E1	GOLM2	-0.161	1.00817	-7.01231	0.000314285	0.00154004	0.258618
O00151	PDLIM1	0.112	0.987	7.01022	0.000314824	0.00154154	0.256701
Q9H061	TMEM126A	-0.171	0.999833	-7.00891	0.000315162	0.00154206	0.255501
P11498	PC	-0.202	1.011	-7.0054	0.000316071	0.00154536	0.25228
Q6P587	FAHD1	-0.14	1.003	-7.002	0.000316956	0.00154786	0.249153
P28070	PSMB4	0.193333	0.994	7.00164	0.000317048	0.00154786	0.248826
Q9ULF5	SLC39A10	-0.183	1.0095	-6.99815	0.000317957	0.00154977	0.245623
P60842	EIF4A1	0.139	0.9955	6.99769	0.000318077	0.00154977	0.245201
P54259	ATN1	0.192	0.993333	6.99745	0.000318142	0.00154977	0.244974
Q99426	TBCB	0.199667	0.9935	6.99521	0.000318727	0.00155148	0.242917
A2CJ06	DYTN	0.185	0.993833	6.99347	0.000319184	0.00155223	0.241316
Q14152	EIF3A	0.117333	0.996333	6.99253	0.000319429	0.00155223	0.240457
Q9BRP1	PDCD2L	0.168333	0.9945	6.99195	0.000319583	0.00155223	0.239917
Q9Y3F4	STRAP	0.134333	1.00117	6.99093	0.00031985	0.00155238	0.238985
Q96AE7	TTC17	-0.224	1.01433	-6.98792	0.000320642	0.00155509	0.236217
Q9NZL4	HSPBP1	0.128667	1.00067	6.9857	0.000321229	0.0015568	0.234172
P62191	PSMC1	0.114	0.993667	6.98415	0.000321639	0.00155703	0.232743
Q8WWK9	CKAP2	0.125	1.00183	6.98375	0.000321746	0.00155703	0.232372
Q9Y5L4	TIMM13	-0.128	1.007	-6.98244	0.000322091	0.00155756	0.231173
P08962	CD63	-0.196667	1.00367	-6.97927	0.000322932	0.00156049	0.228256
Q9H0U6	MRPL18	-0.149667	1.00783	-6.97649	0.000323672	0.00156292	0.225696
Q14576	ELAVL3	-0.181333	1.00933	-6.97453	0.000324195	0.00156431	0.223889
P40189	IL6ST	-0.176333	1.01217	-6.97164	0.000324968	0.0015669	0.221226
P25789	PSMA4	0.161333	0.983333	6.9697	0.000325489	0.00156826	0.219434
O75746	SLC25A12	-0.115	1.0065	-6.9607	0.000327915	0.0015788	0.211128
P29144	TPP2	0.119	1.00083	6.95847	0.000328516	0.00158055	0.209078
Q92621	NUP205	-0.124333	1.00817	-6.95404	0.000329722	0.00158336	0.204981
Q8NBS9	TXNDC5	-0.132333	1.01017	-6.95384	0.000329775	0.00158336	0.204802
P32322	PYCR1	-0.131333	1.00767	-6.95347	0.000329877	0.00158336	0.204456
Q8ND56	LSM14A	0.170667	0.984	6.95281	0.000330056	0.00158336	0.203848
Q96GC5	MRPL48	-0.167	0.995167	-6.95031	0.000330738	0.00158513	0.20154
Q7Z7H5	TMED4	-0.167667	1.01217	-6.94971	0.000330903	0.00158513	0.20098
P30084	ECHS1	-0.135	1.00183	-6.94514	0.000332153	0.00158997	0.196763
P53597	SUCLG1	-0.117667	1.00383	-6.94342	0.000332628	0.00159022	0.195165
Q70IA6	MOB2	0.164333	0.995167	6.9432	0.000332686	0.00159022	0.194968
Q8TDW0	LRRC8C	-0.145667	1.01183	-6.94085	0.000333333	0.00159216	0.192796
Q9NV66	TYW1	-0.145	1.00783	-6.93978	0.000333629	0.00159243	0.191802
P13987	CD59	-0.209667	1.00417	-6.93759	0.000334233	0.00159351	0.18978
P29323	EPHB2	-0.152	1.00533	-6.93722	0.000334336	0.00159351	0.189435
P83436	COG7	0.120333	1.0015	6.92874	0.000336691	0.00160358	0.181585
P63098	PPP3R1	0.115	0.990833	6.9273	0.000337091	0.00160433	0.180255
Q15814	TBCC	0.121333	0.997	6.92445	0.00033789	0.00160601	0.177609
Q15018	ABRAXAS2	0.179667	0.993833	6.92431	0.000337929	0.00160601	0.177479
Q9Y2S7	POLDIP2	-0.221	1.00183	-6.92245	0.00033845	0.00160687	0.175755
O00299	CLIC1	0.14	0.991333	6.92193	0.000338594	0.00160687	0.175277
P12109	COL6A1	-0.193	1.01617	-6.90614	0.00034306	0.00162689	0.160621
Q9BT09	CNPY3	-0.161333	1.00867	-6.90164	0.000344344	0.00163182	0.156443
Q9NR50	EIF2B3	0.114333	0.9875	6.90019	0.000344757	0.00163261	0.155099
P62277	RPS13	-0.108667	1.007	-6.89888	0.000345133	0.00163322	0.153881
P14923	JUP	-0.147333	1.01133	-6.8943	0.000346451	0.00163829	0.149618
Q6P1K8	GTF2H2C	0.198	0.993667	6.89204	0.000347101	0.00164019	0.147522
P51648	ALDH3A2	-0.175333	0.996333	-6.88963	0.000347799	0.00164231	0.145275
O15061	SYNM	-0.188333	1.0095	-6.88863	0.000348088	0.00164251	0.144346
Q9H4A6	GOLPH3	0.144667	0.995667	6.88345	0.000349592	0.00164843	0.139523
Q9ULW0	TPX2	0.123333	0.997333	6.8802	0.000350538	0.00165172	0.1365
P30101	PDIA3	-0.111667	1.00717	-6.87713	0.000351437	0.00165478	0.133634
P06748	NPM1	0.104	0.991667	6.87331	0.000352555	0.00165857	0.13008
Q9Y6D9	MAD1L1	0.124667	0.998333	6.87268	0.000352742	0.00165857	0.129486
A6NHR9	SMCHD1	-0.134	1.00533	-6.86726	0.00035434	0.00166342	0.124432
Q9NRZ5	AGPAT4	-0.19	1.00933	-6.86687	0.000354454	0.00166342	0.124073
P08195	SLC3A2	-0.170667	1.00767	-6.86596	0.000354724	0.00166342	0.12322
Q9BZ95	NSD3	-0.144	1.00633	-6.86577	0.00035478	0.00166342	0.123044
Q15413	RYR3	-0.343667	1.0155	-6.86049	0.000356345	0.00166873	0.118118
P61225	RAP2B	-0.129	1.00683	-6.85936	0.000356683	0.00166873	0.11706
O94925	GLS	-0.242667	1.019	-6.8581	0.000357057	0.00166873	0.115887
Q15436	SEC23A	0.117	0.9925	6.85782	0.00035714	0.00166873	0.115626
Q3KQZ1	SLC25A35	-0.189333	1.01	-6.85771	0.000357172	0.00166873	0.115527
P35610	SOAT1	-0.214667	1.005	-6.85632	0.000357587	0.0016695	0.114227
Q9NUE0	ZDHHC18	-0.163667	1.00883	-6.8529	0.000358609	0.00167309	0.111034
Q04323	UBXN1	0.193	0.9935	6.84766	0.000360185	0.00167883	0.106129
Q9Y2C4	EXOG	-0.316333	1.01483	-6.84566	0.000360788	0.00167883	0.10426
O75976	CPD	-0.199333	1.00733	-6.84525	0.00036091	0.00167883	0.10388
Q9Y224	RTRAF	0.147667	0.991167	6.84466	0.000361087	0.00167883	0.103332
P62879	GNB2	-0.121	1.0125	-6.84457	0.000361114	0.00167883	0.103248
Q96PC5	MIA2	-0.228667	1.01133	-6.84376	0.000361361	0.00167883	0.102484
Q9NRN7	AASDHPPT	0.222	0.991	6.84125	0.000362121	0.00168118	0.100134
Q6P1X6	C8orf82	-0.160667	1.012	-6.83889	0.000362835	0.00168332	0.09793
Q96ER9	CCDC51	-0.208667	1.01167	-6.83397	0.000364331	0.00168908	0.0933276
P40337	VHL	0.112333	0.997167	6.8245	0.000367234	0.00170134	0.0844496
P11310	ACADM	-0.145667	1.0115	-6.8189	0.000368962	0.00170816	0.0791977
Q9H6Z4	RANBP3	0.160667	1.00133	6.81621	0.000369794	0.00171078	0.0766772
Q9BTT4	MED10	0.725	0.972167	6.8154	0.000370045	0.00171078	0.0759192
O14908	GIPC1	0.144333	0.9925	6.80951	0.000371879	0.00171689	0.0703897
Q9Y287	ITM2B	-0.205333	1.01	-6.80949	0.000371885	0.00171689	0.0703693
P04183	TK1	0.165333	0.994	6.80528	0.000373204	0.00172122	0.0664086
Q96LW7	CARD19	-0.196667	1.00967	-6.80484	0.000373342	0.00172122	0.0659956
O60826	CCDC22	0.15	0.99	6.80134	0.000374439	0.00172507	0.0627145
Q96TC7	RMDN3	-0.199333	0.998	-6.79921	0.000375111	0.00172671	0.0607094
P05165	PCCA	-0.163	1.00517	-6.79857	0.000375314	0.00172671	0.0601031
Q12841	FSTL1	-0.182	1.00933	-6.79565	0.000376235	0.00172974	0.0573609
Q6UX04	CWC27	0.168	1.006	6.79465	0.000376553	0.00173	0.0564176
O95999	BCL10	0.161	0.994833	6.79311	0.000377039	0.00173078	0.0549744
Q8WWI5	SLC44A1	-0.189333	0.991333	-6.79246	0.000377245	0.00173078	0.0543615
P28074	PSMB5	0.163	0.987167	6.78996	0.000378039	0.00173323	0.0520096
Q9H6A9	PCNX3	-0.379333	1.01733	-6.78791	0.000378691	0.00173501	0.050082
P54652	HSPA2	0.115667	0.996167	6.78614	0.000379256	0.00173562	0.0484154
P63279	UBE2I	0.175	0.9895	6.78586	0.000379347	0.00173562	0.0481478
P50613	CDK7	0.117333	0.989333	6.78023	0.000381149	0.00174266	0.042845
Q9UKK9	NUDT5	0.106	0.993667	6.77812	0.000381829	0.00174457	0.0408513
Q14703	MBTPS1	-0.324667	1.01533	-6.77403	0.000383145	0.00174937	0.0370023
P43686	PSMC4	0.168	0.996333	6.772	0.000383802	0.00175116	0.0350882
Q9NWV4	CZIB	0.135667	0.991833	6.77059	0.00038426	0.00175204	0.033754
O75445	USH2A	0.231667	0.9915	6.76808	0.000385072	0.00175454	0.0313916
Q8TBE9	NANP	0.169667	1.0025	6.76632	0.000385647	0.00175588	0.0297226
P30419	NMT1	0.140333	0.991833	6.76555	0.000385895	0.00175588	0.0290025
O14656	TOR1A	-0.253333	1.00133	-6.76204	0.000387039	0.00175987	0.0256907
Q6NVY1	HIBCH	-0.134	1.003	-6.76026	0.000387621	0.00175993	0.02401
P27361	MAPK3	0.147667	1.0025	6.76001	0.000387706	0.00175993	0.0237655
P41970	ELK3	-0.256333	1.0125	-6.75776	0.000388442	0.00175993	0.0216437
Q9Y4K4	MAP4K5	0.110333	0.999167	6.75775	0.000388445	0.00175993	0.0216363
Q86XI2	NCAPG2	-0.130667	1.01067	-6.75643	0.000388878	0.00175993	0.0203908
O76095	JTB	-0.277333	1.01333	-6.75643	0.000388879	0.00175993	0.0203864
P30405	PPIF	-0.203333	1.007	-6.75633	0.000388911	0.00175993	0.020294
O43824	GTPBP6	-0.180667	1.009	-6.75077	0.000390744	0.00176401	0.0150352
Q8IXM2	BAP18	0.257667	0.990833	6.7507	0.000390765	0.00176401	0.0149761
P49642	PRIM1	0.119667	1.00383	6.75044	0.000390853	0.00176401	0.0147232
O75940	SMNDC1	0.156667	1.00067	6.74976	0.000391077	0.00176401	0.0140828
P01889	HLA-B	-0.243	1.01217	-6.74956	0.000391144	0.00176401	0.0138899
O60609	GFRA3	-0.250667	1.01233	-6.73498	0.000395999	0.00178469	9.16e-05
Q03518	TAP1	-0.285667	1.01383	-6.72849	0.000398182	0.0017928	-0.00605789
P57076	CFAP298	0.198667	0.993667	6.72802	0.000398341	0.0017928	-0.00650393
P61289	PSME3	0.157	0.993167	6.7261	0.000398989	0.0017945	-0.0083226
Q9Y305	ACOT9	-0.119333	1	-6.72421	0.000399627	0.00179615	-0.010111
Q9UPQ9	TNRC6B	0.183667	0.9895	6.71326	0.000403356	0.00181168	-0.0205005
O75177	SS18L1	0.224667	0.992	6.70572	0.000405948	0.00182209	-0.0276645
Q9NR56	MBNL1	0.112333	0.985167	6.70199	0.000407236	0.00182663	-0.0312079
L0R819	ASDURF	0.160667	0.995333	6.70044	0.000407776	0.00182671	-0.03269
Q8WWM7	ATXN2L	0.135	0.992167	6.70035	0.000407805	0.00182671	-0.0327704
Q14160	SCRIB	-0.106667	1.00333	-6.69737	0.000408839	0.00183011	-0.0356022
P49914	MTHFS	0.117333	0.997	6.68259	0.000414018	0.00185204	-0.0496821
Q6P1J9	CDC73	0.121333	0.993	6.67976	0.000415016	0.00185453	-0.0523763
P11182	DBT	-0.126667	1.01	-6.67851	0.000415459	0.00185453	-0.0535688
Q15800	MSMO1	-0.329333	1.016	-6.67767	0.000415755	0.00185453	-0.0543661
O95571	ETHE1	-0.160333	1.0135	-6.67647	0.000416183	0.00185453	-0.0555164
P42892	ECE1	-0.224	1.006	-6.67572	0.000416449	0.00185453	-0.0562314
P06241	FYN	-0.183333	1.00933	-6.67544	0.000416548	0.00185453	-0.0564981
Q13257	MAD2L1	0.169333	0.985	6.675	0.000416704	0.00185453	-0.0569167
P31689	DNAJA1	0.134333	0.998833	6.67469	0.000416815	0.00185453	-0.0572153
P09936	UCHL1	0.113333	0.998333	6.67321	0.000417341	0.00185563	-0.0586254
Q8WVM7	STAG1	-0.123667	1.0025	-6.66666	0.000419678	0.00186353	-0.0648719
Q8N5N7	MRPL50	-0.431333	1.02	-6.66665	0.000419682	0.00186353	-0.0648826
Q9BT25	HAUS8	0.246	0.991333	6.66527	0.000420179	0.00186449	-0.0662059
Q5T9L3	WLS	-0.172	1.011	-6.66328	0.000420894	0.00186641	-0.0681068
Q8ND24	RNF214	0.155333	0.988	6.66234	0.000421231	0.00186666	-0.069002
P11413	G6PD	0.124333	0.993833	6.66108	0.000421684	0.00186676	-0.0702067
Q969T7	NT5C3B	0.240667	0.992	6.66071	0.000421816	0.00186676	-0.0705562
Q9NPA0	EMC7	-0.237667	1.01783	-6.65745	0.000422994	0.00187072	-0.0736741
Q9H1Z4	WDR13	0.203667	0.993167	6.65168	0.000425086	0.00187872	-0.0791936
Q12980	NPRL3	-0.175333	1.009	-6.64189	0.000428659	0.00189251	-0.0885549
Q9Y262	EIF3L	0.118333	0.9935	6.64157	0.000428778	0.00189251	-0.0888671
P16070	CD44	-0.214	1.01867	-6.63973	0.000429453	0.00189368	-0.0906268
Q9NR12	PDLIM7	0.124333	0.983167	6.63929	0.000429616	0.00189368	-0.0910504
Q15043	SLC39A14	-0.305667	1.01417	-6.63524	0.000431109	0.001899	-0.0949301
P20020	ATP2B1	-0.185	1.0095	-6.63374	0.000431662	0.00190017	-0.0963639
Q9BYC5	FUT8	-0.275667	1.0195	-6.6326	0.000432085	0.00190077	-0.0974611
O43837	IDH3B	-0.285	1.01583	-6.63119	0.000432607	0.00190094	-0.0988116
Q92968	PEX13	-0.201	1.01017	-6.63095	0.000432696	0.00190094	-0.0990417
Q8NC51	SERBP1	0.130333	1.00117	6.62759	0.000433943	0.00190515	-0.102259
O43795	MYO1B	-0.112667	1.005	-6.62599	0.000434541	0.00190539	-0.103801
Q96EU7	C1GALT1C1	-0.24	1.01167	-6.6259	0.000434573	0.00190539	-0.103884
Q86SQ7	SDCCAG8	0.234333	0.992167	6.62222	0.000435947	0.00191015	-0.107413
P21291	CSRP1	0.11	0.996	6.62028	0.000436672	0.00191206	-0.109272
O00762	UBE2C	0.13	0.994667	6.61896	0.000437167	0.00191297	-0.11054
Q14258	TRIM25	0.122333	0.996833	6.61752	0.00043771	0.00191408	-0.111929
Q9NZL9	MAT2B	0.123667	1.0025	6.61483	0.000438723	0.0019161	-0.114513
Q14807	KIF22	-0.118	1.00467	-6.61419	0.000438964	0.0019161	-0.115127
Q6P1L8	MRPL14	-0.183333	1.015	-6.61335	0.000439281	0.0019161	-0.115934
Q9HD23	MRS2	-0.187667	1.00383	-6.61322	0.000439328	0.0019161	-0.116055
P00558	PGK1	0.108667	0.996667	6.61191	0.000439822	0.00191699	-0.117313
P18615	NELFE	0.172333	0.9975	6.60973	0.000440647	0.00191932	-0.119408
O75326	SEMA7A	-0.202	1.027	-6.60851	0.000441111	0.00191996	-0.120586
Q92905	COPS5	0.155667	0.9935	6.60739	0.000441534	0.00191996	-0.121658
P09622	DLD	-0.129333	1.00667	-6.60705	0.000441663	0.00191996	-0.121984
Q9Y666	SLC12A7	-0.268333	1.0125	-6.59309	0.000447	0.00194144	-0.13542
P01116	KRAS	-0.152	1.008	-6.59259	0.000447191	0.00194144	-0.135896
Q5VTR2	RNF20	0.121667	0.991167	6.58949	0.000448388	0.00194536	-0.138886
Q96G75	RMND5B	0.147667	0.9955	6.5883	0.000448849	0.00194609	-0.140037
P50990	CCT8	0.106	0.992	6.58649	0.00044955	0.00194785	-0.14178
Q8NEC7	GSTCD	0.209333	0.993	6.58261	0.000451052	0.00195309	-0.145513
Q8IYB5	SMAP1	0.128667	1.00267	6.58015	0.000452011	0.00195596	-0.147888
P14868	DARS1	0.107667	0.9905	6.57817	0.000452784	0.00195802	-0.149799
O15498	YKT6	-0.130333	1.01083	-6.57644	0.000453458	0.00195966	-0.151464
Q9HCE5	METTL14	0.162	0.992	6.57441	0.000454253	0.00196064	-0.153423
O14939	PLD2	-0.138333	1.01717	-6.57435	0.000454277	0.00196064	-0.15348
O75382	TRIM3	0.118333	0.991833	6.57153	0.000455385	0.00196189	-0.156205
O75717	WDHD1	0.128667	0.996667	6.57121	0.000455511	0.00196189	-0.156516
P22033	MMUT	-0.393667	0.9935	-6.57089	0.000455638	0.00196189	-0.156828
Q6UW63	POGLUT2	-0.213667	1.00183	-6.5706	0.000455752	0.00196189	-0.157107
P43304	GPD2	-0.159	1.0135	-6.56858	0.000456547	0.00196404	-0.159056
Q15526	SURF1	-0.243333	1.01933	-6.56613	0.000457512	0.00196653	-0.161418
O95218	ZRANB2	0.178667	0.983333	6.56561	0.000457719	0.00196653	-0.161924
P54920	NAPA	-0.104333	1.00383	-6.56436	0.000458215	0.00196739	-0.163136
P52434	POLR2H	0.136667	0.994	6.56289	0.000458796	0.00196755	-0.164552
P14921	ETS1	0.128	0.989	6.56276	0.000458848	0.00196755	-0.16468
Q15596	NCOA2	0.222333	0.9765	6.56104	0.000459529	0.0019692	-0.166337
P00533	EGFR	-0.149333	1.003	-6.56012	0.000459894	0.00196949	-0.167226
Q8N183	NDUFAF2	-0.155	1.00883	-6.55821	0.000460654	0.00197147	-0.169073
Q7Z739	YTHDF3	0.131667	0.993833	6.54892	0.000464371	0.00198609	-0.178061
Q5VW32	BROX	0.119667	0.9965	6.54682	0.000465218	0.00198843	-0.180101
Q7Z5G4	GOLGA7	-0.158333	1.00717	-6.54181	0.000467238	0.00199578	-0.184946
Q13838	DDX39B	0.179	0.989167	6.53724	0.000469095	0.0020007	-0.189381
O14494	PLPP1	-0.297333	1.014	-6.53686	0.000469248	0.0020007	-0.189747
P30048	PRDX3	-0.141333	1.00133	-6.5365	0.000469396	0.0020007	-0.1901
Q9H7E9	C8orf33	0.125	1.00417	6.536	0.000469597	0.0020007	-0.190579
Q14165	MLEC	-0.22	1	-6.53299	0.000470825	0.00200464	-0.193499
Q9Y450	HBS1L	0.121667	0.988167	6.53189	0.000471274	0.00200526	-0.194564
Q96AY3	FKBP10	-0.128667	1.006	-6.52996	0.000472063	0.00200613	-0.196436
Q9H0U4	RAB1B	-0.138	1.014	-6.52991	0.000472084	0.00200613	-0.196486
Q96K19	RNF170	-0.201	1.00217	-6.52748	0.000473082	0.00200908	-0.198848
Q9H2K0	MTIF3	-0.188	1.00967	-6.52342	0.00047475	0.00201488	-0.202785
O00330	PDHX	-0.147667	1.00983	-6.51754	0.000477182	0.0020239	-0.208499
Q96CG8	CTHRC1	-0.154	1.00833	-6.51347	0.000478869	0.00202975	-0.212446
O43463	SUV39H1	-0.269667	1.01317	-6.51196	0.000479499	0.00203113	-0.213918
Q9Y697	NFS1	-0.148	0.999333	-6.5094	0.000480566	0.00203435	-0.216404
P49023	PXN	0.129667	0.991167	6.50839	0.000480991	0.00203484	-0.217391
Q00341	HDLBP	0.110333	0.9955	6.50754	0.000481348	0.00203505	-0.21822
Q5VWQ8	DAB2IP	0.201333	0.993667	6.49729	0.000485659	0.00205197	-0.228195
Q9P2B2	PTGFRN	-0.165667	1.0015	-6.49483	0.000486699	0.00205506	-0.230586
Q8TBC4	UBA3	0.1	0.996667	6.49191	0.000487938	0.00205897	-0.23343
P08238	HSP90AB1	0.119333	1.00133	6.48693	0.00049006	0.00206661	-0.238284
Q96FX7	TRMT61A	0.196333	0.992833	6.48386	0.000491377	0.00207085	-0.241285
Q02447	SP3	0.170667	0.994667	6.47998	0.000493044	0.00207655	-0.245072
Q8N567	ZCCHC9	0.183333	0.994	6.47112	0.000496868	0.00209133	-0.253714
Q9Y223	GNE	0.118	0.997667	6.46976	0.000497459	0.00209249	-0.255043
P13196	ALAS1	-0.188	1.00033	-6.46692	0.000498698	0.00209637	-0.257825
P19438	TNFRSF1A	-0.227	1.01117	-6.46281	0.000500493	0.00210258	-0.261842
Q16831	UPP1	0.127667	0.9905	6.4619	0.000500888	0.00210265	-0.262726
Q96MR6	CFAP57	0.217333	0.992333	6.46132	0.000501144	0.00210265	-0.263297
Q9Y2I2	NTNG1	-0.231333	1.011	-6.4546	0.000504097	0.0021137	-0.269868
O95602	POLR1A	-0.133333	1.00933	-6.45311	0.000504755	0.00211512	-0.271327
P31948	STIP1	0.1	0.989333	6.43846	0.000511279	0.00214071	-0.285688
Q92882	OSTF1	0.139667	1.00017	6.43794	0.000511509	0.00214071	-0.286191
Q96AX1	VPS33A	0.166667	0.992667	6.43425	0.00051317	0.00214631	-0.289817
Q9NVR5	DNAAF2	0.139333	0.996667	6.43255	0.000513936	0.00214815	-0.291485
P46777	RPL5	0.117667	0.9965	6.42739	0.000516267	0.00215586	-0.296546
P02795	MT2A	-0.337667	1.0155	-6.42703	0.000516431	0.00215586	-0.296902
P52701	MSH6	0.129	0.997167	6.42567	0.000517046	0.00215706	-0.298233
P00414	MT-CO3	-0.229667	1.01183	-6.42496	0.000517369	0.00215706	-0.298931
Q96JI7	SPG11	-0.207333	1.01067	-6.42409	0.000517765	0.00215736	-0.299787
P52788	SMS	0.134667	0.989667	6.41975	0.000519743	0.00216424	-0.304051
P31749	AKT1	0.119667	0.9955	6.4181	0.000520498	0.00216602	-0.305674
Q9NPF5	DMAP1	-0.119	1.0045	-6.41639	0.000521283	0.00216792	-0.30736
Q6P1L5	FAM117B	0.280667	0.989333	6.41404	0.00052236	0.00216969	-0.309668
O95785	WIZ	-0.122667	1.011	-6.414	0.00052238	0.00216969	-0.30971
P56945	BCAR1	0.178333	0.996167	6.41332	0.000522691	0.00216969	-0.310376
Q5SW79	CEP170	0.107667	0.9965	6.41091	0.000523798	0.00217292	-0.31274
Q9Y3Z3	SAMHD1	0.111333	1.001	6.4039	0.000527043	0.00218502	-0.319648
Q15031	LARS2	-0.121333	1.00333	-6.39978	0.000528957	0.00218989	-0.323702
Q5SWX8	ODR4	-0.178333	1.00683	-6.39954	0.000529067	0.00218989	-0.323934
Q16630	CPSF6	0.161667	0.992167	6.39907	0.00052929	0.00218989	-0.324405
P84077	ARF1	0.105	0.991167	6.39786	0.000529853	0.00218989	-0.325594
O43657	TSPAN6	-0.205333	1.01	-6.39782	0.000529871	0.00218989	-0.325632
Q8N6G5	CSGALNACT2	0.143667	0.995833	6.39703	0.000530241	0.00219006	-0.326414
P16152	CBR1	0.152667	1	6.3931	0.00053208	0.00219514	-0.330285
P63208	SKP1	-0.246667	0.996667	-6.39298	0.000532134	0.00219514	-0.330399
Q7Z4H8	POGLUT3	-0.107333	1.007	-6.38871	0.000534145	0.00220206	-0.334616
P49756	RBM25	0.162667	0.998667	6.38574	0.000535545	0.00220646	-0.337543
P82979	SARNP	0.171667	0.995167	6.3778	0.000539311	0.0022206	-0.345381
Q15392	DHCR24	-0.249333	1.021	-6.37559	0.000540369	0.00222279	-0.347571
Q9H019	MTFR1L	-0.208333	0.994833	-6.37528	0.000540514	0.00222279	-0.347872
Q6XZF7	DNMBP	0.124333	0.999167	6.37418	0.00054104	0.00222357	-0.348959
O95630	STAMBP	0.217333	0.990333	6.37279	0.000541705	0.00222492	-0.350332
Q9H7H0	METTL17	-0.295667	1.01383	-6.36991	0.000543088	0.00222807	-0.353184
Q9Y6D6	ARFGEF1	0.115333	0.988	6.36958	0.000543247	0.00222807	-0.353511
Q9P0J7	KCMF1	0.170667	1.01733	6.36909	0.00054348	0.00222807	-0.353991
Q9Y217	MTMR6	-0.202667	1.00933	-6.36468	0.000545603	0.00223538	-0.35835
P06865	HEXA	-0.106	1.00667	-6.36357	0.000546141	0.00223621	-0.359453
P53365	ARFIP2	0.156	0.995	6.36154	0.000547124	0.00223885	-0.361463
Q969Z3	MTARC2	-0.232333	1.0115	-6.35798	0.00054885	0.00224452	-0.364985
Q92536	SLC7A6	-0.279667	1.0115	-6.3525	0.000551518	0.00225405	-0.370409
Q6IN85	PPP4R3A	0.193333	0.980667	6.34884	0.000553311	0.00225998	-0.374038
Q96C86	DCPS	0.213	0.982833	6.34164	0.000556854	0.00227305	-0.381174
Q08426	EHHADH	-0.147	1.01717	-6.339	0.000558157	0.00227696	-0.383789
O14980	XPO1	0.096	0.999333	6.33596	0.000559669	0.00228173	-0.386813
Q9Y248	GINS2	0.266667	0.990667	6.3335	0.000560891	0.00228369	-0.389252
Q9Y6M5	SLC30A1	-0.169	1.0085	-6.33296	0.000561158	0.00228369	-0.389785
P07358	C8B	-0.279667	1.01317	-6.33291	0.000561184	0.00228369	-0.389837
P27348	YWHAQ	0.106	0.99	6.33196	0.000561656	0.00228421	-0.390777
O60508	CDC40	-0.136667	1.01167	-6.33054	0.000562365	0.00228473	-0.392188
Q15542	TAF5	0.142667	0.995667	6.33032	0.000562475	0.00228473	-0.392406
Q09666	AHNAK	-0.0946667	1.006	-6.32884	0.000563215	0.00228634	-0.393876
Q9Y493	ZAN	-0.134	1.00733	-6.32053	0.000567392	0.00230188	-0.402138
Q9Y624	F11R	-0.176333	0.9985	-6.31565	0.000569862	0.00231049	-0.406996
O95210	STBD1	-0.164333	1.0065	-6.31257	0.000571424	0.0023154	-0.410055
P00491	PNP	0.116333	0.999167	6.30642	0.000574565	0.00232671	-0.416186
P30837	ALDH1B1	-0.161	1.01417	-6.30381	0.000575899	0.00233007	-0.418779
P54725	RAD23A	0.177	0.981167	6.30343	0.000576098	0.00233007	-0.419165
Q9BZG1	RAB34	-0.105333	1.007	-6.29995	0.000577887	0.00233588	-0.422632
P62070	RRAS2	-0.167667	1.00217	-6.29744	0.000579181	0.00233968	-0.425131
P14314	PRKCSH	-0.117667	1.00383	-6.29639	0.000579722	0.00234044	-0.426177
Q96GF1	RNF185	-0.124	1.00533	-6.28975	0.000583168	0.00235292	-0.432803
Q5XKP0	MICOS13	-0.255667	1.01217	-6.28041	0.000588051	0.00237117	-0.442126
O75844	ZMPSTE24	-0.199667	0.988833	-6.27692	0.000589893	0.00237685	-0.445622
Q14145	KEAP1	0.243333	0.991667	6.27638	0.000590177	0.00237685	-0.446161
P52888	THOP1	0.161667	0.997167	6.27343	0.000591736	0.00238159	-0.44911
P28370	SMARCA1	-0.118	0.999667	-6.2726	0.000592172	0.00238159	-0.449935
Q8IY33	MICALL2	0.152667	0.997333	6.27211	0.000592432	0.00238159	-0.450425
Q9H936	SLC25A22	-0.158667	1.01533	-6.26501	0.00059621	0.00239532	-0.457532
O43242	PSMD3	0.114667	0.994	6.25381	0.00060222	0.00241801	-0.468747
Q9Y3D7	PAM16	-0.152333	1.00683	-6.25293	0.0006027	0.00241846	-0.469636
Q9Y2U8	LEMD3	-0.168	1.01467	-6.24757	0.000605604	0.00242865	-0.475011
O14735	CDIPT	-0.24	1.012	-6.24353	0.0006078	0.00243543	-0.479057
Q9BZD4	NUF2	0.120333	0.999167	6.24301	0.000608083	0.00243543	-0.479579
Q63HN8	RNF213	-0.109333	1.00033	-6.24244	0.000608398	0.00243543	-0.480158
P06703	S100A6	0.213	0.981833	6.23773	0.000610977	0.00244428	-0.484886
Q01581	HMGCS1	0.099	0.995167	6.23566	0.000612115	0.00244735	-0.486967
Q92917	GPKOW	0.153	0.993833	6.23201	0.000614124	0.0024539	-0.49063
Q12999	TSPAN31	-0.162	1.00867	-6.22869	0.000615961	0.00245976	-0.493969
Q86SK9	SCD5	-0.258667	1.01267	-6.2252	0.000617896	0.002466	-0.497476
Q8IXQ5	KLHL7	-0.176667	1.02033	-6.22237	0.00061947	0.00247079	-0.500319
O00303	EIF3F	0.127667	1.00017	6.22149	0.000619963	0.00247127	-0.501209
Q9NPI6	DCP1A	0.116333	0.9995	6.21887	0.000621427	0.00247562	-0.503846
Q5T6F2	UBAP2	0.159	0.996167	6.21757	0.000622153	0.00247702	-0.505151
Q9Y371	SH3GLB1	0.131333	0.992667	6.21397	0.000624173	0.00248357	-0.508775
Q86VZ5	SGMS1	-0.128333	1.00683	-6.20809	0.000627488	0.00249483	-0.514697
Q9Y5P6	GMPPB	0.111	0.996833	6.20762	0.000627755	0.00249483	-0.515173
P54886	ALDH18A1	-0.129333	1.014	-6.20627	0.000628522	0.00249527	-0.516539
Q9H497	TOR3A	-0.134667	1.00733	-6.20609	0.00062862	0.00249527	-0.516712
O14757	CHEK1	0.104	0.998667	6.19946	0.000632396	0.00250876	-0.523407
Q8IWW6	ARHGAP12	0.187333	0.982667	6.19649	0.000634089	0.00251397	-0.526396
Q15084	PDIA6	-0.146667	1.00733	-6.19562	0.000634588	0.00251444	-0.527276
P29373	CRABP2	0.147333	0.995667	6.18711	0.000639488	0.00253234	-0.535875
Q92545	TMEM131	-0.164667	1.00867	-6.18385	0.00064137	0.00253828	-0.53916
Q8NBJ7	SUMF2	-0.109	1.00083	-6.18296	0.000641887	0.00253881	-0.540061
Q9Y5L0	TNPO3	0.126	0.996333	6.17806	0.000644738	0.00254856	-0.545014
Q7Z417	NUFIP2	0.177667	0.993167	6.17597	0.000645961	0.00255187	-0.547133
Q96B97	SH3KBP1	0.106667	0.994333	6.17244	0.000648031	0.00255852	-0.550709
Q9HBG4	ATP6V0A4	-0.175333	0.998	-6.16957	0.000649715	0.00256364	-0.55361
Q9Y679	AUP1	-0.204667	1.01167	-6.16643	0.000651564	0.00256941	-0.556788
Q8IWD4	CCDC117	0.163	0.994833	6.16548	0.000652125	0.00257009	-0.557749
P49589	CARS1	0.108667	0.987	6.16406	0.000652969	0.00257189	-0.559195
Q9BPX6	MICU1	-0.177333	1.002	-6.16335	0.000653387	0.00257201	-0.559911
Q3L8U1	CHD9	-0.205333	1.01033	-6.1621	0.000654125	0.00257338	-0.561172
Q9NV64	TMEM39A	-0.147	1.0075	-6.15993	0.000655417	0.00257694	-0.563379
Q15165	PON2	-0.179667	1.0015	-6.15604	0.000657732	0.0025845	-0.567319
Q15121	PEA15	0.174333	0.998167	6.15132	0.000660553	0.00259347	-0.572104
Q8IY95	TMEM192	-0.131667	1.0015	-6.15092	0.000660797	0.00259347	-0.572516
Q9P0V3	SH3BP4	-0.120667	1.01267	-6.14929	0.000661773	0.00259459	-0.574166
Q9Y3I0	RTCB	0.103	0.997167	6.14895	0.000661977	0.00259459	-0.57451
Q86TM6	SYVN1	-0.211	1.01617	-6.14849	0.000662256	0.00259459	-0.574982
Q9BY76	ANGPTL4	-0.168667	1.00867	-6.14565	0.000663967	0.00259975	-0.577866
Q6WKZ4	RAB11FIP1	-0.129	1.01017	-6.14332	0.000665373	0.00260333	-0.580231
Q9NS69	TOMM22	-0.161	1.0055	-6.14283	0.000665667	0.00260333	-0.580725
Q99615	DNAJC7	0.114	0.999333	6.14183	0.000666271	0.00260416	-0.581738
Q13601	KRR1	-0.104667	1.005	-6.13565	0.000670028	0.00261623	-0.588024
Q8N6M3	FITM2	-0.197333	1.02233	-6.13513	0.000670342	0.00261623	-0.588547
Q96IZ0	PAWR	0.102	0.973	6.13418	0.000670921	0.00261623	-0.589512
Q9BRT9	GINS4	0.137667	0.977833	6.13367	0.000671237	0.00261623	-0.590038
P35221	CTNNA1	-0.105	1.00617	-6.13328	0.000671471	0.00261623	-0.590429
Q96SQ9	CYP2S1	-0.362333	1.01583	-6.13286	0.000671729	0.00261623	-0.590857
Q14697	GANAB	-0.115333	1.01367	-6.13145	0.000672591	0.00261805	-0.592291
O00487	PSMD14	0.187	0.992167	6.12757	0.00067497	0.00262576	-0.596238
Q8TCG2	PI4K2B	-0.170667	1.009	-6.12579	0.000676064	0.00262847	-0.598047
C9J7I0	UMAD1	-0.190333	1.00917	-6.1244	0.000676922	0.00263027	-0.599466
Q13283	G3BP1	0.13	0.996	6.11301	0.000683986	0.00265616	-0.61107
Q08170	SRSF4	0.124	1.002	6.1117	0.000684802	0.00265777	-0.612403
Q6IAA8	LAMTOR1	-0.163333	1.00367	-6.10872	0.000686667	0.00266345	-0.615442
O43826	SLC37A4	-0.204667	1.02467	-6.10613	0.000688291	0.00266818	-0.618082
P55072	VCP	0.0933333	0.994	6.10211	0.00069082	0.00267642	-0.622181
O43432	EIF4G3	0.120667	1.005	6.09784	0.000693519	0.00268455	-0.62654
P51114	FXR1	0.118	0.991667	6.09751	0.000693729	0.00268455	-0.626877
P17987	TCP1	0.128	0.988333	6.08564	0.000701299	0.00271226	-0.639007
P01909	HLA-DQA1	0.139	0.995833	6.08422	0.000702212	0.00271421	-0.640462
P48060	GLIPR1	-0.204333	1.0085	-6.08192	0.00070369	0.00271643	-0.642812
Q96P70	IPO9	0.126333	1.00083	6.08178	0.000703783	0.00271643	-0.64296
Q6ZN55	ZNF574	0.227667	0.9755	6.08085	0.00070438	0.00271643	-0.643908
Q969W8	ZNF566	0.147667	0.9955	6.08024	0.000704773	0.00271643	-0.644531
Q9HC07	TMEM165	-0.225	1.02383	-6.08004	0.000704908	0.00271643	-0.644744
P04406	GAPDH	0.0956667	0.998833	6.07951	0.000705246	0.00271643	-0.64528
Q5TAQ9	DCAF8	0.107333	0.997	6.07825	0.000706061	0.00271799	-0.646572
O94919	ENDOD1	-0.166	1.019	-6.07655	0.000707164	0.00272065	-0.648316
Q9HCS7	XAB2	-0.115333	0.996667	-6.07452	0.000708481	0.00272413	-0.650395
P61224	RAP1B	-0.159667	1.0025	-6.0684	0.000712466	0.00273787	-0.656663
P34932	HSPA4	0.118	0.997333	6.06723	0.00071323	0.00273922	-0.657862
O95104	SCAF4	0.121667	0.988833	6.06405	0.000715314	0.00274563	-0.661123
Q68CZ6	HAUS3	0.124667	0.989333	6.06182	0.000716779	0.00274834	-0.663409
Q99666	RGPD5	-0.134667	1.00867	-6.06171	0.00071685	0.00274834	-0.66352
Q9BXP2	SLC12A9	-0.246	1.01167	-6.05884	0.000718742	0.002754	-0.666466
Q93009	USP7	0.0956667	0.994167	6.05411	0.000721869	0.00276319	-0.671317
P01130	LDLR	-0.127333	1.001	-6.05395	0.000721976	0.00276319	-0.671482
Q9UKU7	ACAD8	-0.139333	0.997	-6.0531	0.000722539	0.00276328	-0.672354
P48637	GSS	0.116667	0.996	6.05222	0.000723124	0.00276328	-0.673259
Q9NS73	MBIP	0.176333	0.989833	6.05096	0.000723962	0.00276328	-0.674553
Q9H469	FBXL15	0.178333	0.9945	6.05074	0.000724106	0.00276328	-0.674776
Q8IYA6	CKAP2L	0.112333	1.0005	6.05021	0.000724458	0.00276328	-0.675318
Q32P28	P3H1	-0.150667	1.00333	-6.05015	0.000724501	0.00276328	-0.675384
O43852	CALU	-0.127667	1.0045	-6.04848	0.000725612	0.00276593	-0.677097
P23528	CFL1	0.095	0.997833	6.04648	0.00072695	0.00276943	-0.679156
Q13564	NAE1	0.144667	0.994333	6.04084	0.000730731	0.00278121	-0.684954
P32004	L1CAM	-0.136667	1.00567	-6.04061	0.00073088	0.00278121	-0.685181
P26368	U2AF2	0.106333	0.996167	6.03035	0.000737818	0.00280519	-0.695739
Q96EK6	GNPNAT1	0.112667	0.999	6.03004	0.00073803	0.00280519	-0.696061
Q9BZC7	ABCA2	-0.330667	1.016	-6.02357	0.000742446	0.00282036	-0.702727
Q15363	TMED2	-0.187333	1.00167	-6.02268	0.000743056	0.00282106	-0.703645
P61981	YWHAG	0.108667	0.991667	6.02118	0.00074408	0.00282333	-0.705183
O15120	AGPAT2	-0.255	1.01183	-6.01929	0.000745383	0.00282571	-0.707139
P48723	HSPA13	-0.159333	1.00533	-6.01903	0.000745562	0.00282571	-0.707407
Q8WVP7	LMBR1	-0.29	1.01433	-6.01664	0.000747202	0.00283031	-0.709862
O14818	PSMA7	0.134333	1.00183	6.01506	0.000748293	0.00283154	-0.711492
Q9Y520	PRRC2C	0.103667	0.9975	6.01494	0.000748381	0.00283154	-0.711623
Q07864	POLE	-0.121667	0.993833	-6.01141	0.00075082	0.00283914	-0.715259
Q86SR1	GALNT10	-0.113	1.00617	-6.01035	0.000751554	0.00284015	-0.716352
Q8N128	FAM177A1	-0.161	1.00117	-6.00979	0.000751943	0.00284015	-0.71693
Q96AG3	SLC25A46	-0.165667	1.0085	-6.00378	0.00075613	0.00285434	-0.723135
P30040	ERP29	-0.0983333	1.00117	-6.00171	0.00075758	0.00285818	-0.725276
Q92542	NCSTN	-0.238333	1.01183	-5.99448	0.000762664	0.00287563	-0.73275
Q99598	TSNAX	0.160333	0.993167	5.9939	0.000763072	0.00287563	-0.733347
Q9P270	SLAIN2	0.175	0.9945	5.99151	0.000764763	0.00288036	-0.735821
O75822	EIF3J	0.096	1	5.98682	0.00076809	0.0028897	-0.740671
P27797	CALR	-0.098	1.003	-5.98678	0.000768115	0.0028897	-0.740707
Q9H4Z3	PCIF1	0.120333	0.995833	5.9806	0.000772529	0.00290191	-0.74711
P11047	LAMC1	-0.149	1.0135	-5.98054	0.000772568	0.00290191	-0.747167
Q8TB61	SLC35B2	-0.207667	1.0105	-5.9804	0.000772673	0.00290191	-0.747319
Q5VWN6	TASOR2	-0.115333	1.01267	-5.97524	0.000776376	0.00291416	-0.75266
Q5JWF2	GNAS	-0.122667	1.01567	-5.96751	0.000781968	0.00292972	-0.760679
O00186	STXBP3	-0.11	1.008	-5.96735	0.000782082	0.00292972	-0.760843
P30533	LRPAP1	-0.0976667	0.9985	-5.96719	0.000782195	0.00292972	-0.761004
Q9H9S3	SEC61A2	-0.234667	1.01133	-5.96706	0.00078229	0.00292972	-0.761139
Q9UHN6	CEMIP2	-0.101667	1.00583	-5.96477	0.00078396	0.00293431	-0.763522
Q15286	RAB35	-0.126	1.00667	-5.96256	0.000785572	0.00293869	-0.765817
O75381	PEX14	-0.244	1.001	-5.95997	0.000787461	0.00294409	-0.768501
O75964	ATP5MG	-0.170333	1.00017	-5.95108	0.000793999	0.00296527	-0.777738
P21860	ERBB3	-0.244667	1.01133	-5.95105	0.000794022	0.00296527	-0.777771
Q9BXB4	OSBPL11	0.198	0.996667	5.94966	0.000795047	0.00296743	-0.779212
P16333	NCK1	0.177333	0.981	5.94736	0.000796753	0.00297212	-0.781606
Q56P03	EAPP	0.141	0.9955	5.94558	0.000798074	0.00297537	-0.783457
Q14344	GNA13	-0.149333	1.004	-5.93873	0.000803181	0.00299273	-0.790583
Q6GMV3	PTRHD1	0.124	0.989333	5.93754	0.000804069	0.00299436	-0.791819
Q9NYY8	FASTKD2	-0.256667	1.016	-5.93658	0.000804787	0.00299534	-0.792816
Q99442	SEC62	-0.195667	0.995833	-5.93353	0.000807081	0.0030022	-0.795996
Q14690	PDCD11	-0.0963333	1.00783	-5.93046	0.000809391	0.0030091	-0.799189
P55060	CSE1L	0.104	0.995	5.92254	0.0008154	0.00302974	-0.807452
Q8WUY1	THEM6	-0.168333	1.0145	-5.9202	0.000817176	0.00303464	-0.809883
Q9Y3E5	PTRH2	-0.154	1.01567	-5.912	0.000823461	0.00305522	-0.818441
Q16718	NDUFA5	-0.233	1.02817	-5.91143	0.000823901	0.00305522	-0.819039
Q9UJU6	DBNL	0.118333	0.9985	5.91117	0.000824101	0.00305522	-0.81931
Q15642	TRIP10	0.0986667	1.003	5.90782	0.000826687	0.00306309	-0.82281
P43034	PAFAH1B1	0.105333	0.997333	5.90483	0.000829002	0.00306995	-0.825933
Q8TCZ2	CD99L2	-0.139	1.0075	-5.90292	0.00083049	0.00307374	-0.827938
Q15637	SF1	0.119	0.994833	5.89868	0.000833792	0.00308424	-0.832371
O75165	DNAJC13	-0.0923333	1.0085	-5.89668	0.000835352	0.00308828	-0.834458
Q9Y5U2	TSSC4	0.154	0.995333	5.89574	0.000836086	0.00308927	-0.835439
P61163	ACTR1A	0.108667	0.991667	5.89261	0.000838543	0.00309662	-0.838717
Q9BTV5	FSD1	0.114	1.00467	5.89082	0.000839953	0.0031001	-0.840593
Q9UBV8	PEF1	0.152	0.978333	5.88878	0.000841557	0.00310429	-0.842724
O60292	SIPA1L3	-0.105333	1.00233	-5.88752	0.000842552	0.00310624	-0.844045
Q9BQG2	NUDT12	-0.234333	1.0115	-5.88483	0.000844679	0.00311234	-0.846861
P25391	LAMA1	-0.153333	1.01933	-5.8831	0.000846051	0.00311567	-0.848674
P78317	RNF4	0.292333	0.988833	5.88015	0.000848398	0.00312251	-0.851768
O75369	FLNB	0.0886667	0.997333	5.87958	0.000848852	0.00312251	-0.852366
Q9Y6W3	CAPN7	0.128333	0.9955	5.87751	0.0008505	0.00312684	-0.854532
Q96IF1	AJUBA	0.100667	0.996	5.87599	0.000851718	0.00312958	-0.856131
P51808	DYNLT3	0.209	0.992833	5.87496	0.000852541	0.00313087	-0.85721
P34896	SHMT1	0.124	0.993	5.87156	0.000855266	0.00313913	-0.860774
Q15398	DLGAP5	0.146333	0.989833	5.86532	0.000860301	0.00315587	-0.867331
Q92769	HDAC2	0.121333	0.996	5.86186	0.000863103	0.00316439	-0.870964
O43752	STX6	-0.119	1.00983	-5.85983	0.000864753	0.00316869	-0.873097
Q9Y496	KIF3A	0.119667	0.998833	5.85776	0.000866438	0.00317311	-0.87527
Q8WX92	NELFB	0.158	0.995	5.85688	0.000867153	0.00317397	-0.876192
Q9UP83	COG5	0.117667	0.9975	5.8551	0.000868613	0.00317756	-0.87807
Q8N1G4	LRRC47	0.118667	0.999333	5.85426	0.000869294	0.0031783	-0.878947
Q9Y6X5	ENPP4	-0.199333	1.00667	-5.85232	0.000870884	0.00318126	-0.880988
Q99961	SH3GL1	0.130667	1.00367	5.8521	0.000871065	0.00318126	-0.881219
P17252	PRKCA	-0.145667	1.01717	-5.85035	0.000872503	0.00318455	-0.883061
Q9UNZ2	NSFL1C	0.125667	0.986833	5.84983	0.000872927	0.00318455	-0.883604
Q01518	CAP1	0.096	0.997333	5.84721	0.000875086	0.00319026	-0.886364
Q99996	AKAP9	0.146333	0.992167	5.84676	0.000875456	0.00319026	-0.886835
Q96K49	TMEM87B	-0.226	1.011	-5.84402	0.000877723	0.00319509	-0.889724
O94923	GLCE	-0.161	1.0105	-5.84399	0.000877746	0.00319509	-0.889754
Q9ULT8	HECTD1	0.0966667	0.996333	5.83915	0.000881761	0.00320794	-0.894851
Q6ZWJ1	STXBP4	0.180667	0.993667	5.83541	0.000884878	0.00321752	-0.898791
Q16637	SMN1	0.141667	0.989833	5.8325	0.000887309	0.00322338	-0.901856
Q99832	CCT7	0.102	1.001	5.83232	0.000887463	0.00322338	-0.902049
Q7L014	DDX46	0.12	0.988667	5.82869	0.000890512	0.00323202	-0.90588
O95872	GPANK1	-0.108333	1.00617	-5.82832	0.000890819	0.00323202	-0.906265
Q14315	FLNC	0.0883333	0.998167	5.81503	0.000902079	0.00327109	-0.920294
Q70E73	RAPH1	0.122667	0.996333	5.81205	0.000904633	0.00327855	-0.92345
Q9UK10	ZNF225	0.179	0.9945	5.8058	0.000909995	0.00329618	-0.930051
Q4KWH8	PLCH1	-0.126	1.00633	-5.80114	0.000914029	0.00330898	-0.934989
Q99570	PIK3R4	-0.0973333	1.01033	-5.79848	0.000916333	0.00331512	-0.937801
Q9BRX2	PELO	0.172333	0.9975	5.79803	0.000916724	0.00331512	-0.938278
Q6P2Q9	PRPF8	-0.0956667	1.00583	-5.79418	0.00092008	0.00332544	-0.942359
P19174	PLCG1	0.105667	0.9935	5.79355	0.000920631	0.00332562	-0.943027
Q9BUB7	TMEM70	-0.160667	1.00867	-5.79125	0.000922636	0.00333104	-0.945456
Q2TAM9	TUSC1	0.220667	0.992333	5.78919	0.00092444	0.00333574	-0.947637
Q9Y3A5	SBDS	0.127	0.996167	5.78745	0.000925971	0.00333944	-0.949485
Q13573	SNW1	-0.11	1.00833	-5.78638	0.000926916	0.00334028	-0.950625
Q9UIV1	CNOT7	0.167	0.990833	5.78604	0.00092721	0.00334028	-0.950979
A0MZ66	SHTN1	0.098	0.995667	5.7843	0.000928746	0.00334399	-0.952826
Q4J6C6	PREPL	-0.108333	0.998833	-5.78319	0.000929729	0.00334411	-0.954008
Q9BVV7	TIMM21	-0.175333	1.01133	-5.78312	0.000929788	0.00334411	-0.954079
Q9NQY0	BIN3	0.122333	0.998833	5.77336	0.000938452	0.00337344	-0.964437
O15371	EIF3D	0.123	0.993167	5.76969	0.000941729	0.00338338	-0.968328
Q9BY41	HDAC8	0.159667	0.994833	5.76849	0.00094281	0.003384	-0.969609
Q8NI60	COQ8A	-0.318	1.01567	-5.76836	0.000942923	0.003384	-0.969743
Q6YHK3	CD109	-0.115	1.0075	-5.76668	0.000944436	0.00338759	-0.971533
Q9BY42	RTF2	0.179333	0.986	5.76465	0.000946258	0.00339229	-0.973686
Q96HE7	ERO1A	-0.109667	1.01017	-5.7611	0.000949464	0.00340195	-0.977462
P50452	SERPINB8	0.178333	0.994167	5.75942	0.000950984	0.00340387	-0.979248
Q5TGZ0	MICOS10	-0.211	1.01083	-5.75937	0.000951027	0.00340387	-0.979299
P11362	FGFR1	-0.462667	1.02133	-5.75827	0.000952031	0.00340562	-0.980476
Q96NE9	FRMD6	0.123667	0.990833	5.74637	0.00096289	0.0034426	-0.99314
O75436	VPS26A	0.0966667	0.997667	5.74182	0.000967085	0.00345574	-0.997994
Q05519	SRSF11	0.115667	1.00217	5.7354	0.000973026	0.00347509	-1.00483
Q9H1B5	XYLT2	-0.164	1.00867	-5.73466	0.000973713	0.00347543	-1.00562
P06737	PYGL	0.0936667	0.9985	5.73396	0.000974371	0.00347543	-1.00637
Q8IXI2	RHOT1	-0.146	1.006	-5.73361	0.000974693	0.00347543	-1.00674
Q99613	EIF3C	0.102	0.997667	5.7286	0.000979371	0.0034867	-1.01209
Q9NR46	SH3GLB2	0.139	0.9985	5.72811	0.000979833	0.0034867	-1.01261
P04114	APOB	-0.134333	1.00417	-5.72809	0.000979854	0.0034867	-1.01264
Q53HC9	EIPR1	0.102	1.001	5.72798	0.000979959	0.0034867	-1.01276
P09629	HOXB7	0.268	0.990667	5.72499	0.000982758	0.00349478	-1.01594
Q9UQ90	SPG7	-0.113	1.00317	-5.7226	0.000985014	0.00350092	-1.0185
O94992	HEXIM1	0.121333	0.993	5.72174	0.00098582	0.00350097	-1.01942
Q8NI08	NCOA7	0.150667	0.995667	5.72146	0.000986085	0.00350097	-1.01972
P37840	SNCA	0.113	0.9905	5.72056	0.000986936	0.00350212	-1.02068
P56134	ATP5MF	-0.326	0.997	-5.71646	0.000990819	0.00351075	-1.02506
P51809	VAMP7	-0.196667	0.991667	-5.71635	0.000990925	0.00351075	-1.02518
Q9NW68	BSDC1	0.114333	0.991167	5.71631	0.00099096	0.00351075	-1.02522
Q09472	EP300	0.186333	0.9905	5.7119	0.000995159	0.00352375	-1.02994
Q96EV2	RBM33	0.151	0.996167	5.70903	0.000997897	0.00353155	-1.03301
P04179	SOD2	-0.135	1.00017	-5.70774	0.000999134	0.0035331	-1.03439
P60468	SEC61B	-0.264667	1.006	-5.70746	0.000999399	0.0035331	-1.03469
Q04760	GLO1	0.13	1.004	5.70014	0.00100644	0.00355609	-1.04253
P31946	YWHAB	0.109667	0.9925	5.69707	0.00100941	0.00356469	-1.04582
Q9NP92	MRPS30	-0.370333	1.0025	-5.69516	0.00101127	0.00356934	-1.04787
P57105	SYNJ2BP	-0.186	1.00833	-5.69444	0.00101197	0.0035699	-1.04864
P17544	ATF7	-0.137333	1.00767	-5.69342	0.00101296	0.00357112	-1.04973
Q86SQ4	ADGRG6	-0.165	1.00883	-5.69261	0.00101375	0.00357112	-1.0506
Q9Y3V2	RWDD3	0.247	0.991167	5.69242	0.00101393	0.00357112	-1.0508
Q9H9A6	LRRC40	0.099	0.993167	5.68861	0.00101765	0.00358233	-1.05489
Q9Y2D8	SSX2IP	-0.141333	1.008	-5.68268	0.00102347	0.0036009	-1.06126
Q9NP72	RAB18	-0.125667	1.0135	-5.679	0.0010271	0.00361174	-1.0652
P48634	PRRC2A	0.111333	0.990333	5.67673	0.00102935	0.0036166	-1.06765
P13667	PDIA4	-0.0903333	1.00917	-5.6765	0.00102957	0.0036166	-1.06789
Q04837	SSBP1	-0.152667	1.00133	-5.67191	0.00103413	0.0036307	-1.07283
Q5M775	SPECC1	-0.150667	1.014	-5.67116	0.00103488	0.00363139	-1.07363
Q96BT7	ALKBH8	0.166333	0.994833	5.66149	0.00104457	0.00366347	-1.08404
P84022	SMAD3	0.180333	0.993833	5.65924	0.00104684	0.0036687	-1.08645
P52597	HNRNPF	0.116667	0.994667	5.65891	0.00104717	0.0036687	-1.08681
P50991	CCT4	0.107	1.00183	5.65798	0.00104811	0.00367004	-1.08781
Q15723	ELF2	-0.111667	1.01217	-5.65558	0.00105054	0.00367663	-1.0904
Q9H741	SPRING1	-0.383	1.01783	-5.65273	0.00105343	0.00368479	-1.09346
O00469	PLOD2	-0.120667	1.01167	-5.65162	0.00105457	0.00368682	-1.09467
Q9H6T3	RPAP3	0.175667	1.00383	5.64942	0.00105681	0.00369197	-1.09703
Q13131	PRKAA1	0.114333	0.994167	5.64908	0.00105716	0.00369197	-1.0974
Q9BQ15	NABP2	0.124333	0.9965	5.64401	0.00106235	0.00370601	-1.10287
Q96QD9	FYTTD1	-0.192	1.00967	-5.64344	0.00106293	0.00370601	-1.10348
Q96F63	CCDC97	0.197	0.9935	5.64341	0.00106296	0.00370601	-1.10352
O75694	NUP155	-0.133667	1.0075	-5.64297	0.00106342	0.00370601	-1.10399
P82921	MRPS21	-0.175	0.986833	-5.64177	0.00106465	0.00370836	-1.10528
P59901	LILRA4	-0.157	1.00817	-5.63828	0.00106825	0.00371895	-1.10905
P55268	LAMB2	-0.121333	1.00267	-5.63668	0.0010699	0.00372274	-1.11078
P49585	PCYT1A	0.114667	0.994	5.63508	0.00107157	0.00372657	-1.11251
Q96FN4	CPNE2	-0.178667	1.01	-5.63163	0.00107514	0.00373704	-1.11623
Q86U44	METTL3	0.117333	1.00567	5.63088	0.00107593	0.00373782	-1.11704
P07992	ERCC1	0.186333	0.9855	5.62987	0.00107697	0.0037395	-1.11813
Q9H4L7	SMARCAD1	0.111667	0.999167	5.62858	0.00107832	0.0037422	-1.11952
Q8WXF1	PSPC1	0.119667	0.9915	5.62753	0.00107942	0.00374405	-1.12066
Q9Y5V3	MAGED1	0.186	0.987667	5.62515	0.00108191	0.00374948	-1.12323
Q9UKJ3	GPATCH8	0.139	0.985833	5.62496	0.00108212	0.00374948	-1.12344
Q8TBP6	SLC25A40	-0.151	1.0085	-5.6232	0.00108395	0.00375389	-1.12534
O43665	RGS10	0.2	0.996	5.62089	0.00108638	0.0037592	-1.12784
Q03519	TAP2	-0.393333	1.00733	-5.62067	0.00108662	0.0037592	-1.12808
Q99547	MPHOSPH6	0.238	0.991333	5.6167	0.00109081	0.00377173	-1.13238
Q96S66	CLCC1	-0.175	1.01983	-5.6157	0.00109187	0.00377183	-1.13346
Q9NVV4	MTPAP	-0.289667	1.0135	-5.61559	0.00109198	0.00377183	-1.13357
Q8IY81	FTSJ3	-0.0903333	1.00183	-5.61226	0.00109552	0.00378208	-1.13718
Q02790	FKBP4	0.0936667	0.996167	5.60914	0.00109884	0.00379158	-1.14056
Q8WZA1	POMGNT1	-0.121333	1.00667	-5.60404	0.0011043	0.00380843	-1.14609
Q9H6R6	ZDHHC6	-0.181667	1.00883	-5.60146	0.00110707	0.00381599	-1.14889
Q5VU92	DCAF12L1	0.173667	0.994833	5.59899	0.00110973	0.00382317	-1.15156
Q9BX59	TAPBPL	-0.264667	1.01267	-5.59647	0.00111245	0.00383055	-1.1543
P17152	TMEM11	-0.186667	1.00933	-5.59457	0.0011145	0.00383544	-1.15635
Q92900	UPF1	0.0916667	0.9965	5.59409	0.00111503	0.00383544	-1.15688
P49790	NUP153	-0.0876667	1.00083	-5.59232	0.00111694	0.00384003	-1.15879
O43598	DNPH1	0.258667	0.990667	5.589	0.00112056	0.00385048	-1.1624
Q8N3E9	PLCD3	-0.194	1.00933	-5.58731	0.00112241	0.00385418	-1.16424
P30038	ALDH4A1	-0.131667	1.00683	-5.58695	0.0011228	0.00385418	-1.16463
P10768	ESD	0.150333	0.994167	5.58602	0.00112381	0.00385565	-1.16564
Q86VS8	HOOK3	0.126333	1.00083	5.58048	0.0011299	0.00387342	-1.17166
P15927	RPA2	0.149333	0.991667	5.58024	0.00113016	0.00387342	-1.17192
O96005	CLPTM1	-0.171	1.00017	-5.57593	0.00113492	0.00388773	-1.17661
Q14011	CIRBP	-0.100667	1.00667	-5.57434	0.00113667	0.00389172	-1.17833
A1L188	NDUFAF8	0.184667	0.994333	5.57228	0.00113896	0.00389753	-1.18058
Q15631	TSN	0.104	0.990667	5.56951	0.00114204	0.00390605	-1.18359
P61962	DCAF7	0.139667	0.9975	5.56807	0.00114365	0.00390954	-1.18516
P82094	TMF1	-0.109333	1.00533	-5.56722	0.0011446	0.00391077	-1.18609
P18859	ATP5PF	-0.235	1.00983	-5.5666	0.0011453	0.00391113	-1.18677
O43237	DYNC1LI2	0.0993333	1.001	5.56424	0.00114794	0.00391813	-1.18933
P53396	ACLY	0.0946667	0.999	5.56139	0.00115113	0.00392697	-1.19243
Q9H553	ALG2	-0.159333	1.011	-5.56087	0.00115171	0.00392697	-1.193
P11908	PRPS2	0.161667	0.995167	5.55721	0.00115584	0.00393902	-1.19699
Q9H2U2	PPA2	-0.105667	1.0085	-5.55363	0.00115989	0.0039508	-1.20089
Q9BV57	ADI1	0.215667	0.992833	5.55277	0.00116087	0.00395209	-1.20183
Q9UKV5	AMFR	-0.342667	1.016	-5.55207	0.00116166	0.00395275	-1.20259
Q0VAQ4	SMAGP	-0.304333	1.01417	-5.54834	0.00116591	0.00396374	-1.20666
P55199	ELL	0.110333	0.991833	5.54818	0.00116609	0.00396374	-1.20684
Q9BTY7	HGH1	0.158	1.02433	5.54679	0.00116767	0.00396473	-1.20835
P05997	COL5A2	-0.108333	1.00617	-5.54633	0.00116821	0.00396473	-1.20886
Q8NBT0	POC1A	0.174	0.994333	5.54627	0.00116827	0.00396473	-1.20892
Q5U3C3	TMEM164	-0.237667	1.0115	-5.54583	0.00116877	0.00396473	-1.2094
Q9NYV4	CDK12	0.127333	1.00267	5.54414	0.00117071	0.00396927	-1.21125
O43805	SSNA1	0.271667	0.989833	5.54276	0.0011723	0.00397262	-1.21276
O95825	CRYZL1	0.137667	0.9955	5.54178	0.00117341	0.00397437	-1.21382
Q7Z4Q2	HEATR3	0.129333	0.992	5.53976	0.00117574	0.00398022	-1.21603
Q13158	FADD	0.204667	0.98	5.53563	0.0011805	0.0039943	-1.22054
P78347	GTF2I	-0.0913333	1.00433	-5.53384	0.00118258	0.0039993	-1.22251
Q14116	IL18	0.134333	0.9935	5.53026	0.00118673	0.00401129	-1.22641
Q9NVX0	HAUS2	0.214667	0.993	5.52842	0.00118888	0.00401648	-1.22843
O60716	CTNND1	-0.097	1.0065	-5.52764	0.00118979	0.00401752	-1.22929
O15037	KHNYN	-0.0963333	1.01017	-5.52463	0.00119331	0.00402735	-1.23258
Q9NVP2	ASF1B	0.146	0.975	5.52218	0.00119618	0.00403388	-1.23525
Q8N726	CDKN2A	0.111	0.975167	5.52194	0.00119646	0.00403388	-1.23552
Q9NXE8	CWC25	0.136667	0.996	5.51738	0.00120183	0.00404992	-1.24052
O95249	GOSR1	-0.0946667	1.00567	-5.51664	0.00120271	0.0040508	-1.24133
Q6UX07	DHRS13	-0.206333	1.01017	-5.5157	0.00120382	0.00405249	-1.24236
P51608	MECP2	-0.107	1.00217	-5.51379	0.00120607	0.00405801	-1.24444
Q9NVX2	NLE1	0.110333	0.996833	5.50773	0.00121328	0.0040802	-1.25109
Q969X6	UTP4	-0.0913333	1.00667	-5.50654	0.0012147	0.00408257	-1.25239
P27105	STOM	-0.177	1.01117	-5.50611	0.00121522	0.00408257	-1.25287
P15407	FOSL1	-0.134	1.00833	-5.50296	0.00121899	0.00409315	-1.25632
Q9Y3E1	HDGFL3	0.150333	0.9955	5.50178	0.00122041	0.00409584	-1.25762
Q9BUP3	HTATIP2	-0.116	1.009	-5.50046	0.00122199	0.00409907	-1.25906
Q15836	VAMP3	0.0993333	0.999	5.49993	0.00122263	0.00409916	-1.25965
Q7Z4L5	TTC21B	0.175667	0.993833	5.49928	0.00122341	0.0040997	-1.26037
P55010	EIF5	0.108	0.993	5.49834	0.00122455	0.00410098	-1.2614
P34949	MPI	0.134667	0.998333	5.49793	0.00122503	0.00410098	-1.26184
O14880	MGST3	-0.182333	1.00783	-5.49511	0.00122845	0.00411033	-1.26495
Q6PI78	TMEM65	-0.224333	1.0025	-5.49406	0.00122972	0.0041125	-1.2661
Q8IZ73	RPUSD2	0.173333	1.00233	5.49335	0.00123058	0.00411331	-1.26688
Q9NZJ6	COQ3	-0.183667	1.0095	-5.49166	0.00123262	0.00411805	-1.26873
Q9NPF4	OSGEP	0.133667	0.9965	5.49024	0.00123435	0.00412177	-1.2703
Q96FV9	THOC1	-0.0863333	0.991833	-5.48408	0.00124186	0.00414476	-1.27706
Q08357	SLC20A2	-0.171	1.02917	-5.48088	0.00124579	0.00415578	-1.28058
P51148	RAB5C	-0.112	1.01433	-5.47928	0.00124776	0.00416024	-1.28234
Q9GZM7	TINAGL1	-0.295	1.0145	-5.47478	0.00125332	0.00417668	-1.2873
Q8N5A5	ZGPAT	0.166333	1.00083	5.47326	0.0012552	0.0041791	-1.28897
P41240	CSK	0.108667	0.990667	5.47303	0.00125549	0.0041791	-1.28923
O75475	PSIP1	-0.0976667	1.0055	-5.47266	0.00125594	0.0041791	-1.28963
Q15061	WDR43	-0.137667	1.0115	-5.47206	0.00125669	0.00417949	-1.29029
Q14232	EIF2B1	0.0843333	1.00317	5.47085	0.00125819	0.0041824	-1.29163
O60563	CCNT1	0.0866667	0.998	5.47013	0.00125908	0.00418326	-1.29242
P51649	ALDH5A1	-0.0943333	1.00217	-5.46638	0.00126376	0.00419671	-1.29656
Q6P1K2	PMF1	0.143667	0.995167	5.46303	0.00126795	0.00420647	-1.30025
Q96EK9	KTI12	0.124667	0.992333	5.46265	0.00126843	0.00420647	-1.30067
Q8N8R3	SLC25A29	-0.103333	1.006	-5.46251	0.00126861	0.00420647	-1.30082
Q9UNS1	TIMELESS	-0.127333	1.00033	-5.4607	0.00127087	0.00421187	-1.30281
[truncated: 4,626 more rows]
