# Supplementary material for: Comprehensive multi-omics analysis reveals WEE1 as a synergistic lethal target with hyperthermia through CDK1 super-activation
Source: Nat Commun. 2024 Mar 7;15:2089. doi: 10.1038/s41467-024-46358-w (PMC10920785; doi:10.1038/s41467-024-46358-w)
Supplement: Supplementary file 6 — Supplementary Data 3 [file 41467_2024_46358_MOESM6_ESM.xlsx]

## Sheet: Supplementary Data 3
Phosphosite	UniProt ID	Gene symbol	logFC	AveExpr	t	P.Value	adj.P.Val	B
O60488_S95	O60488	ACSL4	1.705	0.954833	27.2379	9.31e-09	9.39e-07	11.102
P29317_Y772	P29317	EPHA2	1.61667	0.926333	27.3374	9.06e-09	9.39e-07	11.1291
O94885_S743	O94885	SASH1	1.607	1.03817	27.5469	8.56e-09	9.39e-07	11.1857
Q96LJ7_S73	Q96LJ7	DHRS1	1.557	0.976833	34.1346	1.74e-09	8.65e-07	12.7346
Q9BT30_S199	Q9BT30	ALKBH7	1.483	1.0995	11.1849	6.17e-06	3.99e-05	4.17816
O60264_S825	O60264	SMARCA5	1.46233	0.945167	33.5863	1.97e-09	8.65e-07	12.6208
Q96J84_S617	Q96J84	KIRREL1	1.44667	0.935	16.0776	4.52e-07	6.28e-06	7.03557
Q14137_S341	Q14137	BOP1	1.43367	0.9085	26.2587	1.22e-08	1.01e-06	10.8288
Q9BQG0_S1248	Q9BQG0	MYBBP1A	1.42933	0.866333	25.2718	1.62e-08	1.08e-06	10.541
Q8IXI1_T47	Q8IXI1	RHOT2	1.42667	0.957667	19.7501	1e-07	2.6e-06	8.6486
O95149_T341	O95149	SNUPN	1.425	0.9155	17.2701	2.68e-07	4.61e-06	7.59863
O14777_S55	O14777	NDC80	1.42333	0.793	32.0024	2.81e-09	8.65e-07	12.2781
Q9BSJ8_S674	Q9BSJ8	ESYT1	1.391	0.971833	33.6254	1.95e-09	8.65e-07	12.629
P29317_Y628	P29317	EPHA2	1.38967	0.937833	17.7189	2.22e-07	4.12e-06	7.80011
Q7Z2W4_T591	Q7Z2W4	ZC3HAV1	1.36733	0.859333	31.026	3.54e-09	8.65e-07	12.0557
Q6ZRV2_S1162	Q6ZRV2	FAM83H	1.36433	0.921833	28.3292	6.96e-09	9.39e-07	11.3928
Q9UHI6_S496	Q9UHI6	DDX20	1.36233	0.8585	13.1512	1.94e-06	1.68e-05	5.45066
O60303_S1596	O60303	KATNIP	1.35967	0.895167	27.4562	8.78e-09	9.39e-07	11.1613
Q8WYA6_S389	Q8WYA6	CTNNBL1	1.358	0.847	32.8477	2.32e-09	8.65e-07	12.4637
P29317_Y594	P29317	EPHA2	1.35633	0.938833	31.2725	3.34e-09	8.65e-07	12.1127
P23246_T476	P23246	SFPQ	1.345	0.877167	18.5608	1.58e-07	3.41e-06	8.16385
Q5QJE6_S733	Q5QJE6	DNTTIP2	1.329	0.872833	30.6027	3.92e-09	9.25e-07	11.9566
Q9Y2H5_S448	Q9Y2H5	PLEKHA6	1.32533	0.923667	17.2959	2.65e-07	4.58e-06	7.61037
Q9BZD4_S171	Q9BZD4	NUF2	1.31567	0.838833	26.139	1.26e-08	1.01e-06	10.7946
Q8WWI1_S805	Q8WWI1	LMO7	1.304	0.911667	32.803	2.34e-09	8.65e-07	12.454
P49792_S2925	P49792	RANBP2	1.30233	0.8855	28.5919	6.5e-09	9.39e-07	11.4607
P52888_S89	P52888	THOP1	1.28567	0.827833	32.2119	2.68e-09	8.65e-07	12.3247
P14866_T487	P14866	HNRNPL	1.28433	0.9095	29.0028	5.85e-09	9.39e-07	11.5655
Q8N5U6_S537	Q8N5U6	RNF10	1.28233	0.884833	26.0925	1.28e-08	1.01e-06	10.7813
P50914_S139	P50914	RPL14	1.27833	0.9005	23.3892	2.88e-08	1.41e-06	9.95351
P62191_S422	P62191	PSMC1	1.27767	0.851167	37.0043	9.56e-10	8.65e-07	13.2925
Q13823_S234	Q13823	GNL2	1.273	0.899833	22.3113	4.07e-08	1.63e-06	9.59213
Q14241_S163	Q14241	ELOA	1.27	0.857667	20.5334	7.52e-08	2.25e-06	8.95092
Q9BSJ8_S963	Q9BSJ8	ESYT1	1.269	0.975167	30.1759	4.35e-09	9.35e-07	11.8548
Q15477_S360	Q15477	SKIV2L	1.269	0.9045	14.6393	8.93e-07	9.76e-06	6.29641
Q9Y3T9_S691	Q9Y3T9	NOC2L	1.26867	0.908667	26.8607	1.03e-08	9.98e-07	10.9982
P38606_S384	P38606	ATP6V1A	1.268	0.889	25.2509	1.63e-08	1.08e-06	10.5348
Q6ZRI6_T364	Q6ZRI6	C15orf39	1.26467	0.992	31.019	3.55e-09	8.65e-07	12.0541
Q05D32_S9	Q05D32	CTDSPL2	1.26467	0.925667	16.7616	3.33e-07	5.26e-06	7.36364
P29317_T587	P29317	EPHA2	1.26433	0.9435	21.456	5.44e-08	1.91e-06	9.29107
Q9Y2H6_S580	Q9Y2H6	FNDC3A	1.26133	1.009	19.5197	1.09e-07	2.72e-06	8.55722
Q9Y316_S212	Q9Y316	MEMO1	1.26033	0.857833	24.2858	2.18e-08	1.21e-06	10.2399
Q92974_S142	Q92974	ARHGEF2	1.26	0.863667	25.6198	1.47e-08	1.03e-06	10.644
Q14119_S94	Q14119	VEZF1	1.255	0.897833	12.7445	2.43e-06	1.97e-05	5.20316
P52292_S126	P52292	KPNA2	1.25433	0.915833	35.9331	1.19e-09	8.65e-07	13.0913
O75427_S432	O75427	LRCH4	1.25267	1.001	28.1905	7.22e-09	9.39e-07	11.3566
O60488_S57	O60488	ACSL4	1.25033	0.972167	23.8096	2.52e-08	1.3e-06	10.0893
P15924_S457	P15924	DSP	1.24967	0.894167	31.0556	3.52e-09	8.65e-07	12.0626
Q8WWI1_S751	Q8WWI1	LMO7	1.24567	0.917167	17.1972	2.76e-07	4.69e-06	7.56537
P61221_S582	P61221	ABCE1	1.244	0.871667	17.814	2.13e-07	4.03e-06	7.8421
O60488_T624	O60488	ACSL4	1.24067	0.972333	31.0186	3.55e-09	8.65e-07	12.054
Q96P47_S219	Q96P47	AGAP3	1.23967	0.870833	33.3532	2.07e-09	8.65e-07	12.5717
P68104_Y254	P68104	EEF1A1	1.23767	0.8715	24.6272	1.96e-08	1.18e-06	10.3457
P07355_S277	P07355	ANXA2	1.23367	0.937167	28.6307	6.43e-09	9.39e-07	11.4707
O75694_S900	O75694	NUP155	1.23367	0.938833	27.3121	9.13e-09	9.39e-07	11.1222
P08240_S473	P08240	SRPRA	1.233	0.970833	27.4825	8.71e-09	9.39e-07	11.1684
P02794_S114	P02794	FTH1	1.233	0.915167	25.8991	1.35e-08	1.01e-06	10.7255
Q8WWI1_S300	Q8WWI1	LMO7	1.233	0.916833	25.16	1.68e-08	1.08e-06	10.5076
Q9Y3A4_S19	Q9Y3A4	RRP7A	1.23167	0.917833	27.578	8.49e-09	9.39e-07	11.1941
O75962_S2808	O75962	TRIO	1.22967	0.882167	28.1935	7.21e-09	9.39e-07	11.3574
Q9NPD8_S184	Q9NPD8	UBE2T	1.22933	0.826	15.2739	6.56e-07	7.93e-06	6.63124
Q9NTI5_S1087	Q9NTI5	PDS5B	1.223	0.9255	31.833	2.93e-09	8.65e-07	12.2401
Q13151_S84	Q13151	HNRNPA0	1.22233	0.904167	34.2917	1.68e-09	8.65e-07	12.7667
Q9NPI6_S539	Q9NPI6	DCP1A	1.22233	0.850167	28.0018	7.59e-09	9.39e-07	11.307
Q92620_S199	Q92620	DHX38	1.221	0.8855	24.1626	2.26e-08	1.22e-06	10.2013
Q15366_T179	Q15366	PCBP2	1.218	0.854667	27.1831	9.45e-09	9.39e-07	11.087
P50851_S2198	P50851	LRBA	1.21733	0.887333	20.459	7.72e-08	2.27e-06	8.92273
O60333_S527	O60333	KIF1B	1.216	0.874667	16.1049	4.46e-07	6.25e-06	7.04895
Q14690_T1012	Q14690	PDCD11	1.21433	0.9235	23.5603	2.72e-08	1.36e-06	10.0092
Q13200_S69	Q13200	PSMD2	1.20833	0.8555	21.883	4.7e-08	1.77e-06	9.44302
P57737_S462	P57737	CORO7	1.20733	0.891	13.9608	1.26e-06	1.24e-05	5.92189
Q14684_T316	Q14684	RRP1B	1.20567	0.899167	23.9132	2.44e-08	1.29e-06	10.1224
O95801_S47	O95801	TTC4	1.20467	0.863667	28.0887	7.41e-09	9.39e-07	11.3299
Q96KQ7_T687	Q96KQ7	EHMT2	1.20333	0.925	29.2708	5.46e-09	9.39e-07	11.6329
Q9UP83_S720	Q9UP83	COG5	1.20333	0.854333	20.9998	6.37e-08	2.05e-06	9.12493
Q8N163_S124	Q8N163	CCAR2	1.203	0.8735	26.6011	1.11e-08	1.01e-06	10.9257
O75534_S321	O75534	CSDE1	1.198	0.841333	22.7555	3.52e-08	1.52e-06	9.74342
Q7KZF4_S150	Q7KZF4	SND1	1.19333	0.886333	33.9628	1.81e-09	8.65e-07	12.6992
Q96EU6_S161	Q96EU6	RRP36	1.193	0.903167	12.4047	2.95e-06	2.29e-05	4.9904
Q14318_T106	Q14318	FKBP8	1.191	0.962167	28.7802	6.19e-09	9.39e-07	11.509
P16402_S37	P16402	H1-3	1.19033	0.950167	19.5245	1.09e-07	2.72e-06	8.55915
P51153_Y5	P51153	RAB13	1.18633	0.9165	18.9104	1.38e-07	3.16e-06	8.30973
P49792_S3204	P49792	RANBP2	1.18567	0.896167	32.9729	2.25e-09	8.65e-07	12.4906
Q96EK5_S178	Q96EK5	KIFBP	1.18233	0.883167	28.254	7.1e-09	9.39e-07	11.3732
P05455_S94	P05455	SSB	1.17667	0.825333	28.9747	5.89e-09	9.39e-07	11.5584
P52294_S314	P52294	KPNA1	1.17333	0.892	20.1612	8.6e-08	2.41e-06	8.80885
Q96I34_S353	Q96I34	PPP1R16A	1.17267	0.953667	27.8927	7.81e-09	9.39e-07	11.2781
P52565_T160	P52565	ARHGDIA	1.17267	0.870333	25.7932	1.39e-08	1.01e-06	10.6947
O14641_S169	O14641	DVL2	1.171	0.8665	32.613	2.45e-09	8.65e-07	12.4128
P42285_S189	P42285	MTREX	1.16767	0.901833	25.1854	1.66e-08	1.08e-06	10.5152
O95747_S359	O95747	OXSR1	1.16633	0.868167	24.8796	1.82e-08	1.13e-06	10.4229
P45974_T623	P45974	USP5	1.163	0.880167	29.693	4.91e-09	9.39e-07	11.7374
Q9Y5B9_S1004	Q9Y5B9	SUPT16H	1.16233	0.8945	12.5499	2.71e-06	2.14e-05	5.08201
Q8NCN4_S693	Q8NCN4	RNF169	1.16167	0.901167	27.4067	8.9e-09	9.39e-07	11.1479
P60981_T25	P60981	DSTN	1.16033	0.841833	30.5557	3.97e-09	9.25e-07	11.9454
P51957_S639	P51957	NEK4	1.159	0.8995	21.9447	4.6e-08	1.76e-06	9.46471
P63165_T76	P63165	SUMO1	1.15833	0.8915	15.2388	6.67e-07	8.01e-06	6.61311
Q8NG31_S24	Q8NG31	KNL1	1.157	0.921833	28.4976	6.66e-09	9.39e-07	11.4364
O94782_T558	O94782	USP1	1.15667	0.905333	15.9823	4.72e-07	6.43e-06	6.98872
Q13151_S88	Q13151	HNRNPA0	1.15289	0.788889	13.1289	1.96e-06	1.7e-05	5.43731
P16455_S14	P16455	MGMT	1.15	0.857333	33.0572	2.21e-09	8.65e-07	12.5087
P55212_S79	P55212	CASP6	1.14933	0.827333	20.0732	8.88e-08	2.43e-06	8.77489
P15924_S1078	P15924	DSP	1.149	0.9025	25.3772	1.57e-08	1.07e-06	10.5724
Q86W26_S620	Q86W26	NLRP10	1.149	0.887833	20.0645	8.91e-08	2.43e-06	8.77151
Q9UQE7_S1083	Q9UQE7	SMC3	1.14033	0.898167	30.188	4.34e-09	9.35e-07	11.8577
Q5JTH9_S1284	Q5JTH9	RRP12	1.138	0.922667	16.0385	4.6e-07	6.33e-06	7.01637
Q96JH7_S131	Q96JH7	VCPIP1	1.13733	0.883333	32.0831	2.76e-09	8.65e-07	12.2961
Q8IWZ3_T1781	Q8IWZ3	ANKHD1	1.13733	0.892667	17.7469	2.19e-07	4.11e-06	7.8125
Q9UBB9_S568	Q9UBB9	TFIP11	1.133	0.913167	25.892	1.36e-08	1.01e-06	10.7234
Q15139_S829	Q15139	PRKD1	1.133	0.9475	13.4337	1.66e-06	1.5e-05	5.61824
Q10713_S34	Q10713	PMPCA	1.12867	1.026	30.172	4.36e-09	9.35e-07	11.8539
P60981_S24	P60981	DSTN	1.12433	0.846833	24.2376	2.21e-08	1.21e-06	10.2248
Q86U86_S681	Q86U86	PBRM1	1.12233	0.962833	23.6046	2.69e-08	1.35e-06	10.0234
Q5VYS8_T530	Q5VYS8	TUT7	1.122	0.873	18.0582	1.93e-07	3.79e-06	7.94883
P29317_S901	P29317	EPHA2	1.12133	0.949333	22.9834	3.27e-08	1.47e-06	9.81974
Q99661_S192	Q99661	KIF2C	1.121	0.853167	16.2985	4.09e-07	5.91e-06	7.14307
Q96AY4_S1386	Q96AY4	TTC28	1.118	0.904	21.4457	5.46e-08	1.91e-06	9.28734
P08758_T23	P08758	ANXA5	1.11633	0.8215	24.8986	1.81e-08	1.13e-06	10.4287
Q9BY77_S275	Q9BY77	POLDIP3	1.11633	0.8885	22.6337	3.67e-08	1.54e-06	9.70227
Q14160_S67	Q14160	SCRIB	1.11467	0.939	26.0886	1.28e-08	1.01e-06	10.7802
P22314_S835	P22314	UBA1	1.112	0.874667	25.233	1.64e-08	1.08e-06	10.5294
P62191_S370	P62191	PSMC1	1.11033	0.870167	22.9425	3.32e-08	1.48e-06	9.80611
P19174_Y783	P19174	PLCG1	1.10833	0.873833	23.6982	2.61e-08	1.33e-06	10.0536
Q9Y696_S236	Q9Y696	CLIC4	1.10467	0.87	28.8302	6.11e-09	9.39e-07	11.5217
Q14160_S16	Q14160	SCRIB	1.10433	0.939833	24.3017	2.17e-08	1.21e-06	10.2449
Q9NX58_S276	Q9NX58	LYAR	1.10433	0.8855	22.6644	3.63e-08	1.53e-06	9.71266
P30307_T48	P30307	CDC25C	1.10333	0.925667	27.9008	7.79e-09	9.39e-07	11.2803
Q9UKA9_S434	Q9UKA9	PTBP2	1.10333	0.88	13.0749	2.02e-06	1.73e-05	5.40483
P57737_S879	P57737	CORO7	1.103	0.900167	24.2909	2.17e-08	1.21e-06	10.2415
P15924_S398	P15924	DSP	1.10267	0.907	21.5447	5.27e-08	1.88e-06	9.32289
Q9H3P2_T212	Q9H3P2	NELFA	1.10033	0.879167	24.3752	2.12e-08	1.21e-06	10.2678
Q14315_S2586	Q14315	FLNC	1.1	0.875667	27.2265	9.34e-09	9.39e-07	11.0989
Q86XI2_T1001	Q86XI2	NCAPG2	1.099	0.942833	10.3787	1.05e-05	6.01e-05	3.59465
Q9NZI8_S73	Q9NZI8	IGF2BP1	1.09733	0.899333	27.5102	8.65e-09	9.39e-07	11.1759
O14908_T206	O14908	GIPC1	1.09667	0.863667	18.3444	1.72e-07	3.54e-06	8.07204
Q86XL3_S300	Q86XL3	ANKLE2	1.09333	0.992667	25.9001	1.35e-08	1.01e-06	10.7258
Q8IV48_S59	Q8IV48	ERI1	1.093	0.928833	16.365	3.97e-07	5.8e-06	7.17515
P11586_S490	P11586	MTHFD1	1.09033	0.8795	20.9827	6.41e-08	2.05e-06	9.11864
Q9Y3B2_S121	Q9Y3B2	EXOSC1	1.09	0.887333	31.1677	3.42e-09	8.65e-07	12.0886
O00165_S248	O00165	HAX1	1.09	0.955667	17.9894	1.99e-07	3.85e-06	7.91894
Q5VT79_S284	Q5VT79	ANXA8L1	1.08767	0.928167	15.8687	4.97e-07	6.64e-06	6.93252
Q15233_S196	Q15233	NONO	1.08367	0.9175	15.5297	5.81e-07	7.35e-06	6.76224
P12956_S520	P12956	XRCC6	1.08233	0.874833	27.4922	8.69e-09	9.39e-07	11.171
Q14807_T463	Q14807	KIF22	1.08233	0.944167	22.5318	3.79e-08	1.57e-06	9.66764
P15924_S32	P15924	DSP	1.08167	0.9085	21.1229	6.1e-08	2e-06	9.17014
Q15833_S360	Q15833	STXBP2	1.08133	0.898	24.6551	1.95e-08	1.18e-06	10.3543
O00571_S70	O00571	DDX3X	1.08133	0.883	13.0887	2.01e-06	1.72e-05	5.41313
P78347_S210	P78347	GTF2I	1.076	0.935333	24.0621	2.33e-08	1.25e-06	10.1696
O75152_T579	O75152	ZC3H11A	1.076	0.917333	13.7272	1.42e-06	1.33e-05	5.78876
P46781_S163	P46781	RPS9	1.07567	0.9035	20.8938	6.61e-08	2.07e-06	9.08575
Q00653_S108	Q00653	NFKB2	1.07467	0.885	15.9325	4.82e-07	6.49e-06	6.96411
Q9BTE3_S118	Q9BTE3	MCMBP	1.07433	0.8915	19.2135	1.23e-07	2.93e-06	8.4339
O95696_S197	O95696	BRD1	1.07367	0.908167	23.1397	3.11e-08	1.43e-06	9.87157
P36507_S76	P36507	MAP2K2	1.07333	0.928	15.4326	6.09e-07	7.55e-06	6.71275
Q96KB5_S5	Q96KB5	PBK	1.073	0.868833	21.3476	5.64e-08	1.93e-06	9.25194
P05412_S63	P05412	JUN	1.073	0.8905	14.4522	9.8e-07	1.03e-05	6.19489
Q15813_S495	Q15813	TBCE	1.07263	0.750352	21.986	4.54e-08	1.75e-06	9.47916
Q14BN4_S148	Q14BN4	SLMAP	1.069	0.974833	12.9421	2.18e-06	1.82e-05	5.32438
Q8WWQ0_S1243	Q8WWQ0	PHIP	1.066	0.960333	29.9451	4.61e-09	9.39e-07	11.799
O00571_S86	O00571	DDX3X	1.06467	0.885	28.5358	6.59e-09	9.39e-07	11.4463
Q86Y91_T18	Q86Y91	KIF18B	1.06433	0.9115	26.2749	1.22e-08	1.01e-06	10.8335
Q9BZE4_S300	Q9BZE4	GTPBP4	1.06367	0.9295	28.1543	7.29e-09	9.39e-07	11.3471
P35659_S122	P35659	DEK	1.06333	0.874667	24.6233	1.97e-08	1.18e-06	10.3445
Q7Z2W4_S590	Q7Z2W4	ZC3HAV1	1.06167	0.890833	27.5733	8.5e-09	9.39e-07	11.1928
O94913_S728	O94913	PCF11	1.06033	0.875833	21.2974	5.74e-08	1.94e-06	9.23375
Q08379_S273	Q08379	GOLGA2	1.05933	0.965333	14.1422	1.15e-06	1.16e-05	6.02374
P43243_S126	P43243	MATR3	1.059	0.928167	26.4129	1.17e-08	1.01e-06	10.8727
P17676_S271	P17676	CEBPB	1.05867	0.984	24.2998	2.17e-08	1.21e-06	10.2443
Q96NW4_S245	Q96NW4	ANKRD27	1.058	0.930667	17.1186	2.86e-07	4.79e-06	7.52937
Q16222_S404	Q16222	UAP1	1.057	0.889833	25.804	1.39e-08	1.01e-06	10.6978
P54760_Y614	P54760	EPHB4	1.05533	0.935	20.0825	8.85e-08	2.43e-06	8.77846
Q13671_S291	Q13671	RIN1	1.05427	0.7802	23.2556	3e-08	1.42e-06	9.90978
Q14694_S718	Q14694	USP10	1.052	0.872667	28.0565	7.48e-09	9.39e-07	11.3214
Q9BY44_S176	Q9BY44	EIF2A	1.051	0.8775	22.2507	4.16e-08	1.66e-06	9.57123
P48147_S667	P48147	PREP	1.05067	0.882	13.0834	2.01e-06	1.72e-05	5.40996
O43572_S52	O43572	AKAP10	1.04967	0.970833	11.7908	4.24e-06	2.98e-05	4.59158
O00148_T217	O00148	DDX39A	1.049	0.8555	17.429	2.5e-07	4.4e-06	7.67056
Q8N9N2_S339	Q8N9N2	ASCC1	1.04867	0.930667	8.74161	3.47e-05	0.000153197	2.2728
Q02040_S640	Q02040	AKAP17A	1.04767	0.9385	21.6713	5.05e-08	1.84e-06	9.36809
Q6PIW4_S656	Q6PIW4	FIGNL1	1.047	0.898833	20.3076	8.15e-08	2.33e-06	8.86509
Q9H788_S51	Q9H788	SH2D4A	1.04667	0.851667	15.3529	6.32e-07	7.74e-06	6.67195
Q8IXT5_T925	Q8IXT5	RBM12B	1.046	0.916667	25.7331	1.42e-08	1.01e-06	10.6772
Q9Y2R4_S22	Q9Y2R4	DDX52	1.046	0.916333	22.7695	3.51e-08	1.52e-06	9.74812
O14777_S5	O14777	NDC80	1.04467	0.846333	28.5904	6.5e-09	9.39e-07	11.4603
Q86WJ1_S837	Q86WJ1	CHD1L	1.044	0.898	26.2843	1.21e-08	1.01e-06	10.8361
Q15365_S111	Q15365	PCBP1	1.04367	0.885833	19.4772	1.11e-07	2.76e-06	8.54023
P49792_T2153	P49792	RANBP2	1.042	0.909333	25.227	1.64e-08	1.08e-06	10.5276
Q14680_T478	Q14680	MELK	1.04133	0.924	18.4079	1.68e-07	3.48e-06	8.09908
P52272_S452	P52272	HNRNPM	1.041	0.9065	15.3537	6.32e-07	7.74e-06	6.67237
Q5VZL5_S1181	Q5VZL5	ZMYM4	1.03933	0.949333	24.7939	1.87e-08	1.15e-06	10.3968
P46782_S142	P46782	RPS5	1.039	0.923833	27.9807	7.63e-09	9.39e-07	11.3014
Q15785_S93	Q15785	TOMM34	1.039	0.8645	27.5094	8.65e-09	9.39e-07	11.1756
Q86SQ0_S136	Q86SQ0	PHLDB2	1.03833	0.900167	23.3505	2.91e-08	1.41e-06	9.94089
O75153_S723	O75153	CLUH	1.03733	0.887667	20.4345	7.79e-08	2.27e-06	8.91345
Q9Y6M1_T550	Q9Y6M1	IGF2BP2	1.03667	0.898667	19.1502	1.26e-07	2.99e-06	8.40816
P62995_S95	P62995	TRA2B	1.03667	0.938	10.6674	8.64e-06	5.17e-05	3.80823
Q9Y696_S245	Q9Y696	CLIC4	1.036	0.877667	18.0741	1.92e-07	3.78e-06	7.95573
Q8N5U6_S128	Q8N5U6	RNF10	1.03533	0.904667	18.829	1.42e-07	3.23e-06	8.27603
P49642_S361	P49642	PRIM1	1.03267	0.867333	27.8558	7.89e-09	9.39e-07	11.2683
Q9H0S4_S305	Q9H0S4	DDX47	1.03133	0.911	23.3054	2.95e-08	1.42e-06	9.92613
Q96EL2_S31	Q96EL2	MRPS24	1.03067	0.987	17.1363	2.83e-07	4.78e-06	7.53751
P51610_S1205	P51610	HCFC1	1.03	0.890333	19.6639	1.03e-07	2.64e-06	8.61458
Q29RF7_S1097	Q29RF7	PDS5A	1.02967	0.918167	24.3518	2.13e-08	1.21e-06	10.2605
Q9Y3T9_S67	Q9Y3T9	NOC2L	1.029	0.925833	18.3912	1.69e-07	3.48e-06	8.09199
Q15147_S450	Q15147	PLCB4	1.02767	0.956833	30.3172	4.21e-09	9.35e-07	11.8887
P52292_S490	P52292	KPNA2	1.02433	0.931167	27.9928	7.6e-09	9.39e-07	11.3046
Q14207_T1350	Q14207	NPAT	1.02333	0.933333	26.6338	1.1e-08	1.01e-06	10.9349
P07948_Y473	P07948	LYN	1.023	0.939167	23.1826	3.07e-08	1.43e-06	9.88575
O14646_S1599	O14646	CHD1	1.02233	0.944167	27.8807	7.83e-09	9.39e-07	11.2749
O94804_T259	O94804	STK10	1.02133	0.89	21.2715	5.79e-08	1.94e-06	9.22433
Q9Y6M1_S460	Q9Y6M1	IGF2BP2	1.02033	0.901167	16.4575	3.81e-07	5.65e-06	7.21952
Q9NXD2_S607	Q9NXD2	MTMR10	1.02	1.01567	7.95882	6.58e-05	0.000253255	1.56401
Q99590_S533	Q99590	SCAF11	1.018	0.916333	13.0787	2.02e-06	1.72e-05	5.40709
Q04917_S145	Q04917	YWHAH	1.01733	0.889333	28.5245	6.61e-09	9.39e-07	11.4434
Q15477_S779	Q15477	SKIV2L	1.01633	0.926833	21.5414	5.28e-08	1.88e-06	9.32173
P61978_S216	P61978	HNRNPK	1.015	0.904167	28.0335	7.52e-09	9.39e-07	11.3153
Q9UKV3_S865	Q9UKV3	ACIN1	1.01467	0.906	20.3456	8.04e-08	2.32e-06	8.87958
Q86XL3_S268	Q86XL3	ANKLE2	1.01467	0.995333	18.6702	1.51e-07	3.34e-06	8.20979
Q7KZI7_S443	Q7KZI7	MARK2	1.01467	0.901667	14.2106	1.11e-06	1.13e-05	6.06183
P19338_S619	P19338	NCL	1.014	0.881333	27.074	9.74e-09	9.58e-07	11.0571
P07437_S172	P07437	TUBB	1.012	0.925333	27.1904	9.43e-09	9.39e-07	11.089
P52272_S136	P52272	HNRNPM	1.01	0.909	28.4113	6.81e-09	9.39e-07	11.4141
Q6P1X5_S22	Q6P1X5	TAF2	1.00867	0.932667	25.7382	1.42e-08	1.01e-06	10.6787
Q5VUA4_T842	Q5VUA4	ZNF318	1.00867	0.907	23.2848	2.97e-08	1.42e-06	9.91937
Q5T2T1_T224	Q5T2T1	MPP7	1.00867	0.923	13.1889	1.9e-06	1.66e-05	5.47327
Q27J81_S351	Q27J81	INF2	1.00767	0.940167	10.4188	1.02e-05	5.89e-05	3.62463
Q96RT1_S70	Q96RT1	ERBIN	1.00733	0.932667	18.4962	1.62e-07	3.43e-06	8.13655
P62191_S97	P62191	PSMC1	1.007	0.882167	23.459	2.81e-08	1.39e-06	9.97627
Q9UNH7_S316	Q9UNH7	SNX6	1.00567	0.901167	13.6662	1.47e-06	1.36e-05	5.7536
P22626_S102	P22626	HNRNPA2B1	1.00533	0.933667	19.5292	1.09e-07	2.72e-06	8.561
Q9C0C9_S515	Q9C0C9	UBE2O	1.00367	0.907167	25.3819	1.57e-08	1.07e-06	10.5738
Q9BVG8_S41	Q9BVG8	KIFC3	1.00333	0.942667	14.822	8.16e-07	9.13e-06	6.39426
Q8IWC1_S229	Q8IWC1	MAP7D3	1.00267	0.900667	16.8271	3.24e-07	5.17e-06	7.39431
Q9BYW2_S474	Q9BYW2	SETD2	1.001	0.9075	16.8526	3.2e-07	5.13e-06	7.40625
Q8WUF5_S187	Q8WUF5	PPP1R13L	1.00033	0.904833	26.7334	1.07e-08	1.01e-06	10.9628
Q9UG63_S349	Q9UG63	ABCF2	0.997667	0.905833	20.0835	8.85e-08	2.43e-06	8.77887
Q01780_T846	Q01780	EXOSC10	0.996333	0.9335	20.3519	8.02e-08	2.32e-06	8.88198
Q6P158_S605	Q6P158	DHX57	0.995333	0.915	8.62294	3.81e-05	0.000165027	2.16885
Q96RT1_S1286	Q96RT1	ERBIN	0.995	0.932833	24.6411	1.96e-08	1.18e-06	10.35
P24928_S217	P24928	POLR2A	0.994667	0.907333	26.0917	1.28e-08	1.01e-06	10.781
Q9UQC2_S543	Q9UQC2	GAB2	0.993333	0.907333	21.2897	5.76e-08	1.94e-06	9.23094
P55201_S891	P55201	BRPF1	0.991667	0.940167	15.3725	6.26e-07	7.69e-06	6.68202
P58340_S240	P58340	MLF1	0.991667	0.9345	14.8573	8.02e-07	9.03e-06	6.41305
Q15742_S479	Q15742	NAB2	0.991667	0.929833	12.8313	2.31e-06	1.89e-05	5.25665
Q9BXR0_S139	Q9BXR0	QTRT1	0.991667	0.909167	11.5601	4.88e-06	3.33e-05	4.43657
Q14159_T237	Q14159	SPIDR	0.991567	0.939217	5.21916	0.000995134	0.0024295	-1.43244
P46013_T761	P46013	MKI67	0.991333	0.917	25.3352	1.59e-08	1.08e-06	10.5599
Q13596_S188	Q13596	SNX1	0.990667	0.907	27.2156	9.37e-09	9.39e-07	11.0959
Q02241_T450	Q02241	KIF23	0.990667	0.934	11.9692	3.81e-06	2.77e-05	4.70949
O00170_S43	O00170	AIP	0.989667	0.908167	20.844	6.73e-08	2.08e-06	9.06726
Q03169_S68	Q03169	TNFAIP2	0.988333	0.9275	19.3265	1.17e-07	2.85e-06	8.47967
Q15555_S209	Q15555	MAPRE2	0.988	0.857333	20.8647	6.68e-08	2.08e-06	9.07498
Q8WWK9_S178	Q8WWK9	CKAP2	0.987667	0.872833	19.3052	1.18e-07	2.87e-06	8.47104
P17844_S520	P17844	DDX5	0.987333	0.914333	22.847	3.42e-08	1.5e-06	9.77417
Q9NQ55_S347	Q9NQ55	PPAN	0.987333	0.911667	26.6485	1.1e-08	1.01e-06	10.939
O43933_S354	O43933	PEX1	0.985667	0.9745	22.3972	3.96e-08	1.6e-06	9.62164
Q9NUQ6_S135	Q9NUQ6	SPATS2L	0.984667	0.899333	28.2762	7.06e-09	9.39e-07	11.379
Q9UPN4_S1053	Q9UPN4	CEP131	0.984667	0.943667	20.8652	6.68e-08	2.08e-06	9.07516
P0DI83_S123	P0DI83	RAB34	0.984667	0.979333	12.2064	3.31e-06	2.51e-05	4.8637
P62191_Y184	P62191	PSMC1	0.984333	0.884167	19.0261	1.32e-07	3.08e-06	8.3574
O15247_S103	O15247	CLIC2	0.984333	0.8795	25.9864	1.32e-08	1.01e-06	10.7507
Q86XL3_S259	Q86XL3	ANKLE2	0.984333	0.996167	14.7055	8.64e-07	9.53e-06	6.33202
A6NMK8_S17	A6NMK8	INSYN2B	0.983667	0.976167	23.0151	3.24e-08	1.46e-06	9.83028
Q86TB9_S444	Q86TB9	PATL1	0.983333	0.915333	22.4023	3.95e-08	1.6e-06	9.6234
P04843_S518	P04843	RPN1	0.981	0.980833	26.1101	1.27e-08	1.01e-06	10.7863
P11172_S172	P11172	UMPS	0.978667	0.889	20.5568	7.45e-08	2.24e-06	8.95974
P46013_T2123	P46013	MKI67	0.978667	0.918667	26.6669	1.09e-08	1.01e-06	10.9442
Q8WXG6_S1270	Q8WXG6	MADD	0.977333	0.925	5.6315	0.000625028	0.001631	-0.921743
Q9BXI6_S317	Q9BXI6	TBC1D10A	0.977333	0.925667	12.4722	2.84e-06	2.21e-05	5.0331
Q9H3Q1_S174	Q9H3Q1	CDC42EP4	0.976667	0.894333	20.4309	7.8e-08	2.27e-06	8.91207
P54278_S220	P54278	PMS2	0.976	0.937333	24.5009	2.04e-08	1.21e-06	10.3068
Q9UHB6_S346	Q9UHB6	LIMA1	0.976	0.933333	21.4201	5.5e-08	1.91e-06	9.27812
Q14699_Y20	Q14699	RFTN1	0.975667	0.9765	11.9462	3.86e-06	2.81e-05	4.69435
Q9NXH8_T89	Q9NXH8	TOR4A	0.975333	0.990667	23.2447	3.01e-08	1.42e-06	9.9062
P49643_S170	P49643	PRIM2	0.974667	0.869333	20.4538	7.73e-08	2.27e-06	8.92076
P05455_S92	P05455	SSB	0.974333	0.855167	21.3912	5.56e-08	1.91e-06	9.26769
Q86XL3_T751	Q86XL3	ANKLE2	0.973667	0.995167	19.9232	9.38e-08	2.5e-06	8.71654
Q8IY81_S599	Q8IY81	FTSJ3	0.973667	0.9445	10.9381	7.23e-06	4.53e-05	4.00375
P29350_S26	P29350	PTPN6	0.973333	0.895	14.1032	1.17e-06	1.18e-05	6.002
Q5T8P6_S164	Q5T8P6	RBM26	0.970333	0.854167	18.5934	1.56e-07	3.4e-06	8.17757
Q9BZF9_S52	Q9BZF9	UACA	0.969333	0.918333	23.8796	2.47e-08	1.29e-06	10.1117
O75962_T1824	O75962	TRIO	0.969333	0.908667	13.5636	1.55e-06	1.42e-05	5.69416
O15294_S903	O15294	OGT	0.968667	0.902667	27.8352	7.93e-09	9.39e-07	11.2629
Q9P1Y6_S1095	Q9P1Y6	PHRF1	0.967333	0.923667	23.7228	2.59e-08	1.32e-06	10.0615
Q86VS8_S646	Q86VS8	HOOK3	0.967333	0.876333	19.9249	9.38e-08	2.5e-06	8.7172
Q9NS69_S45	Q9NS69	TOMM22	0.967	0.963833	23.718	2.59e-08	1.32e-06	10.06
Q9Y483_S380	Q9Y483	MTF2	0.967	0.936167	17.4442	2.49e-07	4.4e-06	7.67745
O75489_S38	O75489	NDUFS3	0.966	1.01	26.2806	1.21e-08	1.01e-06	10.8351
Q9UJ98_S89	Q9UJ98	STAG3	0.965667	0.966167	14.4879	9.63e-07	1.02e-05	6.21435
Q96NW4_S158	Q96NW4	ANKRD27	0.965333	0.940333	9.94689	1.41e-05	7.54e-05	3.26497
Q8TAT6_S358	Q8TAT6	NPLOC4	0.965	0.9015	24.2025	2.23e-08	1.21e-06	10.2138
P49736_S381	P49736	MCM2	0.961667	0.863167	14.9511	7.66e-07	8.8e-06	6.46271
P42166_T671	P42166	TMPO	0.961333	0.914667	22.3469	4.03e-08	1.62e-06	9.6044
Q14008_S1861	Q14008	CKAP5	0.961333	0.916	20.9141	6.56e-08	2.07e-06	9.09326
Q96BP3_S289	Q96BP3	PPWD1	0.960667	0.877333	16.2034	4.27e-07	6.09e-06	7.09696
Q8IVH8_S661	Q8IVH8	MAP4K3	0.959333	0.899333	17.117	2.86e-07	4.79e-06	7.52865
Q8IWB9_S593	Q8IWB9	TEX2	0.959333	0.949	21.5639	5.24e-08	1.88e-06	9.32977
O60318_T412	O60318	MCM3AP	0.957667	0.932167	16.6217	3.54e-07	5.42e-06	7.29768
Q9HBL0_S971	Q9HBL0	TNS1	0.956	0.904333	22.8904	3.37e-08	1.49e-06	9.78871
Q49A26_S130	Q49A26	GLYR1	0.955	0.9205	19.9105	9.43e-08	2.5e-06	8.71156
Q14149_S560	Q14149	MORC3	0.953667	0.9395	14.8661	7.99e-07	9.02e-06	6.4177
Q5VV41_S492	Q5VV41	ARHGEF16	0.953667	0.891833	14.3358	1.04e-06	1.08e-05	6.13105
Q9NRY4_S1236	Q9NRY4	ARHGAP35	0.953	0.912167	13.3106	1.78e-06	1.58e-05	5.54567
Q6IQ23_T589	Q6IQ23	PLEKHA7	0.952333	0.931167	17.8588	2.1e-07	3.97e-06	7.86181
O43314_S264	O43314	PPIP5K2	0.952333	0.9105	17.4187	2.52e-07	4.41e-06	7.66596
O00567_S537	O00567	NOP56	0.952333	0.943833	15.9452	4.8e-07	6.48e-06	6.9704
P57060_S275	P57060	RWDD2B	0.952	0.932667	6.2878	0.000311832	0.00091327	-0.155827
O14757_S389	O14757	CHEK1	0.951333	0.887	24.9667	1.77e-08	1.13e-06	10.4493
O00571_S74	O00571	DDX3X	0.950667	0.897667	13.0645	2.03e-06	1.73e-05	5.39855
Q15555_T217	Q15555	MAPRE2	0.948667	0.862333	14.2718	1.07e-06	1.11e-05	6.09576
Q8NG31_S1076	Q8NG31	KNL1	0.948	0.936333	17.6202	2.31e-07	4.22e-06	7.75623
Q9UPP1_S1021	Q9UPP1	PHF8	0.947	0.9095	16.3245	4.04e-07	5.85e-06	7.15561
Q9BYX2_S346	Q9BYX2	TBC1D2	0.946333	0.900167	19.6876	1.02e-07	2.64e-06	8.62395
Q9UPP2_S1015	Q9UPP2	IQSEC3	0.946333	0.9115	15.0851	7.18e-07	8.43e-06	6.5331
P15559_S82	P15559	NQO1	0.945667	0.851833	15.0855	7.18e-07	8.43e-06	6.53332
O43264_T438	O43264	ZW10	0.945	0.908833	24.2075	2.23e-08	1.21e-06	10.2154
P60842_Y197	P60842	EIF4A1	0.944667	0.88	27.7626	8.08e-09	9.39e-07	11.2435
O60858_S171	O60858	TRIM13	0.944667	0.951667	17.7156	2.22e-07	4.12e-06	7.79864
O75808_S456	O75808	CAPN15	0.944333	0.918833	7.8268	7.37e-05	0.000277115	1.43888
Q96RT1_S1148	Q96RT1	ERBIN	0.943667	0.9365	24.4377	2.08e-08	1.21e-06	10.2872
Q9P1Y6_S1036	Q9P1Y6	PHRF1	0.943333	0.926	16.1161	4.44e-07	6.23e-06	7.05441
Q14137_T106	Q14137	BOP1	0.943333	0.942667	22.4288	3.92e-08	1.6e-06	9.63248
O60890_S152	O60890	OPHN1	0.942333	0.8935	11.9405	3.88e-06	2.81e-05	4.69061
P08133_S13	P08133	ANXA6	0.941	0.8825	26.2819	1.21e-08	1.01e-06	10.8355
Q13619_S10	Q13619	CUL4A	0.940333	0.927833	23.6445	2.65e-08	1.34e-06	10.0363
O75970_S790	O75970	MPDZ	0.94	0.897667	14.8354	8.11e-07	9.1e-06	6.40138
Q9Y2J4_S166	Q9Y2J4	AMOTL2	0.939	0.8465	18.1296	1.88e-07	3.73e-06	7.97977
Q9C0J8_T1166	Q9C0J8	WDR33	0.939	0.918167	16.71	3.41e-07	5.32e-06	7.33938
Q8IXH7_S377	Q8IXH7	NELFCD	0.939	0.916167	13.916	1.29e-06	1.26e-05	5.89651
Q7Z4Q2_T340	Q7Z4Q2	HEATR3	0.938	0.887667	19.8705	9.57e-08	2.52e-06	8.69594
Q01813_T393	Q01813	PFKP	0.936667	0.906667	19.7912	9.85e-08	2.57e-06	8.6648
Q9H7N4_S614	Q9H7N4	SCAF1	0.934667	0.916333	25.7803	1.4e-08	1.01e-06	10.6909
Q15366_S27	Q15366	PCBP2	0.934333	0.8865	24.8774	1.82e-08	1.13e-06	10.4222
O60303_S691	O60303	KATNIP	0.933333	0.929	16.8692	3.18e-07	5.12e-06	7.41399
O94885_S614	O94885	SASH1	0.932333	1.0305	23.8135	2.52e-08	1.3e-06	10.0906
O60271_T276	O60271	SPAG9	0.931333	0.897667	15.7022	5.36e-07	7e-06	6.84937
P08133_S630	P08133	ANXA6	0.930667	0.884	24.3616	2.13e-08	1.21e-06	10.2636
O60716_S252	O60716	CTNND1	0.929333	0.943667	13.9855	1.24e-06	1.23e-05	5.93583
Q9H3P7_S519	Q9H3P7	ACBD3	0.928333	0.881833	19.912	9.42e-08	2.5e-06	8.71218
P04083_T95	P04083	ANXA1	0.928	0.877	21.2138	5.91e-08	1.97e-06	9.20334
A1A4S6_S331	A1A4S6	ARHGAP10	0.928	0.939333	18.6762	1.51e-07	3.34e-06	8.2123
Q00653_S858	Q00653	NFKB2	0.927333	0.900333	19.042	1.31e-07	3.06e-06	8.36393
Q5VYS8_T1414	Q5VYS8	TUT7	0.924	0.894667	24.3845	2.11e-08	1.21e-06	10.2707
P49642_S178	P49642	PRIM1	0.923667	0.880833	22.5566	3.76e-08	1.56e-06	9.6761
Q6FI81_S170	Q6FI81	CIAPIN1	0.919667	0.9055	17.5456	2.39e-07	4.28e-06	7.72293
P15924_S2708	P15924	DSP	0.919333	0.922333	23.1126	3.14e-08	1.43e-06	9.86261
Q9ULX3_S325	Q9ULX3	NOB1	0.919333	0.900667	15.1582	6.93e-07	8.23e-06	6.57123
A6ND36_S760	A6ND36	FAM83G	0.919333	0.890333	14.1052	1.17e-06	1.18e-05	6.00309
Q14839_S303	Q14839	CHD4	0.919	0.916167	26.6297	1.1e-08	1.01e-06	10.9338
Q9Y618_T1588	Q9Y618	NCOR2	0.917333	0.890333	18.5503	1.59e-07	3.41e-06	8.15941
P39023_S13	P39023	RPL3	0.917	0.908833	20.5569	7.45e-08	2.24e-06	8.95976
Q08J23_S139	Q08J23	NSUN2	0.917	0.899167	18.4057	1.68e-07	3.48e-06	8.09815
P54760_S642	P54760	EPHB4	0.916667	0.942333	19.1281	1.27e-07	3e-06	8.39912
O75815_S383	O75815	BCAR3	0.916	0.916333	11.282	5.81e-06	3.8e-05	4.2458
Q00613_S344	Q00613	HSF1	0.915	0.878167	21.9728	4.56e-08	1.75e-06	9.47456
Q92766_S1238	Q92766	RREB1	0.915	0.943833	10.9773	7.05e-06	4.45e-05	4.03173
Q5VYS8_S132	Q5VYS8	TUT7	0.913333	0.895	17.7103	2.23e-07	4.12e-06	7.79627
Q68CZ2_T632	Q68CZ2	TNS3	0.912667	0.907	25.4541	1.54e-08	1.06e-06	10.5951
Q99490_S827	Q99490	AGAP2	0.912667	0.948333	14.9073	7.83e-07	8.9e-06	6.43957
P21127_S713	P21127	CDK11B	0.910667	0.916333	23.2254	3.03e-08	1.42e-06	9.89985
Q14315_S2300	Q14315	FLNC	0.910333	0.8965	18.3965	1.69e-07	3.48e-06	8.09423
Q9UHI6_S86	Q9UHI6	DDX20	0.909	0.9095	20.3435	8.05e-08	2.32e-06	8.87881
Q9BQE3_T109	Q9BQE3	TUBA1C	0.908667	0.914333	18.7314	1.48e-07	3.31e-06	8.23539
Q8IX90_S256	Q8IX90	SKA3	0.908	0.894333	8.33421	4.81e-05	0.0001979	1.9108
P51153_S164	P51153	RAB13	0.907667	0.9385	20.6772	7.14e-08	2.19e-06	9.00501
P16402_T147	P16402	H1-3	0.907667	0.9635	16.5628	3.64e-07	5.51e-06	7.26973
Q9H788_S261	Q9H788	SH2D4A	0.907	0.871833	10.7087	8.4e-06	5.08e-05	3.83838
Q9Y6I9_S71	Q9Y6I9	TEX264	0.904667	0.969333	7.56526	9.26e-05	0.000334468	1.18591
Q92841_S64	Q92841	DDX17	0.904667	0.907	6.78762	0.000189979	0.00060246	0.391281
O00566_S61	O00566	MPHOSPH10	0.900667	0.946	15.8631	4.98e-07	6.65e-06	6.92969
Q13439_T2154	Q13439	GOLGA4	0.900333	0.905833	20.5294	7.53e-08	2.25e-06	8.94941
Q13247_S265	Q13247	SRSF6	0.898333	0.8815	25.7945	1.39e-08	1.01e-06	10.6951
Q9BSJ8_S860	Q9BSJ8	ESYT1	0.897333	0.985	15.0653	7.25e-07	8.47e-06	6.52273
P49792_S621	P49792	RANBP2	0.897	0.9225	11.8764	4.03e-06	2.88e-05	4.64837
O75376_S1554	O75376	NCOR1	0.897	0.906167	9.00354	2.83e-05	0.000130563	2.49808
P53814_S779	P53814	SMTN	0.896	0.89	16.9499	3.07e-07	5.03e-06	7.45151
Q9Y2W1_S211	Q9Y2W1	THRAP3	0.895333	0.925333	17.6764	2.26e-07	4.16e-06	7.78125
Q8TEW0_S685	Q8TEW0	PARD3	0.895	0.9205	16.3597	3.98e-07	5.8e-06	7.17258
Q8TBX8_S132	Q8TBX8	PIP4K2C	0.895	0.928167	16.2676	4.15e-07	5.96e-06	7.12812
Q9NXL9_S952	Q9NXL9	MCM9	0.893333	0.957667	11.0926	6.55e-06	4.19e-05	4.11337
Q9H0B6_S557	Q9H0B6	KLC2	0.893	0.905167	19.984	9.18e-08	2.48e-06	8.74023
P61254_S32	P61254	RPL26	0.890667	0.919333	13.4781	1.62e-06	1.47e-05	5.64427
Q9UGR2_T818	Q9UGR2	ZC3H7B	0.89	0.925333	24.2295	2.22e-08	1.21e-06	10.2223
Q9ULL5_S386	Q9ULL5	PRR12	0.889667	0.922167	11.2558	5.9e-06	3.86e-05	4.22761
P15924_S2017	P15924	DSP	0.889	0.9255	18.7552	1.46e-07	3.3e-06	8.24531
Q8N884_S213	Q8N884	CGAS	0.889	0.904833	13.7147	1.43e-06	1.34e-05	5.78157
P05198_T185	P05198	EIF2S1	0.887	0.905167	17.3853	2.55e-07	4.44e-06	7.65088
P0DN79_S63	P0DN79	CBSL	0.886667	0.907	13.0715	2.02e-06	1.73e-05	5.40276
Q14839_T703	Q14839	CHD4	0.886333	0.919833	13.3754	1.72e-06	1.54e-05	5.58397
Q04637_S766	Q04637	EIF4G1	0.886	0.896333	14.589	9.16e-07	9.91e-06	6.26924
P78406_S209	P78406	RAE1	0.885667	0.943167	20.859	6.69e-08	2.08e-06	9.07284
Q5VSL9_S390	Q5VSL9	STRIP1	0.885	0.947167	21.3858	5.57e-08	1.91e-06	9.26575
Q01201_S217	Q01201	RELB	0.885	0.895833	18.4864	1.63e-07	3.44e-06	8.13241
P46019_S729	P46019	PHKA2	0.884667	0.944667	23.6348	2.66e-08	1.34e-06	10.0332
O94761_S27	O94761	RECQL4	0.884333	0.918167	17.2053	2.75e-07	4.68e-06	7.5691
P04626_S1174	P04626	ERBB2	0.883	0.965167	18.7633	1.46e-07	3.3e-06	8.2487
Q14137_S573	Q14137	BOP1	0.882667	0.946667	20.149	8.64e-08	2.41e-06	8.80418
Q9NVN8_S271	Q9NVN8	GNL3L	0.882667	0.912333	17.6434	2.29e-07	4.2e-06	7.76659
Q9Y4U1_T210	Q9Y4U1	MMACHC	0.882333	0.8855	16.5902	3.59e-07	5.48e-06	7.28277
Q8IY81_T573	Q8IY81	FTSJ3	0.882	0.950333	20.4356	7.78e-08	2.27e-06	8.91387
Q8IXI1_S205	Q8IXI1	RHOT2	0.881667	0.9755	18.225	1.81e-07	3.63e-06	8.02091
Q7L2E3_S495	Q7L2E3	DHX30	0.881	1.01617	20.4999	7.61e-08	2.26e-06	8.93825
O43290_S321	O43290	SART1	0.880667	0.916	17.7976	2.15e-07	4.04e-06	7.83486
O75534_T677	O75534	CSDE1	0.88	0.883	19.8954	9.48e-08	2.5e-06	8.70566
Q9NZU5_S16	Q9NZU5	LMCD1	0.88	0.907	14.1727	1.13e-06	1.15e-05	6.04079
Q14683_S358	Q14683	SMC1A	0.879667	0.9335	14.9871	7.53e-07	8.7e-06	6.4817
Q9ULX3_T328	Q9ULX3	NOB1	0.879667	0.904167	16.7669	3.32e-07	5.26e-06	7.36611
O60292_S493	O60292	SIPA1L3	0.879	0.955167	17.7814	2.16e-07	4.06e-06	7.82772
P41091_T109	P41091	EIF2S3	0.878667	0.898667	18.6865	1.5e-07	3.34e-06	8.21664
Q8IWZ8_S409	Q8IWZ8	SUGP1	0.878667	0.904667	16.3266	4.04e-07	5.85e-06	7.15665
Q9UPQ0_S377	Q9UPQ0	LIMCH1	0.876667	0.903667	11.9202	3.92e-06	2.83e-05	4.67728
Q8NG31_S60	Q8NG31	KNL1	0.875	0.941167	19.1281	1.27e-07	3e-06	8.39912
Q92733_S209	Q92733	PRCC	0.875	0.9015	13.6421	1.49e-06	1.38e-05	5.73966
P56182_S383	P56182	RRP1	0.873667	0.9485	15.5198	5.84e-07	7.36e-06	6.75721
Q9NRZ9_S503	Q9NRZ9	HELLS	0.873333	0.919667	21.8055	4.83e-08	1.8e-06	9.41569
Q14191_S1002	Q14191	WRN	0.873	0.9475	19.2271	1.22e-07	2.93e-06	8.43942
Q96D46_T433	Q96D46	NMD3	0.872333	0.912833	18.5705	1.57e-07	3.4e-06	8.16794
Q6NUQ4_S455	Q6NUQ4	TMEM214	0.871	0.986833	15.0713	7.23e-07	8.47e-06	6.52588
Q9NY93_T141	Q9NY93	DDX56	0.870333	0.924833	15.1217	7.06e-07	8.32e-06	6.55226
Q9Y2W1_S253	Q9Y2W1	THRAP3	0.87	0.927333	23.4416	2.83e-08	1.39e-06	9.97061
Q9P0V3_S271	Q9P0V3	SH3BP4	0.869667	0.948833	21.2696	5.8e-08	1.94e-06	9.22364
Q96PK6_S623	Q96PK6	RBM14	0.868	0.935333	18.9492	1.36e-07	3.14e-06	8.32577
Q9UHB6_S514	Q9UHB6	LIMA1	0.867333	0.942333	18.0087	1.97e-07	3.83e-06	7.92733
P62995_S99	P62995	TRA2B	0.866667	0.954	16.7033	3.42e-07	5.32e-06	7.3362
P54578_T235	P54578	USP14	0.866	0.908	14.9746	7.58e-07	8.73e-06	6.47513
Q6P0N0_S110	Q6P0N0	MIS18BP1	0.865667	0.9665	13.1074	1.99e-06	1.71e-05	5.4244
Q8IX18_S648	Q8IX18	DHX40	0.865333	0.913	10.2933	1.11e-05	6.27e-05	3.53043
O14578_S1343	O14578	CIT	0.864	0.924333	23.1131	3.14e-08	1.43e-06	9.86277
P57737_S465	P57737	CORO7	0.863333	0.924667	20.7346	7e-08	2.15e-06	9.0265
Q5QJE6_T610	Q5QJE6	DNTTIP2	0.862667	0.919333	22.8616	3.4e-08	1.5e-06	9.77907
Q7Z4H7_S908	Q7Z4H7	HAUS6	0.862	0.905	14.5904	9.15e-07	9.91e-06	6.27002
Q5JTW2_S346	Q5JTW2	CEP78	0.861667	0.9295	11.8583	4.07e-06	2.9e-05	4.6364
Q9NR30_S13	Q9NR30	DDX21	0.861	0.929833	22.4913	3.84e-08	1.58e-06	9.65386
P54278_T573	P54278	PMS2	0.861	0.947167	17.9294	2.04e-07	3.9e-06	7.89273
P49662_T352	P49662	CASP4	0.860667	0.895333	17.5691	2.36e-07	4.25e-06	7.73345
Q03164_S2196	Q03164	KMT2A	0.859333	0.913667	17.9722	2e-07	3.86e-06	7.91142
P60709_S33	P60709	ACTB	0.858667	0.953667	13.3182	1.77e-06	1.58e-05	5.55019
Q7Z4H7_S906	Q7Z4H7	HAUS6	0.857667	0.908833	10.6016	9.02e-06	5.37e-05	3.76006
Q15042_S340	Q15042	RAB3GAP1	0.857667	0.912833	21.3163	5.71e-08	1.94e-06	9.2406
P49006_S104	P49006	MARCKSL1	0.857333	0.967333	18.3914	1.69e-07	3.48e-06	8.09208
O75396_S48	O75396	SEC22B	0.857333	0.983667	15.6696	5.45e-07	7.08e-06	6.83297
Q9H3P2_S432	Q9H3P2	NELFA	0.856667	0.905333	21.9824	4.55e-08	1.75e-06	9.47792
Q7Z2W4_T375	Q7Z2W4	ZC3HAV1	0.856333	0.9115	17.9745	2e-07	3.86e-06	7.91243
P06748_T199	P06748	NPM1	0.856	0.904333	23.9184	2.44e-08	1.29e-06	10.1241
Q96FZ2_S50	Q96FZ2	HMCES	0.855667	0.940167	21.4877	5.38e-08	1.89e-06	9.30247
Q9H1E3_S54	Q9H1E3	NUCKS1	0.855	0.9355	18.8715	1.4e-07	3.2e-06	8.29364
Q9HCG8_S93	Q9HCG8	CWC22	0.855	0.921833	14.0548	1.2e-06	1.2e-05	5.97484
Q14683_S360	Q14683	SMC1A	0.854667	0.935333	10.0064	1.36e-05	7.3e-05	3.31118
P21127_T656	P21127	CDK11B	0.854333	0.921167	20.3332	8.08e-08	2.32e-06	8.87487
Q86XL3_S528	Q86XL3	ANKLE2	0.854	0.998333	17.2068	2.75e-07	4.68e-06	7.56977
Q86YR5_S134	Q86YR5	GPSM1	0.853	0.866833	20.2207	8.42e-08	2.37e-06	8.83176
O76021_T401	O76021	RSL1D1	0.853	0.912167	18.3351	1.73e-07	3.54e-06	8.06806
Q9NZM1_S886	Q9NZM1	MYOF	0.852333	0.974833	24.4294	2.08e-08	1.21e-06	10.2846
Q13523_S356	Q13523	PRPF4B	0.851333	0.909667	15.2989	6.48e-07	7.85e-06	6.64415
Q8IY81_S644	Q8IY81	FTSJ3	0.851	0.952167	18.742	1.47e-07	3.31e-06	8.23983
Q15021_S829	Q15021	NCAPD2	0.850333	0.925833	14.8415	8.08e-07	9.09e-06	6.40465
Q14699_S250	Q14699	RFTN1	0.850333	0.9805	10.993	6.98e-06	4.41e-05	4.04291
Q9H1I8_S713	Q9H1I8	ASCC2	0.849667	0.932833	20.459	7.72e-08	2.27e-06	8.92274
O43663_T481	O43663	PRC1	0.849333	0.910333	20.8401	6.74e-08	2.08e-06	9.06584
P56182_S272	P56182	RRP1	0.849333	0.95	17.2519	2.7e-07	4.61e-06	7.59034
Q00536_S110	Q00536	CDK16	0.849	0.9395	18.9889	1.34e-07	3.11e-06	8.34209
Q00341_S667	Q00341	HDLBP	0.848667	0.899333	19.6862	1.02e-07	2.64e-06	8.6234
Q9BY89_S366	Q9BY89	KIAA1671	0.847667	0.926833	15.1237	7.05e-07	8.32e-06	6.55329
Q6RFH5_S214	Q6RFH5	WDR74	0.847	0.948833	15.4686	5.98e-07	7.47e-06	6.73116
Q15058_S1200	Q15058	KIF14	0.846667	0.932667	11.5859	4.81e-06	3.29e-05	4.45402
Q6ZRV2_S1048	Q6ZRV2	FAM83H	0.844	0.950667	19.8118	9.78e-08	2.56e-06	8.67291
Q8IWC1_S524	Q8IWC1	MAP7D3	0.843	0.917167	15.5934	5.64e-07	7.2e-06	6.7945
Q9Y3A5_S233	Q9Y3A5	SBDS	0.842667	0.895333	17.708	2.23e-07	4.12e-06	7.79528
P49207_S12	P49207	RPL34	0.842333	0.9235	22.1102	4.36e-08	1.72e-06	9.52253
Q9UHB6_S343	Q9UHB6	LIMA1	0.841	0.943833	17.9206	2.04e-07	3.91e-06	7.8889
Q12774_S1011	Q12774	ARHGEF5	0.84	0.912	14.8227	8.16e-07	9.13e-06	6.39466
P07947_T232	P07947	YES1	0.84	0.937	13.7431	1.41e-06	1.32e-05	5.79786
Q9H8Y8_T222	Q9H8Y8	GORASP2	0.839333	0.925333	13.5835	1.53e-06	1.41e-05	5.70572
Q9NRY4_S1195	Q9NRY4	ARHGAP35	0.839	0.9265	13.2155	1.87e-06	1.64e-05	5.48911
Q96JG6_S595	Q96JG6	VPS50	0.838333	0.895833	21.8294	4.79e-08	1.8e-06	9.42413
P24666_S20	P24666	ACP1	0.838333	0.887167	13.4882	1.62e-06	1.47e-05	5.65019
P30530_Y481	P30530	AXL	0.837667	0.971833	18.0984	1.9e-07	3.76e-06	7.96627
O95707_S10	O95707	POP4	0.837333	0.908	18.0184	1.96e-07	3.83e-06	7.93154
Q9NZT2_S45	Q9NZT2	OGFR	0.835667	0.870167	19.5944	1.06e-07	2.68e-06	8.58698
Q9H9B1_S1048	Q9H9B1	EHMT1	0.835667	0.965167	22.3827	3.98e-08	1.6e-06	9.61669
Q9H3U1_S918	Q9H3U1	UNC45A	0.835333	0.920667	14.4158	9.98e-07	1.05e-05	6.175
Q8N2Y8_S890	Q8N2Y8	RUSC2	0.835333	0.968667	10.0978	1.27e-05	6.97e-05	3.38163
Q71RC2_S618	Q71RC2	LARP4	0.834667	0.919333	21.2025	5.93e-08	1.97e-06	9.19923
Q9NYL2_S781	Q9NYL2	MAP3K20	0.834333	0.912833	17.7151	2.22e-07	4.12e-06	7.79842
Q9H0C8_S102	Q9H0C8	ILKAP	0.834	0.886	19.1158	1.27e-07	3e-06	8.3941
P03956_S57	P03956	MMP1	0.832667	0.968667	18.2613	1.78e-07	3.59e-06	8.03649
P08758_S277	P08758	ANXA5	0.832667	0.863667	13.9252	1.28e-06	1.25e-05	5.90176
Q15058_S298	Q15058	KIF14	0.832333	0.9335	23.2733	2.98e-08	1.42e-06	9.9156
Q96RT1_S1133	Q96RT1	ERBIN	0.832333	0.944167	17.4785	2.45e-07	4.37e-06	7.69286
P98082_S401	P98082	DAB2	0.831667	0.938833	10.0519	1.31e-05	7.15e-05	3.34632
Q15417_S69	Q15417	CNN3	0.831333	0.902333	23.0177	3.24e-08	1.46e-06	9.83115
Q9H4L7_S79	Q9H4L7	SMARCAD1	0.831	0.898167	18.5849	1.56e-07	3.4e-06	8.17399
Q16576_S3	Q16576	RBBP7	0.830667	0.895	13.5976	1.52e-06	1.4e-05	5.71392
Q63ZY3_S406	Q63ZY3	KANK2	0.830667	0.916	10.4467	1e-05	5.81e-05	3.6455
Q3V6T2_S1702	Q3V6T2	CCDC88A	0.830333	0.914167	22.5713	3.74e-08	1.56e-06	9.68111
Q9HAU0_S382	Q9HAU0	PLEKHA5	0.829667	0.919167	20.9482	6.49e-08	2.06e-06	9.10587
Q9NNX1_S378	Q9NNX1	TUFT1	0.829667	0.913167	18.6756	1.51e-07	3.34e-06	8.21208
Q5VT79_S227	Q5VT79	ANXA8L1	0.828667	0.944333	16.5206	3.7e-07	5.56e-06	7.24963
Q9UHR6_S208	Q9UHR6	ZNHIT2	0.828	0.913667	16.0831	4.5e-07	6.27e-06	7.03827
Q15468_S409	Q15468	STIL	0.827333	0.923667	12.8701	2.26e-06	1.86e-05	5.28042
P18031_S50	P18031	PTPN1	0.827333	0.986	22.8301	3.44e-08	1.5e-06	9.7685
Q7Z2W4_S101	Q7Z2W4	ZC3HAV1	0.827333	0.914333	16.6637	3.48e-07	5.38e-06	7.31752
Q9BVM2_S141	Q9BVM2	DPCD	0.827	0.8965	13.0699	2.03e-06	1.73e-05	5.40178
Q7KZF4_T240	Q7KZF4	SND1	0.826333	0.922833	18.5788	1.57e-07	3.4e-06	8.17142
Q96T88_S639	Q96T88	UHRF1	0.825	0.948833	20.9481	6.49e-08	2.06e-06	9.10585
Q00653_S204	Q00653	NFKB2	0.825	0.909833	15.6259	5.56e-07	7.14e-06	6.81092
Q07020_S130	Q07020	RPL18	0.824667	0.928	23.9952	2.38e-08	1.27e-06	10.1484
Q9P227_T504	Q9P227	ARHGAP23	0.823667	0.925167	17.0739	2.91e-07	4.86e-06	7.50881
Q14156_S220	Q14156	EFR3A	0.823667	0.949167	13.7905	1.38e-06	1.3e-05	5.82507
Q86SQ0_S81	Q86SQ0	PHLDB2	0.822333	0.922833	11.6202	4.71e-06	3.24e-05	4.4772
P04083_S182	P04083	ANXA1	0.822	0.891333	16.0499	4.57e-07	6.33e-06	7.02198
Q9NVD7_S28	Q9NVD7	PARVA	0.821667	0.930167	16.6382	3.52e-07	5.4e-06	7.30548
Q658Y4_S754	Q658Y4	FAM91A1	0.821667	0.9105	15.526	5.82e-07	7.36e-06	6.76038
Q8ND04_T657	Q8ND04	SMG8	0.821333	0.912667	20.4992	7.61e-08	2.26e-06	8.93798
Q9Y570_S243	Q9Y570	PPME1	0.821	0.917833	17.5944	2.34e-07	4.24e-06	7.74476
O14578_T1306	O14578	CIT	0.820333	0.9275	10.9684	7.09e-06	4.46e-05	4.02535
Q96RT1_S1015	Q96RT1	ERBIN	0.820333	0.9455	21.9086	4.66e-08	1.76e-06	9.45203
P61313_T197	P61313	RPL15	0.820333	0.930167	15.5906	5.65e-07	7.2e-06	6.79309
P48507_S37	P48507	GCLM	0.82	0.883667	13.1843	1.9e-06	1.66e-05	5.4705
Q96RT1_S1179	Q96RT1	ERBIN	0.819667	0.9455	19.2236	1.22e-07	2.93e-06	8.43802
Q9BVJ6_S434	Q9BVJ6	UTP14A	0.819667	0.942833	15.594	5.64e-07	7.2e-06	6.79481
Q7Z2W4_S378	Q7Z2W4	ZC3HAV1	0.819	0.915833	19.4381	1.12e-07	2.77e-06	8.52454
P53621_S1193	P53621	COPA	0.819	0.922833	19.1817	1.24e-07	2.96e-06	8.42098
Q86W50_S419	Q86W50	METTL16	0.818333	0.897167	8.84113	3.21e-05	0.000144564	2.35906
Q9UQ80_S335	Q9UQ80	PA2G4	0.817333	0.893333	16.6932	3.43e-07	5.33e-06	7.33146
Q9Y4B5_S958	Q9Y4B5	MTCL1	0.816667	0.914667	14.5582	9.3e-07	9.96e-06	6.25258
O75955_S163	O75955	FLOT1	0.815667	0.961167	16.4376	3.84e-07	5.68e-06	7.20999
P27695_T53	P27695	APEX1	0.815667	0.865833	13.7878	1.38e-06	1.3e-05	5.82349
O94955_S215	O94955	RHOBTB3	0.815	1.01817	18.4987	1.62e-07	3.43e-06	8.13761
Q9ULM3_T1219	Q9ULM3	YEATS2	0.814667	0.936	22.2433	4.17e-08	1.66e-06	9.56869
Q8NDX5_S842	Q8NDX5	PHC3	0.814667	0.907667	18.2614	1.78e-07	3.59e-06	8.03655
Q02952_S483	Q02952	AKAP12	0.814	0.923667	15.4052	6.16e-07	7.62e-06	6.69877
Q99490_S648	Q99490	AGAP2	0.814	0.955667	11.8661	4.05e-06	2.89e-05	4.64151
Q7Z589_S1130	Q7Z589	EMSY	0.813667	0.921833	18.0469	1.94e-07	3.8e-06	7.94394
Q9NZJ0_S485	Q9NZJ0	DTL	0.812667	0.895	19.9337	9.35e-08	2.5e-06	8.72063
Q8TCG1_S768	Q8TCG1	CIP2A	0.812333	0.932167	19.7738	9.92e-08	2.58e-06	8.65794
Q14680_T428	Q14680	MELK	0.811333	0.943667	11.4852	5.11e-06	3.45e-05	4.3856
P60866_S93	P60866	RPS20	0.811	0.900833	19.0709	1.29e-07	3.04e-06	8.37577
Q9P0V3_S246	Q9P0V3	SH3BP4	0.810667	0.952667	17.6068	2.32e-07	4.23e-06	7.75029
O95297_S221	O95297	MPZL1	0.81	0.969333	16.8583	3.19e-07	5.13e-06	7.40888
Q9H0S4_T434	Q9H0S4	DDX47	0.81	0.930667	20.4792	7.66e-08	2.27e-06	8.93038
Q9H2D6_T1965	Q9H2D6	TRIOBP	0.809667	0.914167	19.4257	1.13e-07	2.78e-06	8.51959
Q01954_S541	Q01954	BNC1	0.809333	0.981333	9.45754	2.01e-05	9.98e-05	2.87552
Q86YR5_S572	Q86YR5	GPSM1	0.809	0.874167	14.9754	7.57e-07	8.73e-06	6.47553
O43395_T167	O43395	PRPF3	0.809	0.922167	13.945	1.27e-06	1.25e-05	5.91295
Q15723_S304	Q15723	ELF2	0.809	0.950833	13.8474	1.34e-06	1.29e-05	5.85755
P16615_T499	P16615	ATP2A2	0.807	0.988167	20.0954	8.81e-08	2.43e-06	8.78347
Q8NFH5_S66	Q8NFH5	NUP35	0.806667	0.987333	16.0383	4.6e-07	6.33e-06	7.01627
P54578_S302	P54578	USP14	0.806333	0.9135	14.4049	1e-06	1.05e-05	6.16904
P23497_S231	P23497	SP100	0.806	0.945667	18.6418	1.53e-07	3.37e-06	8.19788
Q96RT1_S33	Q96RT1	ERBIN	0.806	0.946	9.52435	1.91e-05	9.62e-05	2.92972
Q7L2H7_S337	Q7L2H7	EIF3M	0.805667	0.893833	21.3484	5.64e-08	1.93e-06	9.25223
Q13625_S556	Q13625	TP53BP2	0.805667	0.9115	15.3181	6.42e-07	7.82e-06	6.65402
P51532_T353	P51532	SMARCA4	0.805333	0.941333	19.2429	1.21e-07	2.92e-06	8.44585
Q15545_S159	Q15545	TAF7	0.805	0.8945	17.0012	3e-07	4.97e-06	7.4753
Q9Y3A2_S241	Q9Y3A2	UTP11	0.805	0.951833	14.745	8.48e-07	9.4e-06	6.3532
O43896_S494	O43896	KIF1C	0.804333	0.909167	18.1852	1.83e-07	3.68e-06	8.00377
Q5VUA4_T1883	Q5VUA4	ZNF318	0.804	0.926667	12.8509	2.29e-06	1.88e-05	5.26864
O94885_S297	O94885	SASH1	0.804	1.03067	11.3501	5.56e-06	3.67e-05	4.29295
Q92616_S786	Q92616	GCN1	0.803667	0.9825	16.7484	3.35e-07	5.28e-06	7.35746
Q969Q5_S155	Q969Q5	RAB24	0.803667	0.9955	16.2545	4.17e-07	5.99e-06	7.12178
P49790_T632	P49790	NUP153	0.803667	0.954833	11.8489	4.09e-06	2.91e-05	4.63013
P33981_S281	P33981	TTK	0.803667	0.9245	16.7245	3.39e-07	5.3e-06	7.34621
Q9H501_S485	Q9H501	ESF1	0.803333	0.922333	20.6102	7.31e-08	2.22e-06	8.97987
Q99615_S393	Q99615	DNAJC7	0.802333	0.899833	13.8962	1.3e-06	1.26e-05	5.8853
Q96D71_S709	Q96D71	REPS1	0.802333	0.9225	21.1724	6e-08	1.98e-06	9.18824
O75381_S265	O75381	PEX14	0.802333	1.00183	13.3125	1.78e-06	1.58e-05	5.54681
Q7Z4H7_T858	Q7Z4H7	HAUS6	0.801333	0.912667	17.5689	2.36e-07	4.25e-06	7.73335
Q9BY89_S402	Q9BY89	KIAA1671	0.801333	0.931667	21.773	4.88e-08	1.81e-06	9.40418
Q7Z333_S2639	Q7Z333	SETX	0.801333	1.00833	12.7553	2.41e-06	1.96e-05	5.20985
Q9HBL0_S1393	Q9HBL0	TNS1	0.801	0.922167	8.7586	3.42e-05	0.000151977	2.28759
Q00325_S33	Q00325	SLC25A3	0.800667	0.995	18.5184	1.61e-07	3.43e-06	8.14594
Q96CV9_S342	Q96CV9	OPTN	0.800333	0.881167	23.1761	3.08e-08	1.43e-06	9.8836
P23458_S508	P23458	JAK1	0.800333	0.977833	14.5935	9.13e-07	9.91e-06	6.27169
Q8N1F7_S647	Q8N1F7	NUP93	0.799333	0.943667	17.3841	2.55e-07	4.44e-06	7.65032
Q13136_S1133	Q13136	PPFIA1	0.799333	0.931667	9.32187	2.22e-05	0.000107962	2.76441
Q92615_S398	Q92615	LARP4B	0.799	0.8965	21.542	5.28e-08	1.88e-06	9.32194
Q96MN5_S92	Q96MN5	TCEANC2	0.799	0.9425	11.5274	4.98e-06	3.38e-05	4.41438
Q8IWW6_S460	Q8IWW6	ARHGAP12	0.797333	0.897	12.3977	2.96e-06	2.29e-05	4.98601
Q04721_S2115	Q04721	NOTCH2	0.797	0.945167	15.7502	5.25e-07	6.9e-06	6.87341
Q9BYG3_S247	Q9BYG3	NIFK	0.795667	0.9305	18.1199	1.88e-07	3.73e-06	7.97558
P04083_S37	P04083	ANXA1	0.794333	0.8945	14.8683	7.98e-07	9.02e-06	6.41888
Q8WWN8_S1337	Q8WWN8	ARAP3	0.794	0.944	8.4865	4.25e-05	0.000179534	2.04782
O95819_S550	O95819	MAP4K4	0.793667	0.922833	13.2269	1.86e-06	1.63e-05	5.49596
P08758_T118	P08758	ANXA5	0.793667	0.869167	11.3862	5.44e-06	3.62e-05	4.31777
Q15345_S276	Q15345	LRRC41	0.793333	0.923333	19.3317	1.17e-07	2.85e-06	8.48175
Q9NQW6_S642	Q9NQW6	ANLN	0.793333	0.894333	15.9742	4.73e-07	6.43e-06	6.98474
Q8IX01_S315	Q8IX01	SUGP2	0.793	0.953833	19.2733	1.2e-07	2.9e-06	8.45816
A3KN83_S794	A3KN83	SBNO1	0.792667	0.910333	18.3101	1.74e-07	3.56e-06	8.05739
Q13523_S294	Q13523	PRPF4B	0.791	0.916833	21.6751	5.04e-08	1.84e-06	9.36943
Q13426_S299	Q13426	XRCC4	0.791	0.919167	11.3627	5.52e-06	3.65e-05	4.30158
Q96PK6_S643	Q96PK6	RBM14	0.790333	0.941833	10.0733	1.29e-05	7.07e-05	3.36284
Q96AE4_S99	Q96AE4	FUBP1	0.79	0.892667	16.6266	3.53e-07	5.42e-06	7.3
Q8TF76_T112	Q8TF76	HASPIN	0.79	0.944	7.75623	7.83e-05	0.000292363	1.37129
Q13546_S416	Q13546	RIPK1	0.789667	0.9185	15.1313	7.02e-07	8.3e-06	6.55725
Q9H0C8_S292	Q9H0C8	ILKAP	0.789	0.893167	10.9003	7.41e-06	4.62e-05	3.97676
Q14680_T409	Q14680	MELK	0.788667	0.942333	15.6485	5.5e-07	7.12e-06	6.82231
Q92804_S375	Q92804	TAF15	0.788333	0.9355	19.8244	9.73e-08	2.56e-06	8.67784
A6NHR9_S293	A6NHR9	SMCHD1	0.788	0.964333	21.1434	6.06e-08	1.99e-06	9.17766
Q92620_T287	Q92620	DHX38	0.788	0.927	12.9705	2.14e-06	1.79e-05	5.34165
Q14008_S1428	Q14008	CKAP5	0.788	0.931333	12.3952	2.97e-06	2.3e-05	4.98443
Q7Z2W4_S631	Q7Z2W4	ZC3HAV1	0.787333	0.919	18.0186	1.96e-07	3.83e-06	7.93165
O43663_S513	O43663	PRC1	0.787333	0.916667	16.7206	3.39e-07	5.3e-06	7.34435
Q86V48_S611	Q86V48	LUZP1	0.787333	0.902333	18.4548	1.65e-07	3.46e-06	8.119
Q9Y2W1_S746	Q9Y2W1	THRAP3	0.787	0.934833	10.1178	1.25e-05	6.91e-05	3.39695
Q68CZ2_T301	Q68CZ2	TNS3	0.787	0.921833	9.79282	1.58e-05	8.2e-05	3.14421
P00533_S991	P00533	EGFR	0.786333	0.9715	14.4264	9.93e-07	1.04e-05	6.18081
Q14315_S2137	Q14315	FLNC	0.786333	0.909833	12.7243	2.46e-06	1.98e-05	5.19065
Q9NS87_T1144	Q9NS87	KIF15	0.786333	0.894167	20.9824	6.41e-08	2.05e-06	9.1185
Q53EZ4_T430	Q53EZ4	CEP55	0.785	0.9185	11.7417	4.37e-06	3.04e-05	4.5588
P52948_T546	P52948	NUP98	0.784333	0.9475	8.19441	5.4e-05	0.000217097	1.78318
Q53EZ4_S215	Q53EZ4	CEP55	0.784333	0.918833	12.139	3.44e-06	2.58e-05	4.82019
P42696_S146	P42696	RBM34	0.784333	0.923833	8.05605	6.06e-05	0.000237418	1.65509
O15020_S1255	O15020	SPTBN2	0.782333	0.9195	8.53921	4.07e-05	0.000173098	2.09477
Q8IY63_S930	Q8IY63	AMOTL1	0.781333	0.947333	11.6982	4.49e-06	3.11e-05	4.52968
Q01196_S21	Q01196	RUNX1	0.781	0.9685	20.3014	8.17e-08	2.33e-06	8.8627
P04792_S65	P04792	HSPB1	0.781	0.864833	17.2033	2.75e-07	4.68e-06	7.5682
Q2NL82_S58	Q2NL82	TSR1	0.780667	0.904	21.7681	4.89e-08	1.81e-06	9.40245
Q9P2D1_T1555	Q9P2D1	CHD7	0.780333	0.933833	14.0864	1.18e-06	1.19e-05	5.99256
Q9H792_S587	Q9H792	PEAK1	0.78	0.931667	17.6517	2.28e-07	4.19e-06	7.77026
Q9HCE1_S831	Q9HCE1	MOV10	0.779667	0.9185	10.9971	6.96e-06	4.4e-05	4.04576
Q86SQ0_S212	Q86SQ0	PHLDB2	0.779667	0.926167	15.6612	5.47e-07	7.1e-06	6.82872
Q96I25_S169	Q96I25	RBM17	0.779	0.9255	18.468	1.64e-07	3.45e-06	8.12462
Q14807_S562	Q14807	KIF22	0.779	0.9615	14.4019	1.01e-06	1.05e-05	6.16738
Q96HA1_S958	Q96HA1	POM121	0.779	0.981833	11.1779	6.2e-06	4.01e-05	4.17331
Q86UU1_S470	Q86UU1	PHLDB1	0.778667	0.915333	15.768	5.2e-07	6.86e-06	6.88234
O94927_S417	O94927	HAUS5	0.778333	0.9105	13.8345	1.34e-06	1.29e-05	5.85016
Q9UQ35_T476	Q9UQ35	SRRM2	0.778	0.915	16.7899	3.29e-07	5.23e-06	7.37693
P09884_T219	P09884	POLA1	0.776667	0.925	16.9209	3.11e-07	5.07e-06	7.43804
Q8NEB9_S525	Q8NEB9	PIK3C3	0.776667	0.936333	10.7439	8.21e-06	4.99e-05	3.86396
O75815_T268	O75815	BCAR3	0.775	0.931833	10.2256	1.16e-05	6.5e-05	3.47924
P52732_S36	P52732	KIF11	0.774333	0.9145	15.5199	5.84e-07	7.36e-06	6.75724
Q7KZI7_S380	Q7KZI7	MARK2	0.773667	0.9235	16.9446	3.08e-07	5.03e-06	7.44907
P55265_T601	P55265	ADAR	0.772667	0.940667	20.3508	8.03e-08	2.32e-06	8.88158
Q14241_S89	Q14241	ELOA	0.772667	0.914	9.89003	1.47e-05	7.77e-05	3.2206
O00231_S298	O00231	PSMD11	0.772333	0.899833	17.4562	2.48e-07	4.39e-06	7.68281
Q9C0B5_S409	Q9C0B5	ZDHHC5	0.772	0.949667	20.0896	8.83e-08	2.43e-06	8.78123
Q14566_S762	Q14566	MCM6	0.772	0.891	18.4383	1.66e-07	3.48e-06	8.11203
Q9UQ80_S90	Q9UQ80	PA2G4	0.772	0.900333	8.56092	4e-05	0.000171195	2.11404
Q6NW34_T351	Q6NW34	NEPRO	0.771333	0.929333	20.1494	8.64e-08	2.41e-06	8.80434
Q9UJF2_S663	Q9UJF2	RASAL2	0.769667	0.917167	14.5095	9.53e-07	1.01e-05	6.22611
Q9H0X9_T64	Q9H0X9	OSBPL5	0.769	1.03617	10.3854	1.04e-05	5.99e-05	3.59972
Q8IWZ3_S1670	Q8IWZ3	ANKHD1	0.768333	0.9275	14.2852	1.07e-06	1.1e-05	6.10314
P29590_S48	P29590	PML	0.767667	0.927167	13.8241	1.35e-06	1.29e-05	5.84422
Q8WTT2_S115	Q8WTT2	NOC3L	0.767333	0.928	14.4938	9.6e-07	1.02e-05	6.21759
Q86SQ0_S157	Q86SQ0	PHLDB2	0.767	0.925167	9.49975	1.95e-05	9.75e-05	2.9098
Q96RT1_S872	Q96RT1	ERBIN	0.766667	0.949333	22.0925	4.38e-08	1.72e-06	9.51635
O94913_T785	O94913	PCF11	0.766667	0.906333	17.3907	2.54e-07	4.44e-06	7.65332
P62917_S14	P62917	RPL8	0.763	0.9235	16.0366	4.6e-07	6.33e-06	7.01547
Q9UJU6_S141	Q9UJU6	DBNL	0.762333	0.9045	12.9227	2.2e-06	1.83e-05	5.31256
O94885_S90	O94885	SASH1	0.761333	1.02967	13.8207	1.35e-06	1.29e-05	5.8423
Q5VZ89_S1225	Q5VZ89	DENND4C	0.760667	0.901	18.1265	1.88e-07	3.73e-06	7.97845
P82933_S247	P82933	MRPS9	0.759667	1.03217	15.2114	6.76e-07	8.09e-06	6.59888
Q5TC84_T413	Q5TC84	OGFRL1	0.759667	0.9315	15.1803	6.86e-07	8.17e-06	6.58275
O15357_T958	O15357	INPPL1	0.758333	0.909833	16.5224	3.7e-07	5.56e-06	7.25051
Q9UK39_S340	Q9UK39	NOCT	0.756	0.938333	16.9987	3.01e-07	4.97e-06	7.47414
P17480_T9	P17480	UBTF	0.756	0.943	13.9703	1.25e-06	1.24e-05	5.92727
A1X283_S811	A1X283	SH3PXD2B	0.753333	0.909333	12.4052	2.95e-06	2.29e-05	4.99075
Q13325_S129	Q13325	IFIT5	0.753333	0.909333	13.5452	1.57e-06	1.43e-05	5.68346
Q14160_T475	Q14160	SCRIB	0.753333	0.962	12.8341	2.31e-06	1.89e-05	5.25834
O75152_S290	O75152	ZC3H11A	0.753	0.9415	15.3458	6.34e-07	7.75e-06	6.66829
Q14839_S1245	Q14839	CHD4	0.753	0.931167	14.9202	7.78e-07	8.87e-06	6.44638
Q9NRY4_S1150	Q9NRY4	ARHGAP35	0.752667	0.934667	5.03632	0.00123214	0.00291447	-1.66649
Q9UDT6_S294	Q9UDT6	CLIP2	0.752333	0.9165	10.5059	9.62e-06	5.64e-05	3.68942
Q09666_S201	Q09666	AHNAK	0.752	0.955333	11.0836	6.59e-06	4.2e-05	4.10704
O43719_S241	O43719	HTATSF1	0.751667	0.899167	16.4764	3.78e-07	5.63e-06	7.22857
Q9Y281_S23	Q9Y281	CFL2	0.751333	0.900333	17.7391	2.2e-07	4.11e-06	7.80903
O00571_S594	O00571	DDX3X	0.750667	0.918667	19.581	1.07e-07	2.69e-06	8.58165
Q16644_S78	Q16644	MAPKAPK3	0.750667	0.9	15.8082	5.11e-07	6.77e-06	6.90236
Q9BXW9_S15	Q9BXW9	FANCD2	0.749333	0.931667	15.8582	4.99e-07	6.65e-06	6.92728
Q96DT6_S369	Q96DT6	ATG4C	0.749333	0.924333	11.0416	6.77e-06	4.31e-05	4.07735
Q9Y2D8_S293	Q9Y2D8	SSX2IP	0.749	0.966167	20.1592	8.61e-08	2.41e-06	8.80809
Q9NQW6_T1055	Q9NQW6	ANLN	0.747667	0.901167	7.07531	0.000144595	0.000483262	0.692961
A6NMK8_S508	A6NMK8	INSYN2B	0.746667	0.990667	10.7005	8.45e-06	5.09e-05	3.83242
Q8TED9_S104	Q8TED9	AFAP1L1	0.746333	0.947167	11.4418	5.25e-06	3.52e-05	4.35593
P30626_S172	P30626	SRI	0.746333	0.915833	15.9567	4.77e-07	6.47e-06	6.97607
Q5BKZ1_T321	Q5BKZ1	ZNF326	0.746	0.951	18.6932	1.5e-07	3.34e-06	8.21943
Q9H7B4_T22	Q9H7B4	SMYD3	0.746	0.877667	10.9531	7.16e-06	4.5e-05	4.01445
O75534_T431	O75534	CSDE1	0.745667	0.8995	20.901	6.6e-08	2.07e-06	9.08844
P51610_S2020	P51610	HCFC1	0.745	0.921833	11.3761	5.47e-06	3.63e-05	4.31082
P54762_Y582	P54762	EPHB1	0.744333	0.924833	8.27832	5.03e-05	0.000205466	1.85999
Q8IU81_S186	Q8IU81	IRF2BP1	0.743667	0.922833	10.7201	8.34e-06	5.05e-05	3.84668
Q9NP77_S35	Q9NP77	SSU72	0.742667	0.9	16.0865	4.5e-07	6.27e-06	7.03993
Q76L83_S1154	Q76L83	ASXL2	0.742667	0.938667	12.662	2.55e-06	2.04e-05	5.15201
P30530_Y759	P30530	AXL	0.742667	0.976333	7.48904	9.91e-05	0.000353954	1.11088
Q9H2P0_S711	Q9H2P0	ADNP	0.742333	0.9435	11.7212	4.42e-06	3.07e-05	4.5451
Q70EL1_S582	Q70EL1	USP54	0.741333	0.931667	8.46152	4.34e-05	0.000182324	2.02549
Q6P2H3_S578	Q6P2H3	CEP85	0.740333	0.926833	16.4319	3.85e-07	5.68e-06	7.20728
P09874_S25	P09874	PARP1	0.740333	0.937833	20.2371	8.36e-08	2.36e-06	8.83806
Q9P0K7_S667	Q9P0K7	RAI14	0.740333	0.952167	18.0107	1.97e-07	3.83e-06	7.92819
O00203_S609	O00203	AP3B1	0.740333	0.9175	14.2458	1.09e-06	1.12e-05	6.08137
Q16763_S73	Q16763	UBE2S	0.740333	0.9005	11.9795	3.79e-06	2.77e-05	4.71625
Q86UE8_S134	Q86UE8	TLK2	0.74	0.941	18.5201	1.6e-07	3.43e-06	8.14664
P35611_S12	P35611	ADD1	0.74	0.930667	11.3178	5.68e-06	3.73e-05	4.27064
Q9UIF9_S1184	Q9UIF9	BAZ2A	0.739667	0.979167	19.6574	1.04e-07	2.64e-06	8.612
Q8N0X7_S470	Q8N0X7	SPART	0.738333	0.923833	17.5768	2.35e-07	4.25e-06	7.73691
P51957_S614	P51957	NEK4	0.738	0.935333	15.6394	5.52e-07	7.13e-06	6.81774
Q8NHU6_S859	Q8NHU6	TDRD7	0.736667	0.919	12.7113	2.48e-06	1.99e-05	5.18262
Q56NI9_S223	Q56NI9	ESCO2	0.736667	0.942	12.0402	3.65e-06	2.7e-05	4.75594
Q9Y446_Y390	Q9Y446	PKP3	0.735333	0.944	8.41866	4.49e-05	0.000187512	1.98704
Q9H8V3_T623	Q9H8V3	ECT2	0.735	0.929833	11.1913	6.15e-06	3.99e-05	4.18266
Q9UQR0_T20	Q9UQR0	SCML2	0.735	0.9525	11.0317	6.81e-06	4.33e-05	4.07033
P62191_S297	P62191	PSMC1	0.734	0.913333	13.3033	1.78e-06	1.58e-05	5.54134
Q15742_S140	Q15742	NAB2	0.734	0.948	12.006	3.73e-06	2.74e-05	4.73356
Q13263_S689	Q13263	TRIM28	0.733667	0.912167	17.257	2.69e-07	4.61e-06	7.59265
O00299_S211	O00299	CLIC1	0.733667	0.908833	13.5579	1.56e-06	1.42e-05	5.69085
Q92615_S498	Q92615	LARP4B	0.732667	0.905333	20.5616	7.44e-08	2.24e-06	8.96156
Q2NKX8_S738	Q2NKX8	ERCC6L	0.732667	0.921333	13.6012	1.52e-06	1.4e-05	5.71602
O15061_T598	O15061	SYNM	0.732667	0.978667	16.0168	4.64e-07	6.38e-06	7.00571
P51532_T1358	P51532	SMARCA4	0.732	0.947333	11.4449	5.24e-06	3.52e-05	4.35808
O14908_S222	O14908	GIPC1	0.731	0.810833	13.1984	1.89e-06	1.65e-05	5.47893
O43491_S598	O43491	EPB41L2	0.731	0.931833	10.4027	1.03e-05	5.94e-05	3.61263
Q8IY63_S924	Q8IY63	AMOTL1	0.731	0.9585	9.45942	2.01e-05	9.97e-05	2.87705
Q7L1Q6_S205	Q7L1Q6	BZW1	0.730667	0.902333	14.7066	8.64e-07	9.53e-06	6.33257
Q9P275_S464	Q9P275	USP36	0.730667	0.943667	13.0511	2.05e-06	1.74e-05	5.39045
O77932_S47	O77932	DXO	0.730333	0.942833	7.38524	0.000108773	0.000382865	1.00774
Q3B7T1_T632	Q3B7T1	EDRF1	0.73	0.964	6.25141	0.000323646	0.000940934	-0.196848
Q4LE39_S105	Q4LE39	ARID4B	0.729667	0.9245	17.9382	2.03e-07	3.9e-06	7.89659
Q9Y4E5_S125	Q9Y4E5	ZNF451	0.729333	0.930333	8.75193	3.44e-05	0.000152272	2.28179
Q9BY12_S899	Q9BY12	SCAPER	0.728667	0.953667	16.5038	3.73e-07	5.58e-06	7.24165
P52597_T215	P52597	HNRNPF	0.728333	0.913167	7.35136	0.00011216	0.000392083	0.973836
Q5TKA1_S65	Q5TKA1	LIN9	0.728333	0.922833	6.90139	0.000170362	0.000552671	0.511709
Q14152_T574	Q14152	EIF3A	0.728	0.911	18.9971	1.33e-07	3.1e-06	8.34545
Q15785_S8	Q15785	TOMM34	0.728	0.903667	12.6131	2.62e-06	2.07e-05	5.12153
Q8IXT5_S254	Q8IXT5	RBM12B	0.727	0.942833	19.1952	1.23e-07	2.95e-06	8.42645
P62913_T47	P62913	RPL11	0.726667	0.947	16.8811	3.16e-07	5.12e-06	7.41952
O60566_S884	O60566	BUB1B	0.725333	0.936	8.3773	4.64e-05	0.000192677	1.94978
P16070_S697	P16070	CD44	0.724667	0.977	17.8664	2.09e-07	3.97e-06	7.86512
P49642_S319	P49642	PRIM1	0.724667	0.903667	16.8682	3.18e-07	5.12e-06	7.41351
Q8NDD1_S279	Q8NDD1	C1orf131	0.724667	0.963	15.6966	5.38e-07	7e-06	6.84654
O14777_S15	O14777	NDC80	0.724667	0.892333	14.8715	7.97e-07	9.02e-06	6.42059
P28749_S1037	P28749	RBL1	0.724667	0.965333	9.31027	2.24e-05	0.000108703	2.75485
Q9NS87_T661	Q9NS87	KIF15	0.723333	0.901	15.9049	4.89e-07	6.57e-06	6.95047
Q5JTH9_S801	Q5JTH9	RRP12	0.722667	0.953333	15.9754	4.73e-07	6.43e-06	6.98532
Q76M96_S409	Q76M96	CCDC80	0.722667	0.982	14.9179	7.79e-07	8.87e-06	6.44516
O76094_S443	O76094	SRP72	0.722	0.931667	6.27256	0.00031672	0.00092481	-0.172987
P07355_Y199	P07355	ANXA2	0.721667	0.966833	11.5576	4.89e-06	3.33e-05	4.43489
Q53LP3_S513	Q53LP3	SOWAHC	0.721333	0.924667	13.7986	1.37e-06	1.3e-05	5.8297
Q7L1Q6_S12	Q7L1Q6	BZW1	0.721333	0.905	9.84318	1.52e-05	7.98e-05	3.18387
Q03001_S237	Q03001	DST	0.720667	0.925	19.6925	1.02e-07	2.64e-06	8.62588
O94782_S327	O94782	USP1	0.720667	0.94	18.3921	1.69e-07	3.48e-06	8.09239
O95758_S454	O95758	PTBP3	0.720667	0.956	16.0396	4.59e-07	6.33e-06	7.01692
Q7Z3K6_S53	Q7Z3K6	MIER3	0.72	0.921667	8.37839	4.64e-05	0.00019258	1.95076
P52292_S62	P52292	KPNA2	0.719333	0.952	20.3316	8.08e-08	2.32e-06	8.87426
O95140_S27	O95140	MFN2	0.719	0.987833	16.824	3.24e-07	5.17e-06	7.39286
Q9UP95_S51	Q9UP95	SLC12A4	0.719	0.956833	8.50787	4.18e-05	0.000176886	2.06688
Q9H3U1_S472	Q9H3U1	UNC45A	0.718	0.932333	14.8126	8.2e-07	9.15e-06	6.38924
P40938_T76	P40938	RFC3	0.717667	0.934167	20.2533	8.32e-08	2.36e-06	8.84428
Q99959_S251	Q99959	PKP2	0.717333	0.980667	13.4046	1.69e-06	1.52e-05	5.60114
Q13428_S1410	Q13428	TCOF1	0.716667	0.920667	19.4431	1.12e-07	2.77e-06	8.52657
Q92615_S451	Q92615	LARP4B	0.716667	0.907	14.5092	9.53e-07	1.01e-05	6.22594
Q9UG56_S341	Q9UG56	PISD	0.715667	1.00183	13.2979	1.79e-06	1.58e-05	5.53814
Q86YR5_S569	Q86YR5	GPSM1	0.715667	0.8875	9.91897	1.44e-05	7.64e-05	3.24321
O75152_S495	O75152	ZC3H11A	0.715333	0.943333	6.35313	0.000291805	0.000860964	-0.0825926
O15371_S460	O15371	EIF3D	0.715333	0.914	16.4123	3.89e-07	5.72e-06	7.19785
O94955_S213	O94955	RHOBTB3	0.714667	1.02233	11.945	3.87e-06	2.81e-05	4.69358
Q7L2J0_S152	Q7L2J0	MEPCE	0.714	0.939333	17.2933	2.65e-07	4.58e-06	7.60917
Q96A65_T237	Q96A65	EXOC4	0.714	0.922	14.5645	9.27e-07	9.96e-06	6.25597
Q8N3C0_S2195	Q8N3C0	ASCC3	0.713333	0.947667	14.8609	8.01e-07	9.02e-06	6.41497
Q9NXE8_S337	Q9NXE8	CWC25	0.713	0.908833	16.2727	4.14e-07	5.95e-06	7.13059
P49588_S399	P49588	AARS1	0.712667	0.938	15.4652	5.99e-07	7.47e-06	6.7294
Q5VUA4_S1896	Q5VUA4	ZNF318	0.712667	0.930333	8.61732	3.83e-05	0.000165635	2.16389
P22087_S124	P22087	FBL	0.712333	0.956167	16.1243	4.42e-07	6.22e-06	7.05842
P31350_S20	P31350	RRM2	0.711667	0.926833	18.322	1.74e-07	3.55e-06	8.06246
P16401_T138	P16401	H1-5	0.711667	0.9555	17.0089	2.99e-07	4.97e-06	7.47883
Q9H0H5_S628	Q9H0H5	RACGAP1	0.711333	0.944667	17.4325	2.5e-07	4.4e-06	7.67217
P29317_Y735	P29317	EPHA2	0.710667	0.968	17.6382	2.29e-07	4.2e-06	7.76426
Q16513_S310	Q16513	PKN2	0.710667	0.915333	15.343	6.35e-07	7.75e-06	6.66683
O75815_T130	O75815	BCAR3	0.71	0.935333	17.3912	2.54e-07	4.44e-06	7.65351
O60563_S22	O60563	CCNT1	0.71	0.919667	15.859	4.99e-07	6.65e-06	6.92768
Q3V6T2_S1820	Q3V6T2	CCDC88A	0.709667	0.927833	13.4756	1.63e-06	1.47e-05	5.64284
P12081_S27	P12081	HARS1	0.709667	0.915833	10.9759	7.06e-06	4.45e-05	4.03074
Q8WVM0_S296	Q8WVM0	TFB1M	0.709333	1.029	8.09362	5.87e-05	0.000231473	1.69005
P49590_S67	P49590	HARS2	0.708333	1.0065	14.4738	9.7e-07	1.02e-05	6.20667
Q32P44_S198	Q32P44	EML3	0.708333	0.9265	12.2143	3.3e-06	2.5e-05	4.86877
O75717_S958	O75717	WDHD1	0.708	0.910333	18.4699	1.64e-07	3.45e-06	8.12543
Q15233_S212	Q15233	NONO	0.708	0.948667	15.1307	7.03e-07	8.3e-06	6.55694
Q12888_S993	Q12888	TP53BP1	0.707333	0.951333	14.8338	8.11e-07	9.1e-06	6.40055
P38432_T456	P38432	COIL	0.707	0.9565	19.5316	1.09e-07	2.72e-06	8.56198
P43243_S509	P43243	MATR3	0.706667	0.953667	16.5982	3.58e-07	5.47e-06	7.28652
Q68E01_S995	Q68E01	INTS3	0.705	0.9595	14.2655	1.08e-06	1.11e-05	6.09228
P07305_T153	P07305	H1-0	0.704333	0.952167	13.1941	1.89e-06	1.65e-05	5.47637
Q14315_S2027	Q14315	FLNC	0.703667	0.919167	19.5646	1.07e-07	2.7e-06	8.57512
Q9Y2H5_S336	Q9Y2H5	PLEKHA6	0.703333	0.966333	10.1346	1.24e-05	6.84e-05	3.40982
Q92620_T1217	Q92620	DHX38	0.703	0.935833	10.018	1.34e-05	7.26e-05	3.32013
P52272_S365	P52272	HNRNPM	0.702333	0.937167	16.6669	3.47e-07	5.38e-06	7.31904
Q13136_S668	Q13136	PPFIA1	0.702333	0.9395	13.2283	1.86e-06	1.63e-05	5.49676
Q13625_S121	Q13625	TP53BP2	0.702	0.922667	16.511	3.72e-07	5.57e-06	7.24508
Q8NFC6_S1017	Q8NFC6	BOD1L1	0.701667	0.9265	14.7512	8.45e-07	9.38e-06	6.3565
P29375_T1415	P29375	KDM5A	0.701667	0.978167	12.121	3.48e-06	2.6e-05	4.80849
Q9H6S0_S1208	Q9H6S0	YTHDC2	0.701667	0.923833	16.2951	4.09e-07	5.91e-06	7.14142
P62191_S391	P62191	PSMC1	0.701333	0.917333	17.9022	2.06e-07	3.92e-06	7.88083
Q9BYX2_S391	Q9BYX2	TBC1D2	0.701333	0.925333	10.4941	9.7e-06	5.68e-05	3.68072
P78347_T703	P78347	GTF2I	0.701	0.9595	16.5485	3.66e-07	5.53e-06	7.26295
Q9Y2K7_S558	Q9Y2K7	KDM2A	0.701	0.936167	4.62815	0.00201935	0.00446915	-2.20613
Q9NXD2_T755	Q9NXD2	MTMR10	0.700667	1.02933	5.0383	0.00122926	0.00291022	-1.66392
P62136_T320	P62136	PPP1CA	0.700667	0.944333	9.09964	2.63e-05	0.000123141	2.57933
Q15139_S549	Q15139	PRKD1	0.7	0.976667	7.19944	0.000128867	0.000439041	0.820279
P04626_S1107	P04626	ERBB2	0.699667	0.9725	11.0942	6.54e-06	4.19e-05	4.11448
Q03701_T156	Q03701	CEBPZ	0.699333	0.943667	14.8655	7.99e-07	9.02e-06	6.41738
Q96CB8_S427	Q96CB8	INTS12	0.699	0.9315	8.17184	5.5e-05	0.000220137	1.76241
Q86W92_S579	Q86W92	PPFIBP1	0.699	0.931833	10.5464	9.36e-06	5.51e-05	3.71941
Q99755_S458	Q99755	PIP5K1A	0.698333	0.9295	9.12085	2.59e-05	0.000121679	2.59716
Q9NS69_S15	Q9NS69	TOMM22	0.698333	0.9775	18.2945	1.76e-07	3.57e-06	8.0507
P51812_S78	P51812	RPS6KA3	0.698	0.924	17.7639	2.18e-07	4.08e-06	7.81999
Q9Y4A5_S1628	Q9Y4A5	TRRAP	0.698	0.955667	17.5182	2.41e-07	4.31e-06	7.71067
O75643_S2002	O75643	SNRNP200	0.698	0.945333	8.60605	3.86e-05	0.000166457	2.15395
Q9NX01_S132	Q9NX01	TXNL4B	0.697667	0.911167	8.36764	4.68e-05	0.000193828	1.94105
P04083_S34	P04083	ANXA1	0.697333	0.907	13.0813	2.01e-06	1.72e-05	5.40866
Q99717_Y89	Q99717	SMAD5	0.697333	0.927667	8.98611	2.87e-05	0.000132059	2.48327
P19338_T121	P19338	NCL	0.696667	0.917667	17.5443	2.39e-07	4.28e-06	7.72235
Q96T23_S524	Q96T23	RSF1	0.696667	0.987	11.971	3.81e-06	2.77e-05	4.71066
Q15527_T195	Q15527	SURF2	0.696667	0.950667	17.9073	2.05e-07	3.92e-06	7.88304
P49790_S614	P49790	NUP153	0.696667	0.962667	16.1969	4.28e-07	6.09e-06	7.09381
O00571_S114	O00571	DDX3X	0.694667	0.925	13.5761	1.54e-06	1.41e-05	5.70144
Q9Y3A4_S99	Q9Y3A4	RRP7A	0.694333	0.9585	9.70962	1.67e-05	8.59e-05	3.0783
Q92620_S1194	Q92620	DHX38	0.694	0.937	10.6078	8.99e-06	5.35e-05	3.76461
Q5VT52_S1021	Q5VT52	RPRD2	0.693667	0.927833	15.9777	4.73e-07	6.43e-06	6.98647
Q9BQ39_S45	Q9BQ39	DDX50	0.693667	0.935833	13.193	1.89e-06	1.65e-05	5.47572
Q13415_T375	Q13415	ORC1	0.693333	0.957333	12.6174	2.61e-06	2.07e-05	5.12427
Q53T59_S139	Q53T59	HS1BP3	0.693333	0.914	12.5343	2.74e-06	2.16e-05	5.07226
Q8NDX5_S315	Q8NDX5	PHC3	0.693333	0.919667	10.7933	7.95e-06	4.88e-05	3.89973
Q13523_S292	Q13523	PRPF4B	0.693333	0.926667	10.1054	1.26e-05	6.95e-05	3.38745
Q9NZ32_T345	Q9NZ32	ACTR10	0.693	0.905167	17.163	2.8e-07	4.74e-06	7.54975
Q9Y520_S926	Q9Y520	PRRC2C	0.693	0.917833	6.78157	0.00019109	0.000604734	0.384834
Q9BUQ8_S109	Q9BUQ8	DDX23	0.692667	0.930667	13.9342	1.28e-06	1.25e-05	5.90682
Q96L73_S752	Q96L73	NSD1	0.692667	0.966333	8.29767	4.96e-05	0.000202913	1.87762
Q9BZE4_T30	Q9BZE4	GTPBP4	0.692	0.957333	15.7927	5.14e-07	6.81e-06	6.89464
Q6ZSZ5_S1202	Q6ZSZ5	ARHGEF18	0.691333	0.925333	13.3044	1.78e-06	1.58e-05	5.542
Q13595_S236	Q13595	TRA2A	0.691	0.967833	17.6238	2.31e-07	4.22e-06	7.75784
P55081_S80	P55081	MFAP1	0.690333	0.957167	8.46807	4.31e-05	0.000181725	2.03135
Q92888_T697	Q92888	ARHGEF1	0.689333	0.925667	18.7434	1.47e-07	3.31e-06	8.24041
Q9Y2H2_S123	Q9Y2H2	INPP5F	0.689333	0.934667	15.8975	4.9e-07	6.58e-06	6.94679
Q8IZT6_S1513	Q8IZT6	ASPM	0.688333	0.9475	18.8593	1.4e-07	3.21e-06	8.28857
Q99584_S32	Q99584	S100A13	0.688	0.828	11.9407	3.88e-06	2.81e-05	4.69076
Q86U86_S636	Q86U86	PBRM1	0.687667	0.980833	15.3892	6.21e-07	7.67e-06	6.69054
Q15397_S77	Q15397	PUM3	0.687	0.9255	10.7872	7.98e-06	4.89e-05	3.89532
Q12888_T1609	Q12888	TP53BP1	0.686467	0.868767	16.6564	3.49e-07	5.38e-06	7.3141
Q8WYP5_S2222	Q8WYP5	AHCTF1	0.686333	0.973167	10.765	8.1e-06	4.95e-05	3.87931
Q92615_S649	Q92615	LARP4B	0.686333	0.9115	14.6457	8.9e-07	9.74e-06	6.29982
Q92973_S881	Q92973	TNPO1	0.686333	0.9275	12.6423	2.57e-06	2.06e-05	5.13979
Q96P48_T78	Q96P48	ARAP1	0.685333	0.927333	12.8948	2.23e-06	1.84e-05	5.29551
Q9NQW6_T472	Q9NQW6	ANLN	0.685	0.908833	13.2221	1.86e-06	1.64e-05	5.4931
O75369_S2478	O75369	FLNB	0.684667	0.922333	15.5758	5.69e-07	7.23e-06	6.78559
O75152_T321	O75152	ZC3H11A	0.684667	0.946667	14.1876	1.12e-06	1.14e-05	6.04907
Q9UK61_S818	Q9UK61	TASOR	0.684333	1.0085	9.10236	2.62e-05	0.000123077	2.58162
Q14686_S1481	Q14686	NCOA6	0.684333	0.918833	7.73787	7.96e-05	0.00029558	1.35363
Q14574_S803	Q14574	DSC3	0.683667	1.0595	6.18852	0.000345254	0.000995925	-0.268124
P06746_S44	P06746	POLB	0.683	0.923167	15.9614	4.76e-07	6.46e-06	6.9784
Q99459_S303	Q99459	CDC5L	0.681667	0.9335	12.519	2.76e-06	2.17e-05	5.06258
Q86TB9_S390	Q86TB9	PATL1	0.681667	0.942167	9.78334	1.59e-05	8.25e-05	3.13673
Q13325_S128	Q13325	IFIT5	0.681333	0.918333	15.4856	5.94e-07	7.44e-06	6.73983
Q12834_T70	Q12834	CDC20	0.681333	0.916	11.4114	5.35e-06	3.58e-05	4.33509
Q8IVT2_S471	Q8IVT2	MISP	0.681	0.953167	17.8557	2.1e-07	3.97e-06	7.86042
Q5UIP0_S402	Q5UIP0	RIF1	0.681	0.9915	13.0149	2.09e-06	1.76e-05	5.36859
Q7Z417_T87	Q7Z417	NUFIP2	0.680667	0.904667	11.414	5.35e-06	3.57e-05	4.3369
Q14789_S2216	Q14789	GOLGB1	0.679667	0.972833	13.979	1.25e-06	1.23e-05	5.93218
O14617_S658	O14617	AP3D1	0.679333	0.929333	16.7973	3.28e-07	5.22e-06	7.38039
Q99590_S830	Q99590	SCAF11	0.679	0.946167	15.9835	4.71e-07	6.43e-06	6.98929
Q9P0K7_S915	Q9P0K7	RAI14	0.678667	0.956333	16.5515	3.65e-07	5.53e-06	7.26439
Q15003_T49	Q15003	NCAPH	0.678333	0.920167	18.4068	1.68e-07	3.48e-06	8.09861
Q8WVB6_S64	Q8WVB6	CHTF18	0.678	0.952	13.2157	1.87e-06	1.64e-05	5.48923
O15020_S2254	O15020	SPTBN2	0.676667	0.931333	18.2944	1.76e-07	3.57e-06	8.05067
P53355_S289	P53355	DAPK1	0.676333	0.9725	11.1291	6.4e-06	4.11e-05	4.13904
Q8TF72_S285	Q8TF72	SHROOM3	0.675333	0.938333	9.84247	1.52e-05	7.98e-05	3.18331
Q06190_S101	Q06190	PPP2R3A	0.673333	0.936333	14.6916	8.7e-07	9.57e-06	6.32453
Q9Y3C6_S76	Q9Y3C6	PPIL1	0.673333	0.922667	12.8771	2.26e-06	1.86e-05	5.28468
O95251_S205	O95251	KAT7	0.673333	0.931333	12.3813	2.99e-06	2.31e-05	4.97558
Q8IUC4_S423	Q8IUC4	RHPN2	0.673	0.923167	9.00129	2.83e-05	0.000130733	2.49617
Q9UNY4_T500	Q9UNY4	TTF2	0.672333	0.927167	7.77047	7.73e-05	0.000289329	1.38497
Q9UKX7_S221	Q9UKX7	NUP50	0.672	0.968	19.388	1.15e-07	2.81e-06	8.50442
Q56NI9_S244	Q56NI9	ESCO2	0.672	0.947	10.7598	8.13e-06	4.96e-05	3.87552
Q9NZN5_S608	Q9NZN5	ARHGEF12	0.672	0.935333	8.28773	5e-05	0.000204347	1.86856
Q96Q89_S206	Q96Q89	KIF20B	0.671667	0.953167	14.7021	8.66e-07	9.53e-06	6.33017
P39687_S27	P39687	ANP32A	0.670667	0.903333	15.218	6.74e-07	8.08e-06	6.60231
Q7LBC6_S1267	Q7LBC6	KDM3B	0.670667	0.926667	14.0478	1.2e-06	1.2e-05	5.97089
Q8WXG6_S921	Q8WXG6	MADD	0.670667	0.951	4.83241	0.00157234	0.00359789	-1.93311
Q15075_S1265	Q15075	EEA1	0.670333	0.919833	16.5748	3.62e-07	5.49e-06	7.27543
Q68CZ2_S866	Q68CZ2	TNS3	0.670333	0.930167	13.8204	1.35e-06	1.29e-05	5.84216
Q9BYW2_S430	Q9BYW2	SETD2	0.670333	0.9385	9.48863	1.96e-05	9.8e-05	2.90079
Q9Y2K7_T550	Q9Y2K7	KDM2A	0.669667	0.9375	10.7294	8.29e-06	5.02e-05	3.85345
Q9UKF6_S659	Q9UKF6	CPSF3	0.668667	0.933333	15.3074	6.46e-07	7.83e-06	6.64851
Q14241_T397	Q14241	ELOA	0.668667	0.923	12.9886	2.12e-06	1.78e-05	5.35266
P78347_S784	P78347	GTF2I	0.668333	0.961833	17.2523	2.7e-07	4.61e-06	7.59052
O00139_T502	O00139	KIF2A	0.668333	0.937167	17.5746	2.36e-07	4.25e-06	7.73591
Q5TGY3_S596	Q5TGY3	AHDC1	0.668333	0.927167	13.7965	1.37e-06	1.3e-05	5.82846
Q86X29_S332	Q86X29	LSR	0.668333	0.972167	11.778	4.27e-06	2.99e-05	4.58305
Q6SJ93_S426	Q6SJ93	FAM111B	0.668	0.948667	15.9514	4.78e-07	6.48e-06	6.97349
Q14315_S2004	Q14315	FLNC	0.668	0.923667	13.341	1.75e-06	1.56e-05	5.56363
P11586_T148	P11586	MTHFD1	0.668	0.924	9.30361	2.25e-05	0.000109196	2.74935
P15924_S1949	P15924	DSP	0.666333	0.9435	15.3341	6.38e-07	7.77e-06	6.66229
Q76FK4_S508	Q76FK4	NOL8	0.666333	0.947167	16.4597	3.8e-07	5.65e-06	7.2206
P12956_S180	P12956	XRCC6	0.666	0.923	18.0796	1.91e-07	3.77e-06	7.95813
Q9NR12_T251	Q9NR12	PDLIM7	0.666	0.929667	14.4817	9.66e-07	1.02e-05	6.21097
Q8N2Y8_S913	Q8N2Y8	RUSC2	0.666	0.977	9.41162	2.08e-05	0.000102347	2.83807
Q5SW79_T644	Q5SW79	CEP170	0.665667	0.919833	8.71374	3.54e-05	0.000155804	2.24849
Q92547_S888	Q92547	TOPBP1	0.665333	0.956667	9.63203	1.77e-05	9e-05	3.01639
O60287_S9	O60287	URB1	0.665	0.963833	14.9762	7.57e-07	8.73e-06	6.47596
Q9H8V3_T373	Q9H8V3	ECT2	0.665	0.9425	4.00009	0.00452995	0.00896213	-3.08265
P25440_S37	P25440	BRD2	0.664333	0.944833	8.34646	4.76e-05	0.000196378	1.9219
P04792_S199	P04792	HSPB1	0.663667	0.8835	17.3682	2.57e-07	4.47e-06	7.64316
P31947_S74	P31947	SFN	0.663667	0.918167	11.6507	4.62e-06	3.18e-05	4.49779
O60271_S1144	O60271	SPAG9	0.663667	0.9265	16.4527	3.82e-07	5.65e-06	7.21724
P98175_S22	P98175	RBM10	0.663667	0.9255	15.3169	6.43e-07	7.82e-06	6.65344
P15924_S22	P15924	DSP	0.663333	0.944667	17.52	2.41e-07	4.31e-06	7.71146
Q13111_S199	Q13111	CHAF1A	0.662667	0.99	9.93315	1.43e-05	7.59e-05	3.25427
Q9P0K7_T249	Q9P0K7	RAI14	0.662333	0.9575	17.6945	2.24e-07	4.14e-06	7.78929
Q14680_S336	Q14680	MELK	0.662333	0.957833	6.85073	0.000178803	0.000575012	0.458266
Q9UHI6_T552	Q9UHI6	DDX20	0.662	0.934667	16.205	4.26e-07	6.09e-06	7.09777
P98175_S50	P98175	RBM10	0.661667	0.925167	11.1875	6.16e-06	3.99e-05	4.17996
Q13188_S15	Q13188	STK3	0.661333	0.938333	16.1562	4.36e-07	6.16e-06	7.07402
Q9UIG0_S330	Q9UIG0	BAZ1B	0.661	0.9755	16.5272	3.69e-07	5.55e-06	7.25281
Q14566_S413	Q14566	MCM6	0.660667	0.906	14.0825	1.18e-06	1.19e-05	5.9904
Q14980_S1145	Q14980	NUMA1	0.659667	0.931833	11.912	3.94e-06	2.84e-05	4.67182
Q8TF76_T97	Q8TF76	HASPIN	0.659667	0.952833	7.78699	7.62e-05	0.000285814	1.40081
Q13127_S750	Q13127	REST	0.659333	0.961667	12.4978	2.8e-06	2.19e-05	5.04927
Q14116_S133	Q14116	IL18	0.659333	0.917333	15.5131	5.86e-07	7.37e-06	6.75381
Q14152_S261	Q14152	EIF3A	0.658333	0.918833	16.1311	4.41e-07	6.2e-06	7.06173
Q03164_S197	Q03164	KMT2A	0.658333	0.933833	13.1757	1.91e-06	1.66e-05	5.46536
O94776_T406	O94776	MTA2	0.658	0.931667	18.5888	1.56e-07	3.4e-06	8.17563
Q8NEY1_S452	Q8NEY1	NAV1	0.655333	0.907333	8.10234	5.83e-05	0.00023037	1.69814
Q13610_T21	Q13610	PWP1	0.654333	0.958167	12.6759	2.53e-06	2.03e-05	5.16066
P27448_S419	P27448	MARK3	0.654	0.969333	14.8267	8.14e-07	9.12e-06	6.39676
P49792_T1412	P49792	RANBP2	0.654	0.943667	14.3965	1.01e-06	1.05e-05	6.16443
P33991_T19	P33991	MCM4	0.653667	0.907833	10.1547	1.22e-05	6.77e-05	3.42524
Q9UL54_S603	Q9UL54	TAOK2	0.653333	0.949333	9.87151	1.49e-05	7.85e-05	3.2061
Q14315_T2412	Q14315	FLNC	0.652667	0.925	14.5146	9.5e-07	1.01e-05	6.2289
P25786_S160	P25786	PSMA1	0.650333	0.914833	16.9917	3.02e-07	4.97e-06	7.47087
O75643_S835	O75643	SNRNP200	0.65	0.948333	15.4949	5.91e-07	7.41e-06	6.74452
Q15833_S375	Q15833	STXBP2	0.649	0.9395	8.67237	3.66e-05	0.000159769	2.21229
P40121_S337	P40121	CAPG	0.648667	0.924333	17.5249	2.41e-07	4.31e-06	7.71365
P57737_S485	P57737	CORO7	0.648667	0.946667	16.1459	4.38e-07	6.18e-06	7.06895
P52701_S830	P52701	MSH6	0.648333	0.9155	16.7446	3.36e-07	5.28e-06	7.35566
Q9P275_S610	Q9P275	USP36	0.648	0.949667	10.9415	7.22e-06	4.53e-05	4.00622
P08047_S2	P08047	SP1	0.648	0.929333	10.084	1.28e-05	7.02e-05	3.37103
P12277_T35	P12277	CKB	0.647667	0.934833	13.2462	1.84e-06	1.62e-05	5.5074
Q96FS4_S770	Q96FS4	SIPA1	0.647667	0.933167	12.1193	3.48e-06	2.6e-05	4.80742
Q92974_S648	Q92974	ARHGEF2	0.647	0.924833	14.7953	8.27e-07	9.22e-06	6.38003
Q9UBU9_S9	Q9UBU9	NXF1	0.646667	0.960667	15.722	5.32e-07	6.95e-06	6.85929
Q92794_S1089	Q92794	KAT6A	0.646667	0.971333	12.9242	2.2e-06	1.83e-05	5.31349
Q9UNL2_S105	Q9UNL2	SSR3	0.646333	0.981833	16.6597	3.48e-07	5.38e-06	7.31563
Q9BVJ6_S453	Q9BVJ6	UTP14A	0.646333	0.954833	12.156	3.41e-06	2.56e-05	4.83116
O60684_S312	O60684	KPNA6	0.645333	0.934667	12.3533	3.04e-06	2.34e-05	4.95775
O94885_S486	O94885	SASH1	0.645333	1.03	7.66975	8.44e-05	0.000310311	1.28779
Q9Y692_T373	Q9Y692	GMEB1	0.645333	0.973667	6.55228	0.000239073	0.00072698	0.137406
Q86U44_S50	Q86U44	METTL3	0.645	0.911167	12.0494	3.63e-06	2.69e-05	4.76194
P29350_S160	P29350	PTPN6	0.644667	0.929333	11.172	6.23e-06	4.02e-05	4.16918
Q92870_S123	Q92870	APBB2	0.644667	0.943333	8.46421	4.33e-05	0.00018215	2.0279
Q9UK61_S344	Q9UK61	TASOR	0.644333	1.00883	13.8557	1.33e-06	1.28e-05	5.86227
Q8NHU6_S319	Q8NHU6	TDRD7	0.644333	0.9295	10.8439	7.69e-06	4.75e-05	3.93621
Q13190_S123	Q13190	STX5	0.644	0.974333	12.8098	2.34e-06	1.91e-05	5.24344
Q14781_T423	Q14781	CBX2	0.644	0.947333	11.763	4.31e-06	3.01e-05	4.57305
P55199_S442	P55199	ELL	0.644	0.926	10.7453	8.2e-06	4.99e-05	3.86495
P25787_T222	P25787	PSMA2	0.643667	0.911833	18.4988	1.62e-07	3.43e-06	8.13767
Q9Y5B9_S650	Q9Y5B9	SUPT16H	0.643667	0.942833	13.9945	1.24e-06	1.23e-05	5.94091
Q9HAU0_S568	Q9HAU0	PLEKHA5	0.643667	0.9355	13.8383	1.34e-06	1.29e-05	5.85237
Q14684_S706	Q14684	RRP1B	0.643333	0.949	15.6284	5.55e-07	7.14e-06	6.81218
Q86XL3_S896	Q86XL3	ANKLE2	0.643333	1.00333	9.1305	2.57e-05	0.00012095	2.60526
Q9HBL0_S849	Q9HBL0	TNS1	0.643	0.937167	15.2022	6.79e-07	8.1e-06	6.59414
O60293_S352	O60293	ZFC3H1	0.642667	0.933333	14.4143	9.99e-07	1.05e-05	6.17417
Q15056_S13	Q15056	EIF4H	0.642667	0.935333	14.2094	1.11e-06	1.13e-05	6.06116
P40123_S301	P40123	CAP2	0.642333	0.929833	10.1785	1.2e-05	6.67e-05	3.44342
O75665_S899	O75665	OFD1	0.642	0.967333	7.02824	0.00015111	0.000501286	0.644244
Q99569_S510	Q99569	PKP4	0.640667	0.977667	13.8329	1.35e-06	1.29e-05	5.84924
P52756_S37	P52756	RBM5	0.640667	0.947333	10.0864	1.28e-05	7.02e-05	3.37291
P78527_S3205	P78527	PRKDC	0.640333	0.935167	15.2415	6.66e-07	8.01e-06	6.61451
Q9H3P2_T157	Q9H3P2	NELFA	0.639333	0.929333	14.2422	1.09e-06	1.12e-05	6.07936
Q99575_S584	Q99575	POP1	0.639333	0.939	14.0422	1.21e-06	1.2e-05	5.96775
Q5VT06_S1321	Q5VT06	CEP350	0.639333	0.937667	5.80085	0.000519701	0.00139659	-0.718713
Q8NFC6_S800	Q8NFC6	BOD1L1	0.639	0.932833	16.3231	4.04e-07	5.85e-06	7.15495
P33992_S605	P33992	MCM5	0.639	0.910167	11.5003	5.07e-06	3.42e-05	4.3959
Q86SQ4_S1189	Q86SQ4	ADGRG6	0.638	0.978	9.54482	1.89e-05	9.49e-05	2.94626
Q9NVI1_S1312	Q9NVI1	FANCI	0.637667	0.957833	12.9133	2.21e-06	1.83e-05	5.30679
Q6PJT7_S323	Q6PJT7	ZC3H14	0.637333	0.949667	11.3694	5.5e-06	3.64e-05	4.30625
Q9Y2J2_S99	Q9Y2J2	EPB41L3	0.636	0.959667	17.9826	1.99e-07	3.86e-06	7.91598
Q96H79_S218	Q96H79	ZC3HAV1L	0.636	0.934333	16.5425	3.67e-07	5.54e-06	7.2601
O95239_S1013	O95239	KIF4A	0.636	0.933667	13.0385	2.06e-06	1.75e-05	5.38287
P16403_T146	P16403	H1-2	0.635667	0.951167	11.4583	5.2e-06	3.49e-05	4.36723
P52756_S92	P52756	RBM5	0.635333	0.947667	16.9909	3.02e-07	4.97e-06	7.4705
P29966_S118	P29966	MARCKS	0.634333	0.9595	15.2612	6.6e-07	7.97e-06	6.62465
Q15181_S250	Q15181	PPA1	0.634333	0.924167	14.2447	1.09e-06	1.12e-05	6.08073
Q9NXE8_S266	Q9NXE8	CWC25	0.634333	0.918167	13.0991	1.99e-06	1.72e-05	5.41938
P05412_T91	P05412	JUN	0.634	0.935	11.1087	6.48e-06	4.16e-05	4.12469
Q96AY4_S2079	Q96AY4	TTC28	0.633667	0.9445	15.1539	6.95e-07	8.23e-06	6.56903
Q9Y4H2_S365	Q9Y4H2	IRS2	0.633667	0.9605	9.65497	1.74e-05	8.88e-05	3.03474
Q9UHR5_S52	Q9UHR5	SAP30BP	0.633667	0.921167	11.7652	4.31e-06	3.01e-05	4.57451
Q8IWS0_S344	Q8IWS0	PHF6	0.633333	0.919	10.384	1.04e-05	5.99e-05	3.59864
P27361_Y204	P27361	MAPK3	0.633	0.9085	15.7172	5.33e-07	6.96e-06	6.85687
P26373_S77	P26373	RPL13	0.633	0.937167	15.3507	6.33e-07	7.74e-06	6.67081
Q7Z6Z7_T1928	Q7Z6Z7	HUWE1	0.632333	0.939167	16.8549	3.2e-07	5.13e-06	7.4073
Q13049_S335	Q13049	TRIM32	0.632	0.925	17.4077	2.53e-07	4.43e-06	7.66096
Q9P1Y6_S814	Q9P1Y6	PHRF1	0.632	0.951	15.7758	5.19e-07	6.86e-06	6.88621
O75382_S454	O75382	TRIM3	0.631333	0.926333	13.9637	1.26e-06	1.24e-05	5.92351
Q9H307_S690	Q9H307	PNN	0.630667	0.965667	13.6796	1.46e-06	1.35e-05	5.76135
Q5SW79_S1160	Q5SW79	CEP170	0.63	0.924667	13.2373	1.85e-06	1.63e-05	5.50211
O75970_S1078	O75970	MPDZ	0.63	0.928	10.7426	8.22e-06	4.99e-05	3.863
Q15061_T394	Q15061	WDR43	0.629667	0.9685	12.1227	3.48e-06	2.6e-05	4.80962
Q14966_S508	Q14966	ZNF638	0.629333	0.953	15.5854	5.66e-07	7.21e-06	6.79046
Q7Z7A3_T332	Q7Z7A3	CTU1	0.628333	0.922167	8.46049	4.34e-05	0.000182341	2.02457
Q14315_S2256	Q14315	FLNC	0.628	0.927333	13.4156	1.68e-06	1.51e-05	5.60762
P28290_S746	P28290	ITPRID2	0.628	0.965667	8.79935	3.31e-05	0.000148363	2.32296
Q14690_S1136	Q14690	PDCD11	0.627333	0.962333	10.6592	8.68e-06	5.2e-05	3.80229
O00459_S263	O00459	PIK3R2	0.627333	0.948	10.6226	8.9e-06	5.31e-05	3.77544
Q5VT25_S364	Q5VT25	CDC42BPA	0.627333	0.956667	15.5353	5.8e-07	7.34e-06	6.76507
Q6P2H3_S141	Q6P2H3	CEP85	0.627	0.939167	14.3093	1.05e-06	1.09e-05	6.11644
P36578_S295	P36578	RPL4	0.626	0.938	11.6155	4.72e-06	3.24e-05	4.47404
Q8WXE0_S327	Q8WXE0	CASKIN2	0.625667	0.9235	5.74761	0.000550527	0.00146912	-0.782128
Q8IY81_S584	Q8IY81	FTSJ3	0.625	0.966833	17.8545	2.1e-07	3.97e-06	7.85989
Q96AG4_S23	Q96AG4	LRRC59	0.625	1.01317	13.9461	1.27e-06	1.25e-05	5.9136
Q86UE8_S73	Q86UE8	TLK2	0.624667	0.950333	14.3101	1.05e-06	1.09e-05	6.11693
Q8IY67_S512	Q8IY67	RAVER1	0.624667	0.940333	6.03846	0.000403594	0.00113431	-0.440236
Q96BH1_S450	Q96BH1	RNF25	0.624333	0.933833	7.7136	8.13e-05	0.000300961	1.33023
Q5T5U3_S616	Q5T5U3	ARHGAP21	0.624	0.947	13.6281	1.5e-06	1.38e-05	5.73158
P51991_S116	P51991	HNRNPA3	0.623667	0.9535	17.1196	2.86e-07	4.79e-06	7.52984
P0DP25_S82	P0DP25	CALM3	0.623667	0.949833	11.2105	6.08e-06	3.95e-05	4.19608
Q53EZ4_S428	Q53EZ4	CEP55	0.623	0.934833	16.8212	3.25e-07	5.17e-06	7.39157
P27816_S507	P27816	MAP4	0.622	0.932	17.2682	2.68e-07	4.61e-06	7.59777
Q6XZF7_S496	Q6XZF7	DNMBP	0.622	0.919	13.9062	1.3e-06	1.26e-05	5.89095
O14924_T866	O14924	RGS12	0.622	0.925667	10.0479	1.32e-05	7.16e-05	3.34321
Q13416_S122	Q13416	ORC2	0.621333	0.935667	14.5417	9.37e-07	1e-05	6.24363
P06748_S218	P06748	NPM1	0.621	0.931167	15.0055	7.46e-07	8.65e-06	6.49139
O43683_S459	O43683	BUB1	0.621	0.907167	6.1707	0.000351665	0.00101128	-0.288411
Q9UKV3_S825	Q9UKV3	ACIN1	0.620667	0.942667	15.9415	4.8e-07	6.48e-06	6.96859
Q5UIP0_S2205	Q5UIP0	RIF1	0.620667	0.991667	8.39424	4.58e-05	0.000190329	1.96506
Q9NR12_S111	Q9NR12	PDLIM7	0.620667	0.935333	7.76308	7.78e-05	0.000291088	1.37788
P49792_S3207	P49792	RANBP2	0.62	0.947	16.9628	3.05e-07	5.01e-06	7.45751
O95782_S611	O95782	AP2A1	0.619333	0.954667	14.2353	1.09e-06	1.12e-05	6.07555
Q8IX21_S340	Q8IX21	SLF2	0.619333	0.982667	8.41623	4.5e-05	0.000187689	1.98485
P26599_S433	P26599	PTBP1	0.619	0.9485	15.2453	6.65e-07	8.01e-06	6.61643
Q8IZH2_T420	Q8IZH2	XRN1	0.618667	0.922333	9.09475	2.64e-05	0.000123344	2.57522
Q8IWX8_S806	Q8IWX8	CHERP	0.618667	0.946667	12.287	3.16e-06	2.42e-05	4.91545
P09651_S91	P09651	HNRNPA1	0.618333	0.9455	6.6768	0.000211536	0.000657369	0.272545
P31942_S298	P31942	HNRNPH3	0.617333	0.948333	14.6373	8.94e-07	9.76e-06	6.29531
Q9UGU5_S79	Q9UGU5	HMGXB4	0.617	0.9405	13.9114	1.29e-06	1.26e-05	5.89391
Q9UK61_T819	Q9UK61	TASOR	0.617	1.00917	9.24918	2.35e-05	0.000112769	2.70429
Q7RTP6_T228	Q7RTP6	MICAL3	0.617	0.9355	9.02488	2.78e-05	0.000129165	2.51619
Q96II8_S352	Q96II8	LRCH3	0.616667	0.933333	8.36129	4.7e-05	0.000194459	1.93532
P49792_S1509	P49792	RANBP2	0.616333	0.947167	17.1803	2.78e-07	4.71e-06	7.55764
P51532_S699	P51532	SMARCA4	0.616333	0.9565	15.0351	7.36e-07	8.57e-06	6.50689
Q8IY33_S153	Q8IY33	MICALL2	0.616	0.915	12.617	2.61e-06	2.07e-05	5.12401
P53801_Y174	P53801	PTTG1IP	0.616	0.989667	6.07522	0.000388354	0.00109781	-0.397814
Q7Z6J0_S800	Q7Z6J0	SH3RF1	0.615333	0.933667	7.06442	0.000146074	0.000487142	0.681711
Q14644_S90	Q14644	RASA3	0.615	0.931167	11.6043	4.75e-06	3.26e-05	4.46649
P17568_S73	P17568	NDUFB7	0.615	0.9725	10.0067	1.35e-05	7.3e-05	3.31136
Q9Y6X9_S696	Q9Y6X9	MORC2	0.615	0.9465	12.7917	2.37e-06	1.93e-05	5.2323
P15924_S1127	P15924	DSP	0.614333	0.9485	16.9778	3.03e-07	4.98e-06	7.46444
Q8N0X7_S58	Q8N0X7	SPART	0.613667	0.937167	11.9798	3.79e-06	2.77e-05	4.71642
Q14980_S395	Q14980	NUMA1	0.613	0.9365	16.3513	3.99e-07	5.82e-06	7.16854
Q14C86_S227	Q14C86	GAPVD1	0.613	0.936167	13.2106	1.88e-06	1.64e-05	5.48623
Q8NEJ9_S214	Q8NEJ9	NGDN	0.612667	0.956	9.49529	1.96e-05	9.77e-05	2.90619
Q6AI08_S1124	Q6AI08	HEATR6	0.612667	0.940667	8.1583	5.56e-05	0.000222055	1.74992
Q8TBB5_S114	Q8TBB5	KLHDC4	0.612667	0.907	8.03084	6.19e-05	0.000241288	1.63156
Q14160_S1378	Q14160	SCRIB	0.612	0.97	15.8883	4.92e-07	6.6e-06	6.94223
Q8IY67_T463	Q8IY67	RAVER1	0.612	0.941	13.7694	1.39e-06	1.31e-05	5.81294
P34932_S76	P34932	HSPA4	0.611667	0.923167	15.4968	5.9e-07	7.41e-06	6.74553
Q6ZRV2_S1098	Q6ZRV2	FAM83H	0.611	0.963167	8.43201	4.44e-05	0.000185962	1.99904
P55196_S1799	P55196	AFDN	0.610667	0.951667	11.5909	4.79e-06	3.28e-05	4.45743
P61978_S379	P61978	HNRNPK	0.610333	0.9425	16.4504	3.82e-07	5.65e-06	7.21612
Q92841_T145	Q92841	DDX17	0.609667	0.937833	9.9327	1.43e-05	7.59e-05	3.25392
P17252_S234	P17252	PRKCA	0.609333	0.965	17.4719	2.46e-07	4.37e-06	7.68987
P60842_Y70	P60842	EIF4A1	0.609333	0.92	16.8695	3.18e-07	5.12e-06	7.41411
P52272_S701	P52272	HNRNPM	0.609333	0.945333	14.0499	1.2e-06	1.2e-05	5.97207
Q8IYA6_T648	Q8IYA6	CKAP2L	0.609333	0.922333	8.78627	3.35e-05	0.000149455	2.31162
P08621_S410	P08621	SNRNP70	0.608333	0.933833	12.8793	2.25e-06	1.86e-05	5.28607
Q96N67_S439	Q96N67	DOCK7	0.608333	0.943167	12.8125	2.34e-06	1.91e-05	5.24506
Q9UBP0_T292	Q9UBP0	SPAST	0.608333	0.962167	11.7903	4.24e-06	2.98e-05	4.59122
Q3L8U1_T2113	Q3L8U1	CHD9	0.608	0.986667	9.06915	2.69e-05	0.0001253	2.55363
P49006_T148	P49006	MARCKSL1	0.607667	0.978167	10.7062	8.42e-06	5.08e-05	3.83658
Q56NI9_S75	Q56NI9	ESCO2	0.607333	0.952	12.2218	3.28e-06	2.49e-05	4.8736
Q9UGI8_S168	Q9UGI8	TES	0.607333	0.935667	17.0947	2.89e-07	4.82e-06	7.51842
Q96EP0_S88	Q96EP0	RNF31	0.607	0.9325	14.3259	1.04e-06	1.08e-05	6.12562
Q9NX46_T64	Q9NX46	ADPRS	0.606333	0.9395	6.2062	0.000339022	0.00098085	-0.248037
P46940_S1443	P46940	IQGAP1	0.605333	0.949333	12.9085	2.22e-06	1.83e-05	5.30387
Q9UHX1_T314	Q9UHX1	PUF60	0.605	0.9365	15.3749	6.25e-07	7.69e-06	6.68323
Q8WUF5_S268	Q8WUF5	PPP1R13L	0.604333	0.943167	11.8229	4.16e-06	2.94e-05	4.61291
O75807_T540	O75807	PPP1R15A	0.604	0.898333	6.93835	0.000164484	0.000535383	0.550514
Q9BYJ9_S376	Q9BYJ9	YTHDF1	0.603333	0.932333	13.0999	1.99e-06	1.72e-05	5.41989
Q14181_S147	Q14181	POLA2	0.603333	0.933667	6.49081	0.00025412	0.000767297	0.0700198
Q07020_T158	Q07020	RPL18	0.603	0.9485	15.8853	4.93e-07	6.6e-06	6.94076
Q15042_S919	Q15042	RAB3GAP1	0.602333	0.940167	7.2814	0.000119532	0.000413811	0.903428
Q92794_S974	Q92794	KAT6A	0.602333	0.973833	15.1473	6.97e-07	8.25e-06	6.56556
P61326_S106	P61326	MAGOH	0.602333	0.9525	13.9008	1.3e-06	1.26e-05	5.88788
Q92922_S573	Q92922	SMARCC1	0.602333	0.944167	10.2155	1.17e-05	6.54e-05	3.47157
O00299_S146	O00299	CLIC1	0.602333	0.924167	6.03035	0.000407044	0.00114162	-0.449617
P48552_S218	P48552	NRIP1	0.601667	0.959833	11.4673	5.17e-06	3.48e-05	4.3734
Q9Y5S2_S1029	Q9Y5S2	CDC42BPB	0.601333	0.936333	14.9274	7.75e-07	8.87e-06	6.45017
Q52LW3_S913	Q52LW3	ARHGAP29	0.601333	0.934	15.4547	6.02e-07	7.48e-06	6.72404
O95833_S49	O95833	CLIC3	0.601333	0.904333	10.7504	8.18e-06	4.98e-05	3.8687
P52272_S633	P52272	HNRNPM	0.601	0.944833	7.27796	0.000119908	0.000414816	0.899955
P06753_S216	P06753	TPM3	0.600333	0.8655	12.077	3.57e-06	2.65e-05	4.77993
Q9H2P0_S608	Q9H2P0	ADNP	0.6	0.955333	15.4761	5.96e-07	7.46e-06	6.73496
P46100_S84	P46100	ATRX	0.599333	0.975333	13.9616	1.26e-06	1.24e-05	5.92233
Q86SQ0_S334	Q86SQ0	PHLDB2	0.599333	0.942333	10.3313	1.08e-05	6.16e-05	3.55907
Q14160_S1630	Q14160	SCRIB	0.598667	0.97	8.17472	5.49e-05	0.000219862	1.76506
Q8IVF2_S509	Q8IVF2	AHNAK2	0.598667	0.951333	6.62083	0.000223449	0.000687659	0.212037
P04792_S176	P04792	HSPB1	0.598333	0.8935	12.3405	3.06e-06	2.35e-05	4.94963
Q5VYK3_S159	Q5VYK3	ECPAS	0.597667	0.940167	12.8395	2.3e-06	1.89e-05	5.26167
Q6NZY4_S640	Q6NZY4	ZCCHC8	0.597667	0.949167	11.5631	4.87e-06	3.32e-05	4.43857
Q96QB1_S1254	Q96QB1	DLC1	0.597333	0.945	15.8158	5.09e-07	6.76e-06	6.90618
Q15723_S363	Q15723	ELF2	0.596667	0.963	15.815	5.09e-07	6.76e-06	6.90576
Q5SW79_S958	Q5SW79	CEP170	0.596667	0.928667	15.0141	7.43e-07	8.63e-06	6.49587
P27105_S10	P27105	STOM	0.596333	0.982167	9.08695	2.65e-05	0.00012388	2.56864
Q9UJ98_T72	Q9UJ98	STAG3	0.596	0.993	15.5177	5.85e-07	7.36e-06	6.75616
Q9H3P2_S233	Q9H3P2	NELFA	0.596	0.934	15.0222	7.4e-07	8.6e-06	6.50014
Q9BWU0_S144	Q9BWU0	SLC4A1AP	0.596	0.909333	10.9142	7.35e-06	4.59e-05	3.9867
Q8N6R0_S289	Q8N6R0	EEF1AKNMT	0.595667	0.967167	7.3764	0.000109645	0.000385177	0.99891
P17844_S6	P17844	DDX5	0.595333	0.950333	14.5253	9.45e-07	1.01e-05	6.23473
Q7LBC6_S7	Q7LBC6	KDM3B	0.595333	0.935	6.85146	0.000178678	0.000574782	0.459039
P27708_S1406	P27708	CAD	0.595	0.938167	15.9394	4.81e-07	6.48e-06	6.96751
P16949_S38	P16949	STMN1	0.594667	0.951	14.0107	1.23e-06	1.22e-05	5.95006
O60281_S2109	O60281	ZNF292	0.593667	0.9735	11.9632	3.82e-06	2.78e-05	4.70553
Q8IY63_S322	Q8IY63	AMOTL1	0.593667	0.965833	9.4139	2.08e-05	0.000102235	2.83993
P29374_T133	P29374	ARID4A	0.593333	0.963333	7.65352	8.57e-05	0.000314068	1.27204
Q9NZI8_T446	Q9NZI8	IGF2BP1	0.592667	0.947333	11.3193	5.67e-06	3.73e-05	4.27162
O60502_T709	O60502	OGA	0.592667	0.936333	13.7737	1.39e-06	1.31e-05	5.81541
Q99490_T647	Q99490	AGAP2	0.592	0.971333	7.86964	7.1e-05	0.000269067	1.47967
P62140_T316	P62140	PPP1CB	0.591667	0.9505	14.585	9.17e-07	9.91e-06	6.26705
Q8TB72_S587	Q8TB72	PUM2	0.591333	0.953	13.5066	1.6e-06	1.46e-05	5.66093
O95251_S403	O95251	KAT7	0.591333	0.937667	14.5817	9.19e-07	9.91e-06	6.26531
Q14145_T43	Q14145	KEAP1	0.591333	0.905667	8.48391	4.26e-05	0.000179839	2.04551
Q9P275_S18	Q9P275	USP36	0.591	0.953167	10.7863	7.99e-06	4.89e-05	3.89468
P00519_S881	P00519	ABL1	0.591	0.9405	10.0355	1.33e-05	7.21e-05	3.33367
P49321_T464	P49321	NASP	0.590667	0.917	10.4929	9.7e-06	5.68e-05	3.67979
Q07666_T183	Q07666	KHDRBS1	0.589	0.935833	14.0585	1.2e-06	1.2e-05	5.97694
P23528_S24	P23528	CFL1	0.589	0.930833	12.6646	2.54e-06	2.04e-05	5.15365
Q5TC84_S330	Q5TC84	OGFRL1	0.589	0.949167	9.88496	1.48e-05	7.8e-05	3.21663
Q13263_T541	Q13263	TRIM28	0.588667	0.929667	14.6841	8.73e-07	9.59e-06	6.32049
Q7KZI7_S390	Q7KZI7	MARK2	0.588	0.939667	12.9706	2.14e-06	1.79e-05	5.3417
P51114_S464	P51114	FXR1	0.587333	0.931667	15.6435	5.51e-07	7.12e-06	6.81982
P67809_S102	P67809	YBX1	0.587	0.9405	13.0986	1.99e-06	1.72e-05	5.4191
Q8WWM7_S391	Q8WWM7	ATXN2L	0.587	0.927167	7.53357	9.52e-05	0.000342858	1.15478
Q9H425_S289	Q9H425	C1orf198	0.587	0.941167	7.25084	0.000122922	0.000423631	0.872506
P42696_S14	P42696	RBM34	0.586667	0.944667	11.2262	6.02e-06	3.92e-05	4.20702
Q9BYG3_T279	Q9BYG3	NIFK	0.586667	0.948	15.7221	5.32e-07	6.95e-06	6.85936
Q13625_S296	Q13625	TP53BP2	0.586	0.934667	10.9123	7.36e-06	4.59e-05	3.98533
Q9BY44_S526	Q9BY44	EIF2A	0.586	0.927667	7.74717	7.89e-05	0.00029391	1.36258
P17706_S52	P17706	PTPN2	0.585667	0.935167	13.9109	1.29e-06	1.26e-05	5.89361
P53611_T3	P53611	RABGGTB	0.585	0.938167	8.62039	3.82e-05	0.000165296	2.1666
P15924_S2810	P15924	DSP	0.584333	0.951167	9.79003	1.58e-05	8.21e-05	3.14201
Q86SQ0_S545	Q86SQ0	PHLDB2	0.582667	0.945	11.4051	5.38e-06	3.59e-05	4.33081
O60716_S879	O60716	CTNND1	0.582333	0.966833	7.48129	9.98e-05	0.000355869	1.10322
O95793_T372	O95793	STAU1	0.582	0.945	11.132	6.39e-06	4.11e-05	4.14106
Q9BSJ6_S16	Q9BSJ6	PIMREG	0.581667	0.943833	10.7772	8.03e-06	4.92e-05	3.88813
P08758_T268	P08758	ANXA5	0.581333	0.901333	13.6376	1.49e-06	1.38e-05	5.73707
Q9Y2K5_S543	Q9Y2K5	R3HDM2	0.581333	0.936333	11.5688	4.86e-06	3.32e-05	4.44244
Q14781_S302	Q14781	CBX2	0.581	0.952833	13.7549	1.4e-06	1.32e-05	5.80466
Q8IX01_S224	Q8IX01	SUGP2	0.581	0.9665	11.3619	5.52e-06	3.65e-05	4.30107
A6NMK8_S503	A6NMK8	INSYN2B	0.580333	1.00017	7.34273	0.000113041	0.00039465	0.965177
Q9BQG0_T1227	Q9BQG0	MYBBP1A	0.579333	0.944333	5.73183	0.000560049	0.00148828	-0.800997
Q96SB8_S11	Q96SB8	SMC6	0.579	0.9895	10.8066	7.88e-06	4.85e-05	3.90935
Q03164_S532	Q03164	KMT2A	0.579	0.9415	10.1692	1.21e-05	6.7e-05	3.43631
Q6PJT7_S343	Q6PJT7	ZC3H14	0.578667	0.956	14.273	1.07e-06	1.11e-05	6.09642
Q15048_S332	Q15048	LRRC14	0.578667	0.902	11.3326	5.62e-06	3.7e-05	4.28087
Q9Y546_S399	Q9Y546	LRRC42	0.578333	0.945833	15.6044	5.61e-07	7.19e-06	6.80007
Q96T37_S259	Q96T37	RBM15	0.578333	0.9475	16.1576	4.36e-07	6.16e-06	7.07468
Q9H2D6_S1890	Q9H2D6	TRIOBP	0.578333	0.938167	13.4199	1.68e-06	1.51e-05	5.61016
Q8N806_S257	Q8N806	UBR7	0.577333	0.932333	14.1373	1.15e-06	1.16e-05	6.02101
Q9UMN6_T1484	Q9UMN6	KMT2B	0.577333	0.954	8.8116	3.28e-05	0.000147378	2.33356
Q5VV41_S230	Q5VV41	ARHGEF16	0.577	0.9365	12.2401	3.25e-06	2.47e-05	4.88538
P43243_S248	P43243	MATR3	0.576667	0.963	11.966	3.82e-06	2.78e-05	4.70737
Q15418_S687	Q15418	RPS6KA1	0.576667	0.961	12.198	3.33e-06	2.51e-05	4.8583
Q8TDB6_S221	Q8TDB6	DTX3L	0.576333	0.9625	8.12245	5.73e-05	0.000227283	1.71679
Q9HB09_S192	Q9HB09	BCL2L12	0.576	0.958333	12.8419	2.3e-06	1.89e-05	5.26316
P61978_S401	P61978	HNRNPK	0.575667	0.946167	12.598	2.64e-06	2.09e-05	5.11216
Q9NUL3_S440	Q9NUL3	STAU2	0.575667	0.944833	8.16618	5.52e-05	0.000220848	1.7572
O95602_T357	O95602	POLR1A	0.575333	0.972667	9.97424	1.39e-05	7.42e-05	3.28623
Q8WWM7_S168	Q8WWM7	ATXN2L	0.575	0.929167	8.57912	3.94e-05	0.000169139	2.13015
Q9NVP1_S136	Q9NVP1	DDX18	0.574667	0.942667	15.3149	6.43e-07	7.82e-06	6.65236
Q9NX07_T74	Q9NX07	TRNAU1AP	0.573667	0.915833	13.288	1.8e-06	1.59e-05	5.5323
Q66K74_S741	Q66K74	MAP1S	0.573	0.952167	11.533	4.97e-06	3.37e-05	4.41814
Q6NXT4_S382	Q6NXT4	SLC30A6	0.573	0.989833	10.4912	9.72e-06	5.68e-05	3.67851
Q9P2N5_T888	Q9P2N5	RBM27	0.572667	0.939667	13.5027	1.6e-06	1.46e-05	5.65864
P53814_S729	P53814	SMTN	0.572333	0.927167	12.7065	2.48e-06	2e-05	5.17962
P39748_S255	P39748	FEN1	0.572333	0.9035	11.9912	3.76e-06	2.76e-05	4.7239
P15924_S1920	P15924	DSP	0.572333	0.952833	10.7561	8.15e-06	4.97e-05	3.87282
P51784_S250	P51784	USP11	0.571667	0.9515	10.2141	1.17e-05	6.54e-05	3.47051
Q96F44_S321	Q96F44	TRIM11	0.571	0.9425	11.3886	5.43e-06	3.62e-05	4.31945
Q02952_T1760	Q02952	AKAP12	0.570667	0.946333	13.0792	2.02e-06	1.72e-05	5.40741
O95819_S900	O95819	MAP4K4	0.570333	0.947167	14.0199	1.22e-06	1.21e-05	5.95522
Q04637_T647	Q04637	EIF4G1	0.570333	0.932167	12.3761	3e-06	2.32e-05	4.97229
Q12834_T106	Q12834	CDC20	0.569333	0.926667	11.3758	5.47e-06	3.63e-05	4.31065
O00712_S265	O00712	NFIB	0.569333	0.995667	8.16872	5.51e-05	0.000220464	1.75953
P39748_S197	P39748	FEN1	0.569	0.904167	12.4969	2.8e-06	2.19e-05	5.04868
Q99459_T227	Q99459	CDC5L	0.568333	0.943833	14.3628	1.03e-06	1.07e-05	6.14594
Q13315_S1891	Q13315	ATM	0.568259	0.86187	11.9429	3.87e-06	2.81e-05	4.69218
P31943_S63	P31943	HNRNPH1	0.567667	0.943833	10.5651	9.25e-06	5.46e-05	3.73321
Q9BSJ8_S820	Q9BSJ8	ESYT1	0.567	0.992833	12.4976	2.8e-06	2.19e-05	5.04915
Q16576_T143	Q16576	RBBP7	0.567	0.9235	11.5288	4.98e-06	3.38e-05	4.4153
Q86XJ1_S307	Q86XJ1	GAS2L3	0.567	0.952833	8.61428	3.83e-05	0.000165769	2.16121
Q14669_S1030	Q14669	TRIP12	0.566333	0.969167	14.8604	8.01e-07	9.02e-06	6.41468
P26358_S398	P26358	DNMT1	0.565667	0.934833	15.7288	5.3e-07	6.95e-06	6.86267
Q9UL03_S661	Q9UL03	INTS6	0.565	0.959167	10.2089	1.18e-05	6.56e-05	3.46656
Q6P6C2_S361	Q6P6C2	ALKBH5	0.565	0.9795	7.92934	6.75e-05	0.000257939	1.53622
P18858_S819	P18858	LIG1	0.564667	0.937333	8.42199	4.48e-05	0.000187242	1.99003
Q9HCK8_S2519	Q9HCK8	CHD8	0.564333	0.9485	15.3808	6.24e-07	7.69e-06	6.68624
P52292_S483	P52292	KPNA2	0.564333	0.962167	11.9727	3.8e-06	2.77e-05	4.71177
Q6P158_S74	Q6P158	DHX57	0.564333	0.956167	7.79917	7.54e-05	0.000283299	1.41247
Q15366_S111	Q15366	PCBP2	0.563333	0.928667	11.6506	4.62e-06	3.18e-05	4.49774
O14617_S688	O14617	AP3D1	0.563	0.9415	14.4666	9.73e-07	1.03e-05	6.20276
Q14938_S265	Q14938	NFIX	0.563	1.0055	6.03486	0.000405123	0.00113802	-0.444402
Q6VMQ6_S445	Q6VMQ6	ATF7IP	0.562667	0.929667	6.77354	0.000192577	0.000607932	0.376274
Q09666_S5552	Q09666	AHNAK	0.562333	0.967833	13.0876	2.01e-06	1.72e-05	5.41249
O60264_T533	O60264	SMARCA5	0.562333	0.986167	9.74782	1.63e-05	8.4e-05	3.10863
P42858_S1179	P42858	HTT	0.561333	0.953667	10.777	8.03e-06	4.92e-05	3.88798
Q7KZI7_S40	Q7KZI7	MARK2	0.561333	0.943	8.38486	4.61e-05	0.000191715	1.95661
Q14839_S979	Q14839	CHD4	0.560667	0.948667	15.2009	6.79e-07	8.1e-06	6.59343
Q9P2N5_T796	Q9P2N5	RBM27	0.560667	0.941	11.1633	6.26e-06	4.04e-05	4.16303
Q9HAW4_S1289	Q9HAW4	CLSPN	0.560667	0.957667	11.9102	3.95e-06	2.84e-05	4.67067
Q9UNS1_S1149	Q9UNS1	TIMELESS	0.560333	0.9815	15.1017	7.12e-07	8.38e-06	6.54181
P62333_S244	P62333	PSMC6	0.56	0.935667	8.15135	5.59e-05	0.000222767	1.74351
Q92974_S129	Q92974	ARHGEF2	0.56	0.934333	7.4977	9.83e-05	0.00035163	1.11944
O75907_S14	O75907	DGAT1	0.559667	1.0015	12.1829	3.36e-06	2.53e-05	4.84854
Q9HD26_S276	Q9HD26	GOPC	0.559667	0.918833	10.4603	9.92e-06	5.76e-05	3.65556
Q9BPX3_T931	Q9BPX3	NCAPG	0.559667	0.932167	6.93288	0.00016534	0.000537682	0.544771
P11387_S394	P11387	TOP1	0.559	0.961833	13.974	1.25e-06	1.23e-05	5.92936
Q86SQ0_S468	Q86SQ0	PHLDB2	0.559	0.946833	13.7551	1.4e-06	1.32e-05	5.80479
P46821_S1797	P46821	MAP1B	0.559	0.948167	11.8928	3.99e-06	2.86e-05	4.6592
Q8NFC6_S635	Q8NFC6	BOD1L1	0.559	0.9405	8.41479	4.5e-05	0.000187828	1.98356
Q9C0A6_T855	Q9C0A6	SETD5	0.558733	1.00163	2.98072	0.0189778	0.0312894	-4.60835
Q9NQW6_S65	Q9NQW6	ANLN	0.558667	0.925333	11.0663	6.66e-06	4.24e-05	4.09478
Q9C0H5_S273	Q9C0H5	ARHGAP39	0.558667	0.938	11.8263	4.15e-06	2.94e-05	4.61513
Q8TDD1_T120	Q8TDD1	DDX54	0.558333	0.950833	12.7029	2.49e-06	2e-05	5.17743
P62820_T195	P62820	RAB1A	0.558	0.989667	15.0652	7.25e-07	8.47e-06	6.5227
Q9UKV3_S561	Q9UKV3	ACIN1	0.558	0.948	14.0556	1.2e-06	1.2e-05	5.97532
O95685_S46	O95685	PPP1R3D	0.558	0.953667	5.16397	0.0010609	0.00256612	-1.50259
Q9UBU9_S62	Q9UBU9	NXF1	0.557667	0.966167	9.82584	1.54e-05	8.05e-05	3.17024
Q68CZ2_S874	Q68CZ2	TNS3	0.557667	0.9435	8.21905	5.29e-05	0.000213545	1.8058
Q96HP0_S172	Q96HP0	DOCK6	0.557333	0.967333	9.45525	2.01e-05	9.99e-05	2.87365
P46013_S538	P46013	MKI67	0.557333	0.955	7.94204	6.67e-05	0.000256073	1.5482
O75367_T129	O75367	MACROH2A1	0.556667	0.993333	14.6166	9.03e-07	9.83e-06	6.28415
Q9Y618_S1778	Q9Y618	NCOR2	0.556667	0.933667	9.4908	1.96e-05	9.79e-05	2.90254
Q96Q89_S1740	Q96Q89	KIF20B	0.556667	0.962333	11.0865	6.57e-06	4.2e-05	4.10907
Q9UKN8_S19	Q9UKN8	GTF3C4	0.556	0.925667	11.1944	6.14e-06	3.98e-05	4.18484
Q8IU81_T377	Q8IU81	IRF2BP1	0.556	0.941333	9.41445	2.08e-05	0.000102235	2.84038
Q4L180_T955	Q4L180	FILIP1L	0.556	0.933	6.44851	0.000265089	0.00079305	0.0233714
P48444_T437	P48444	ARCN1	0.555667	0.934167	9.67511	1.72e-05	8.77e-05	3.05082
Q96RT1_S857	Q96RT1	ERBIN	0.555333	0.964333	14.477	9.68e-07	1.02e-05	6.20841
Q9C0C4_S717	Q9C0C4	SEMA4C	0.555333	0.944667	12.4056	2.95e-06	2.29e-05	4.99098
Q06265_S306	Q06265	EXOSC9	0.555	0.9665	12.7628	2.4e-06	1.95e-05	5.21449
Q9BQ67_S344	Q9BQ67	GRWD1	0.555	0.934833	11.1418	6.35e-06	4.09e-05	4.14794
Q12834_S41	Q12834	CDC20	0.554667	0.927667	11.1049	6.5e-06	4.17e-05	4.12205
P18887_S266	P18887	XRCC1	0.554333	0.9465	10.072	1.29e-05	7.07e-05	3.36183
Q9Y4H2_S1174	Q9Y4H2	IRS2	0.554333	0.9705	6.18812	0.000345398	0.000996072	-0.268584
O14646_S471	O14646	CHD1	0.554	0.974667	14.5588	9.29e-07	9.96e-06	6.25289
Q92934_S118	Q92934	BAD	0.553333	1.00067	12.6553	2.56e-06	2.04e-05	5.14786
P52292_T9	P52292	KPNA2	0.553333	0.962	4.41566	0.00263679	0.00560769	-2.49649
P18583_S1076	P18583	SON	0.553	0.9695	15.4624	6e-07	7.47e-06	6.72798
Q66K14_S407	Q66K14	TBC1D9B	0.552667	0.943	10.1035	1.27e-05	6.95e-05	3.386
Q86T03_S162	Q86T03	PIP4P1	0.552333	1.0055	13.2291	1.86e-06	1.63e-05	5.49725
P53992_S328	P53992	SEC24C	0.552333	0.9505	7.32655	0.000114715	0.000399194	0.948923
Q96IF1_S69	Q96IF1	AJUBA	0.552	0.935	9.31244	2.24e-05	0.000108626	2.75663
Q5VUA4_T1847	Q5VUA4	ZNF318	0.551333	0.947	11.5798	4.82e-06	3.3e-05	4.44992
O94776_T505	O94776	MTA2	0.551333	0.943	9.24701	2.35e-05	0.00011285	2.7025
Q7Z2Y5_S1149	Q7Z2Y5	NRK	0.551333	0.959333	7.96146	6.56e-05	0.00025287	1.56649
Q9UHI6_S500	Q9UHI6	DDX20	0.550667	0.946	12.101	3.52e-06	2.62e-05	4.7955
P33240_S120	P33240	CSTF2	0.550667	0.936	9.64283	1.76e-05	8.95e-05	3.02503
Q7Z417_T220	Q7Z417	NUFIP2	0.550333	0.919833	8.15918	5.56e-05	0.000221975	1.75074
Q9H0D6_S413	Q9H0D6	XRN2	0.549333	0.943667	10.0212	1.34e-05	7.25e-05	3.32259
Q14181_T130	Q14181	POLA2	0.549	0.937833	13.7725	1.39e-06	1.31e-05	5.81472
Q96SN8_S1483	Q96SN8	CDK5RAP2	0.549	0.950167	13.5737	1.54e-06	1.41e-05	5.70003
P42166_S424	P42166	TMPO	0.549	0.954167	13.3109	1.78e-06	1.58e-05	5.54583
Q00341_S317	Q00341	HDLBP	0.549	0.9345	8.73726	3.48e-05	0.000153597	2.26901
Q9UKV5_S509	Q9UKV5	AMFR	0.548667	1.016	8.98592	2.87e-05	0.000132059	2.4831
Q8IVF2_S5175	Q8IVF2	AHNAK2	0.548	0.955	9.73184	1.65e-05	8.48e-05	3.09595
P49116_S219	P49116	NR2C2	0.547667	0.9615	10.8692	7.57e-06	4.69e-05	3.9544
O75113_T426	O75113	N4BP1	0.547	0.941167	10.9244	7.3e-06	4.57e-05	3.99399
Q9Y4F5_S518	Q9Y4F5	CEP170B	0.546667	0.948667	13.6213	1.5e-06	1.39e-05	5.72765
Q13247_S263	Q13247	SRSF6	0.546667	0.928667	9.33167	2.21e-05	0.000107334	2.77248
O75369_S2107	O75369	FLNB	0.546333	0.9365	10.6685	8.63e-06	5.17e-05	3.80904
P52701_S14	P52701	MSH6	0.546	0.928667	14.8919	7.89e-07	8.95e-06	6.43143
Q9P1Y6_S1034	Q9P1Y6	PHRF1	0.546	0.957333	7.62032	8.82e-05	0.000321617	1.23973
P23528_T25	P23528	CFL1	0.545667	0.935167	15.7568	5.23e-07	6.89e-06	6.87669
O43432_S1218	O43432	EIF4G3	0.545667	0.923833	8.5887	3.91e-05	0.000168083	2.13863
O95297_S210	O95297	MPZL1	0.545333	0.982333	10.6109	8.97e-06	5.34e-05	3.76689
Q9UNX4_S923	Q9UNX4	WDR3	0.545	0.981833	14.2645	1.08e-06	1.11e-05	6.0917
P46087_T603	P46087	NOP2	0.545	0.956167	10.5514	9.33e-06	5.5e-05	3.72308
Q9NSI2_S203	Q9NSI2	FAM207A	0.544333	0.9265	10.2654	1.13e-05	6.36e-05	3.50937
Q14511_S563	Q14511	NEDD9	0.544333	0.933167	10.3578	1.06e-05	6.07e-05	3.57903
Q7Z2W4_S302	Q7Z2W4	ZC3HAV1	0.544	0.944	14.4887	9.62e-07	1.02e-05	6.21481
P46013_S2261	P46013	MKI67	0.544	0.957333	8.37143	4.66e-05	0.000193452	1.94448
Q14573_S916	Q14573	ITPR3	0.543667	1.00317	13.3015	1.79e-06	1.58e-05	5.54027
Q16533_S353	Q16533	SNAPC1	0.543333	0.922667	11.5821	4.82e-06	3.29e-05	4.45148
P07355_Y238	P07355	ANXA2	0.543	0.976833	14.5987	9.11e-07	9.9e-06	6.27449
P20810_S133	P20810	CAST	0.543	0.924167	10.4338	1.01e-05	5.84e-05	3.63589
P55039_S314	P55039	DRG2	0.543	0.928833	9.58884	1.83e-05	9.24e-05	2.98173
P49790_S516	P49790	NUP153	0.542667	0.972333	14.5145	9.5e-07	1.01e-05	6.22884
Q13415_S273	Q13415	ORC1	0.542333	0.970833	15.0613	7.26e-07	8.48e-06	6.52065
Q96N67_S496	Q96N67	DOCK7	0.542	0.949	14.4739	9.7e-07	1.02e-05	6.20675
Q09666_S1452	Q09666	AHNAK	0.542	0.968667	13.9036	1.3e-06	1.26e-05	5.88949
Q68CZ2_S1149	Q68CZ2	TNS3	0.540667	0.944667	13.9146	1.29e-06	1.26e-05	5.89574
O43572_S281	O43572	AKAP10	0.540333	0.9945	7.61347	8.87e-05	0.000323014	1.23306
P27694_T191	P27694	RPA1	0.540333	0.931167	11.4566	5.21e-06	3.5e-05	4.3661
Q09666_S5077	Q09666	AHNAK	0.538333	0.9695	10.3133	1.1e-05	6.21e-05	3.54558
Q9UKJ3_S499	Q9UKJ3	GPATCH8	0.538	0.939	10.4412	1e-05	5.82e-05	3.6414
Q96EK9_S184	Q96EK9	KTI12	0.537667	0.935167	12.4127	2.94e-06	2.28e-05	4.9955
P07108_S2	P07108	DBI	0.537333	0.916	10.2959	1.11e-05	6.26e-05	3.5324
O75420_S341	O75420	GIGYF1	0.537333	0.942	9.68819	1.7e-05	8.71e-05	3.06125
Q14527_S635	Q14527	HLTF	0.537333	0.966	9.18158	2.47e-05	0.000117343	2.64802
Q9P1Y6_S1165	Q9P1Y6	PHRF1	0.537333	0.959667	4.8423	0.00155362	0.00356343	-1.92003
Q13017_S765	Q13017	ARHGAP5	0.537	0.9845	12.2848	3.16e-06	2.42e-05	4.91403
O15061_S384	O15061	SYNM	0.537	0.9875	9.41372	2.08e-05	0.000102235	2.83979
Q9NV88_S564	Q9NV88	INTS9	0.536667	0.959	13.8466	1.34e-06	1.29e-05	5.85707
Q9UGR2_S572	Q9UGR2	ZC3H7B	0.536667	0.956	12.2087	3.31e-06	2.5e-05	4.86514
Q9UHB6_S726	Q9UHB6	LIMA1	0.536667	0.966667	8.21163	5.32e-05	0.000214498	1.799
P16402_T18	P16402	H1-3	0.536333	0.983167	9.82314	1.54e-05	8.06e-05	3.16812
Q9BZ95_T547	Q9BZ95	NSD3	0.536333	0.979833	14.3051	1.06e-06	1.09e-05	6.11412
Q52LW3_S1143	Q52LW3	ARHGAP29	0.535667	0.849167	7.51367	9.69e-05	0.000348049	1.13519
P55347_T329	P55347	PKNOX1	0.535667	0.9725	5.93249	0.00045138	0.00124385	-0.563522
Q7Z3V4_S419	Q7Z3V4	UBE3B	0.535667	0.964167	5.60612	0.000642762	0.00167037	-0.952506
O94972_S817	O94972	TRIM37	0.535667	0.939167	9.74129	1.64e-05	8.43e-05	3.10345
P04626_T1240	P04626	ERBB2	0.535667	0.9765	5.99883	0.000420776	0.0011746	-0.486177
Q8NHM5_S795	Q8NHM5	KDM2B	0.535667	0.965167	4.53097	0.00227952	0.00495497	-2.33813
Q8WY36_T506	Q8WY36	BBX	0.535333	0.944667	15.5453	5.77e-07	7.32e-06	6.77013
P78364_T354	P78364	PHC1	0.535333	0.931667	5.93915	0.000448198	0.00123667	-0.555729
Q8IWZ3_T1538	Q8IWZ3	ANKHD1	0.534333	0.949167	15.5513	5.76e-07	7.31e-06	6.77321
P18669_S189	P18669	PGAM1	0.534333	0.938167	12.559	2.7e-06	2.13e-05	5.08775
Q8IZH2_S1299	Q8IZH2	XRN1	0.533667	0.931167	10.339	1.08e-05	6.13e-05	3.56489
O95757_S579	O95757	HSPA4L	0.533333	0.936333	9.27698	2.3e-05	0.000110819	2.72733
Q7KZI7_S456	Q7KZI7	MARK2	0.533333	0.947333	4.03709	0.00431237	0.00858073	-3.02951
Q14151_S207	Q14151	SAFB2	0.532667	0.982667	11.363	5.52e-06	3.65e-05	4.30184
Q9Y2D9_S216	Q9Y2D9	ZNF652	0.532333	0.9475	6.31033	0.000304758	0.000894997	-0.130513
Q8N4C8_S993	Q8N4C8	MINK1	0.532333	0.936167	5.55995	0.00067646	0.00174526	-1.00868
P42575_S340	P42575	CASP2	0.532	0.944	6.96596	0.000160241	0.000524244	0.579394
Q9UHI6_T688	Q9UHI6	DDX20	0.531667	0.946833	5.8924	0.000471069	0.00128949	-0.610543
O43491_S402	O43491	EPB41L2	0.531333	0.95	10.1986	1.19e-05	6.59e-05	3.45869
P05362_T521	P05362	ICAM1	0.531	0.9865	14.5834	9.18e-07	9.91e-06	6.26621
Q76M96_S607	Q76M96	CCDC80	0.531	0.9905	11.2158	6.05e-06	3.94e-05	4.19977
Q96MU7_S146	Q96MU7	YTHDC1	0.529667	0.976167	8.60879	3.85e-05	0.000166294	2.15637
O00213_S347	O00213	APBB1	0.529333	0.966	11.8156	4.18e-06	2.95e-05	4.60809
Q92917_T216	Q92917	GPKOW	0.529333	0.927667	11.0957	6.54e-06	4.19e-05	4.11552
P98175_S797	P98175	RBM10	0.529333	0.940667	6.82271	0.000183671	0.000587495	0.428588
P54760_Y596	P54760	EPHB4	0.529	0.9685	7.93265	6.73e-05	0.000257579	1.53934
Q9Y613_S573	Q9Y613	FHOD1	0.528667	0.945667	10.822	7.8e-06	4.81e-05	3.9205
Q9NZN5_T703	Q9NZN5	ARHGEF12	0.528333	0.946167	10.0709	1.3e-05	7.07e-05	3.36098
Q14966_S383	Q14966	ZNF638	0.528333	0.961833	12.9195	2.2e-06	1.83e-05	5.31057
Q86YP4_S548	Q86YP4	GATAD2A	0.528333	0.947167	9.71211	1.67e-05	8.58e-05	3.08029
Q96N21_S12	Q96N21	TEPSIN	0.528	0.942	6.3077	0.000305572	0.000897143	-0.133458
O15355_S363	O15355	PPM1G	0.527667	0.9145	12.4991	2.79e-06	2.19e-05	5.05011
Q6ZRV2_S411	Q6ZRV2	FAM83H	0.527667	0.9685	8.05992	6.04e-05	0.000236818	1.6587
Q9BTD8_S135	Q9BTD8	RBM42	0.527333	0.941333	10.325	1.09e-05	6.18e-05	3.55434
O14745_S46	O14745	SLC9A3R1	0.527	0.9425	14.4377	9.87e-07	1.04e-05	6.18695
Q9UH65_S312	Q9UH65	SWAP70	0.527	0.924167	12.1403	3.44e-06	2.58e-05	4.82102
O15355_S325	O15355	PPM1G	0.526667	0.914667	12.9942	2.11e-06	1.78e-05	5.35601
Q9Y2H0_T714	Q9Y2H0	DLGAP4	0.526667	0.948	9.3376	2.2e-05	0.000107035	2.77736
O95785_S1127	O95785	WIZ	0.526333	0.971833	9.96655	1.39e-05	7.45e-05	3.28026
P13639_S23	P13639	EEF2	0.525667	0.945167	10.2864	1.12e-05	6.29e-05	3.52523
Q0ZGT2_S357	Q0ZGT2	NEXN	0.525333	0.965667	8.67696	3.65e-05	0.000159373	2.21631
P07947_Y194	P07947	YES1	0.525	0.958167	12.0352	3.66e-06	2.7e-05	4.75267
Q96PK6_S618	Q96PK6	RBM14	0.524667	0.964667	9.92675	1.43e-05	7.61e-05	3.24927
Q9BZF1_T774	Q9BZF1	OSBPL8	0.524333	0.983167	10.6666	8.64e-06	5.17e-05	3.80769
P18615_S353	P18615	NELFE	0.524333	0.9225	11.3289	5.64e-06	3.71e-05	4.27829
Q13561_S299	Q13561	DCTN2	0.524	0.939667	10.7972	7.93e-06	4.87e-05	3.90255
Q96N21_S455	Q96N21	TEPSIN	0.524	0.942	6.88269	0.000173424	0.000561587	0.492019
Q92797_S870	Q92797	SYMPK	0.522333	0.9635	13.7368	1.42e-06	1.33e-05	5.79425
P00533_T693	P00533	EGFR	0.522	0.985667	13.8108	1.36e-06	1.3e-05	5.83667
O75962_S523	O75962	TRIO	0.522	0.952667	13.68	1.46e-06	1.35e-05	5.76159
Q9NRG9_T57	Q9NRG9	AAAS	0.521667	1.00483	12.6299	2.59e-06	2.06e-05	5.13201
Q13416_T116	Q13416	ORC2	0.521667	0.9465	10.0282	1.33e-05	7.23e-05	3.32803
Q8TEQ6_S624	Q8TEQ6	GEMIN5	0.521667	0.945167	6.47207	0.000258916	0.000778491	0.0493799
P55196_S1721	P55196	AFDN	0.521667	0.959167	12.927	2.19e-06	1.83e-05	5.31519
O00567_S563	O00567	NOP56	0.521667	0.9735	11.5144	5.02e-06	3.4e-05	4.40548
P09874_S75	P09874	PARP1	0.521333	0.956333	9.97082	1.39e-05	7.44e-05	3.28357
O75533_S400	O75533	SF3B1	0.521	0.947167	10.7952	7.94e-06	4.87e-05	3.9011
Q6P2H3_S623	Q6P2H3	CEP85	0.521	0.9495	8.37235	4.66e-05	0.000193381	1.94531
Q9Y450_S618	Q9Y450	HBS1L	0.520667	0.942667	7.94777	6.64e-05	0.000255193	1.5536
Q01518_S310	Q01518	CAP1	0.520667	0.938	6.81832	0.000184447	0.000589449	0.42393
Q9GZT9_S125	Q9GZT9	EGLN1	0.520333	0.946833	10.2872	1.12e-05	6.29e-05	3.52583
O75369_S983	O75369	FLNB	0.52	0.94	13.4547	1.64e-06	1.49e-05	5.63057
O95747_S427	O95747	OXSR1	0.519667	0.9405	11.9856	3.77e-06	2.76e-05	4.72021
Q00587_S101	Q00587	CDC42EP1	0.519333	0.964667	10.4322	1.01e-05	5.85e-05	3.63469
Q8IY18_S35	Q8IY18	SMC5	0.519	0.966833	10.2851	1.12e-05	6.29e-05	3.52426
Q9Y2X3_S109	Q9Y2X3	NOP58	0.519	0.960167	10.0027	1.36e-05	7.32e-05	3.30828
P50548_T526	P50548	ERF	0.519	0.9705	7.83978	7.28e-05	0.000274996	1.45126
Q5T2T1_S290	Q5T2T1	MPP7	0.518667	0.962333	8.60058	3.88e-05	0.000166984	2.14912
P50502_S156	P50502	ST13	0.518333	0.939167	12.5263	2.75e-06	2.16e-05	5.06718
Q9H3P2_S225	Q9H3P2	NELFA	0.518333	0.941833	11.6377	4.66e-06	3.2e-05	4.489
Q96TA1_S691	Q96TA1	NIBAN2	0.518	0.949667	12.4297	2.91e-06	2.26e-05	5.00626
Q9Y618_T1455	Q9Y618	NCOR2	0.517667	0.937167	12.9823	2.13e-06	1.79e-05	5.3488
Q01201_S573	Q01201	RELB	0.517667	0.936833	6.97251	0.000159252	0.000521839	0.586237
Q99959_T216	Q99959	PKP2	0.517333	0.990667	7.83113	7.34e-05	0.000276373	1.44301
Q15418_S380	Q15418	RPS6KA1	0.516333	0.965833	12.0631	3.6e-06	2.67e-05	4.77089
Q5M775_S847	Q5M775	SPECC1	0.516	0.975	14.0585	1.2e-06	1.2e-05	5.97691
P46013_S2588	P46013	MKI67	0.516	0.959333	13.7104	1.44e-06	1.34e-05	5.77907
Q8WUF5_S113	Q8WUF5	PPP1R13L	0.516	0.951	10.8504	7.66e-06	4.73e-05	3.94089
P17544_S413	P17544	ATF7	0.516	0.979	10.1445	1.23e-05	6.81e-05	3.41744
Q8IVT2_S214	Q8IVT2	MISP	0.516	0.965333	7.68041	8.37e-05	0.00030833	1.29813
Q5M775_S912	Q5M775	SPECC1	0.516	0.976667	7.02389	0.000151729	0.000503184	0.639726
P78527_S1052	P78527	PRKDC	0.515667	0.948167	7.48955	9.9e-05	0.000353954	1.11138
Q6ZRS2_S3016	Q6ZRS2	SRCAP	0.515667	0.981167	6.7055	0.000205703	0.000642448	0.303431
Q9HBL0_T1328	Q9HBL0	TNS1	0.515333	0.953333	7.14648	0.000135332	0.000457721	0.766161
Q96J84_Y724	Q96J84	KIRREL1	0.515	0.9785	10.4676	9.87e-06	5.74e-05	3.66103
P46087_S58	P46087	NOP2	0.514667	0.958667	14.1222	1.16e-06	1.17e-05	6.01258
Q9BVJ6_S569	Q9BVJ6	UTP14A	0.514667	0.964667	13.0073	2.1e-06	1.77e-05	5.36399
Q70EL1_S1362	Q70EL1	USP54	0.514333	0.952167	9.75805	1.62e-05	8.36e-05	3.11673
Q86W56_S448	Q86W56	PARG	0.514333	0.9765	9.27699	2.3e-05	0.000110819	2.72735
Q15149_S1435	Q15149	PLEC	0.514	0.991	13.8081	1.36e-06	1.3e-05	5.8351
P42566_S324	P42566	EPS15	0.513667	0.956167	12.5488	2.72e-06	2.14e-05	5.08131
Q9Y4F1_S872	Q9Y4F1	FARP1	0.513333	0.975667	7.34492	0.000112817	0.000394124	0.967373
Q9UKV3_S400	Q9UKV3	ACIN1	0.512667	0.953	12.8229	2.32e-06	1.9e-05	5.25149
P98175_S31	P98175	RBM10	0.512667	0.942333	8.05525	6.06e-05	0.000237426	1.65435
Q9BZ95_T456	Q9BZ95	NSD3	0.512333	0.981167	11.7291	4.4e-06	3.06e-05	4.55038
Q8WUF5_S316	Q8WUF5	PPP1R13L	0.512	0.952333	13.7973	1.37e-06	1.3e-05	5.82894
P17844_S519	P17844	DDX5	0.512	0.957667	11.825	4.15e-06	2.94e-05	4.6143
O75376_S1496	O75376	NCOR1	0.512	0.947	9.35661	2.17e-05	0.00010583	2.79299
Q09666_S2397	Q09666	AHNAK	0.511667	0.970833	14.9289	7.75e-07	8.87e-06	6.45096
Q8WXG6_S813	Q8WXG6	MADD	0.511667	0.9625	4.54572	0.00223776	0.00487804	-2.318
Q14315_S2655	Q14315	FLNC	0.510667	0.94	14.0822	1.18e-06	1.19e-05	5.99021
Q96ST2_S720	Q96ST2	IWS1	0.510667	0.939333	11.9786	3.79e-06	2.77e-05	4.71565
O75821_S264	O75821	EIF3G	0.510333	0.931167	13.8662	1.32e-06	1.28e-05	5.86826
Q8IVL1_S481	Q8IVL1	NAV2	0.510333	0.9995	7.70203	8.21e-05	0.000303493	1.31905
Q7Z2W4_S335	Q7Z2W4	ZC3HAV1	0.51	0.947667	11.6554	4.61e-06	3.18e-05	4.50091
P19634_S703	P19634	SLC9A1	0.509333	0.993667	7.71287	8.13e-05	0.000301049	1.32952
Q7Z3T8_S939	Q7Z3T8	ZFYVE16	0.509	0.944833	10.9108	7.36e-06	4.59e-05	3.98426
Q7Z3K3_S746	Q7Z3K3	POGZ	0.509	0.978167	9.45479	2.01e-05	9.99e-05	2.87329
O75815_S384	O75815	BCAR3	0.508667	0.955	7.51245	9.7e-05	0.000348213	1.13399
Q8N3D4_S964	Q8N3D4	EHBP1L1	0.508	0.945667	12.9437	2.17e-06	1.82e-05	5.32531
Q13416_T226	Q13416	ORC2	0.508	0.947333	10.2719	1.13e-05	6.33e-05	3.5143
Q99666_S788	Q99666	RGPD5	0.507333	0.977667	9.95928	1.4e-05	7.48e-05	3.27461
O15027_S2022	O15027	SEC16A	0.507	0.943833	9.78113	1.59e-05	8.25e-05	3.13498
Q13325_S410	Q13325	IFIT5	0.506667	0.94	9.71685	1.66e-05	8.56e-05	3.08405
Q13428_T983	Q13428	TCOF1	0.506333	0.942167	7.93204	6.73e-05	0.000257622	1.53876
Q13151_S188	Q13151	HNRNPA0	0.506	0.962667	13.4727	1.63e-06	1.47e-05	5.64111
O14757_S467	O14757	CHEK1	0.506	0.937	11.5013	5.06e-06	3.42e-05	4.39659
P68104_Y177	P68104	EEF1A1	0.505667	0.948833	9.74743	1.63e-05	8.4e-05	3.10832
P05455_T389	P05455	SSB	0.505333	0.923667	9.47549	1.98e-05	9.88e-05	2.89011
P20810_S373	P20810	CAST	0.505	0.9305	13.3135	1.77e-06	1.58e-05	5.5474
Q9Y618_T1891	Q9Y618	NCOR2	0.504667	0.935667	5.81897	0.000509651	0.00137406	-0.697218
Q16629_S192	Q16629	SRSF7	0.504333	0.939167	10.0624	1.3e-05	7.11e-05	3.3544
Q14160_S37	Q14160	SCRIB	0.504	0.977	11.7586	4.32e-06	3.02e-05	4.5701
Q9BXB4_S172	Q9BXB4	OSBPL11	0.504	0.918	6.41153	0.000275111	0.000819373	-0.017583
Q15555_S200	Q15555	MAPRE2	0.502667	0.923333	12.1363	3.45e-06	2.58e-05	4.81841
Q9NQY0_S248	Q9NQY0	BIN3	0.502667	0.934	11.6299	4.68e-06	3.22e-05	4.48378
Q8WVV9_S75	Q8WVV9	HNRNPLL	0.502333	0.949167	11.6108	4.73e-06	3.25e-05	4.47086
Q8WXI9_S486	Q8WXI9	GATAD2B	0.502	0.943667	12.716	2.47e-06	1.99e-05	5.1855
Q9HAU0_S55	Q9HAU0	PLEKHA5	0.502	0.948333	8.92355	3.01e-05	0.000137447	2.42988
P27708_S1038	P27708	CAD	0.501667	0.947833	9.43963	2.04e-05	0.000100761	2.86093
Q9NWZ5_S43	Q9NWZ5	UCKL1	0.501333	0.947	6.48148	0.000256495	0.000772839	0.0597519
Q9BWF3_S343	Q9BWF3	RBM4	0.501	0.9455	10.0295	1.33e-05	7.22e-05	3.32903
Q86V48_S957	Q86V48	LUZP1	0.500667	0.935	8.74626	3.45e-05	0.000152763	2.27686
Q9NZN5_S28	Q9NZN5	ARHGEF12	0.500667	0.950333	7.33022	0.000114333	0.000398124	0.952609
Q9NX74_S445	Q9NX74	DUS2	0.500333	0.946167	9.83166	1.53e-05	8.03e-05	3.17482
Q86YQ8_T554	Q86YQ8	CPNE8	0.499667	0.989833	11.0184	6.87e-06	4.36e-05	4.06091
Q92610_S39	Q92610	ZNF592	0.499667	1.0035	6.77609	0.000192102	0.000606862	0.379
Q9P246_S518	Q9P246	STIM2	0.499333	0.985	12.6311	2.59e-06	2.06e-05	5.13277
O14920_T69	O14920	IKBKB	0.499333	0.929667	8.24691	5.17e-05	0.000209743	1.83132
Q9UNE7_S273	Q9UNE7	STUB1	0.499	0.962833	13.467	1.63e-06	1.48e-05	5.63782
Q8TF72_S1021	Q8TF72	SHROOM3	0.499	0.957833	6.50414	0.000250769	0.00075846	0.0846735
Q07352_S54	Q07352	ZFP36L1	0.498667	0.921333	11.9832	3.78e-06	2.76e-05	4.71866
P51610_S2019	P51610	HCFC1	0.498667	0.949333	10.5256	9.49e-06	5.58e-05	3.70404
Q08357_S256	Q08357	SLC20A2	0.498667	0.967333	6.96737	0.000160028	0.000523741	0.580868
P55854_T37	P55854	SUMO3	0.498333	0.8945	10.1983	1.19e-05	6.59e-05	3.45847
O14681_S46	O14681	EI24	0.498333	0.995833	7.06942	0.000145393	0.000485324	0.686877
P25788_S87	P25788	PSMA3	0.498	0.928	12.2105	3.3e-06	2.5e-05	4.86633
Q9NUQ6_T498	Q9NUQ6	SPATS2L	0.498	0.947667	11.5601	4.88e-06	3.33e-05	4.43654
Q96AX1_S350	Q96AX1	VPS33A	0.497667	0.9335	7.0488	0.000148225	0.000493241	0.665554
Q9H4M7_S575	Q9H4M7	PLEKHA4	0.497333	0.955333	2.93581	0.020276	0.0331342	-4.67756
Q14004_S413	Q14004	CDK13	0.497	0.935167	10.1382	1.24e-05	6.83e-05	3.41257
Q6XZF7_S1353	Q6XZF7	DNMBP	0.497	0.933833	7.59213	9.04e-05	0.000328156	1.21221
Q14980_S1853	Q14980	NUMA1	0.496667	0.949333	8.7339	3.49e-05	0.000153902	2.26609
Q9BUA3_S308	Q9BUA3	SPINDOC	0.496667	0.941	3.98169	0.00464259	0.00915626	-3.10915
Q8N3R9_S372	Q8N3R9	MPP5	0.496667	0.947	9.25707	2.33e-05	0.000112218	2.71084
O94885_S1028	O94885	SASH1	0.496333	1.02517	13.0751	2.02e-06	1.73e-05	5.40491
P48454_S483	P48454	PPP3CC	0.496333	0.927167	8.35716	4.72e-05	0.000194892	1.93158
O15144_S192	O15144	ARPC2	0.496333	0.9665	2.84101	0.0233309	0.037498	-4.8239
Q15811_T1144	Q15811	ITSN1	0.496	0.948	11.7979	4.22e-06	2.97e-05	4.59629
Q15742_S162	Q15742	NAB2	0.496	0.971667	5.74955	0.000549369	0.0014664	-0.779812
Q9H0K1_S358	Q9H0K1	SIK2	0.495333	0.97	8.772	3.38e-05	0.000150761	2.29923
O75534_S419	O75534	CSDE1	0.495333	0.933667	8.2191	5.29e-05	0.000213545	1.80585
P46821_S561	P46821	MAP1B	0.495	0.953833	13.0704	2.03e-06	1.73e-05	5.40212
Q6KC79_S768	Q6KC79	NIPBL	0.495	0.966833	11.9299	3.9e-06	2.82e-05	4.68367
Q92625_S887	Q92625	ANKS1A	0.495	0.960167	8.74826	3.45e-05	0.000152648	2.2786
Q96Q15_S3588	Q96Q15	SMG1	0.494667	0.941333	12.2808	3.17e-06	2.42e-05	4.9115
P07910_S31	P07910	HNRNPC	0.494333	0.9845	11.5636	4.87e-06	3.32e-05	4.43893
Q9P2K5_S571	Q9P2K5	MYEF2	0.494333	0.960167	8.68426	3.63e-05	0.000158788	2.22271
O75369_T709	O75369	FLNB	0.494333	0.942833	5.5444	0.000688254	0.00177142	-1.02768
Q2TAZ0_S403	Q2TAZ0	ATG2A	0.494	0.962333	7.82832	7.36e-05	0.00027685	1.44033
P29966_S101	P29966	MARCKS	0.493667	0.968833	12.3472	3.05e-06	2.35e-05	4.95391
Q9BZD4_S210	Q9BZD4	NUF2	0.493667	0.934833	9.85552	1.51e-05	7.92e-05	3.19356
Q12830_S1617	Q12830	BPTF	0.493667	0.962833	3.4833	0.00920023	0.0165447	-3.84291
Q9BTX1_S424	Q9BTX1	NDC1	0.493667	1.00883	8.77031	3.39e-05	0.000150835	2.29777
P51610_S666	P51610	HCFC1	0.492667	0.949	12.4292	2.91e-06	2.26e-05	5.00594
P12956_S477	P12956	XRCC6	0.492667	0.944667	5.18615	0.00103391	0.00251273	-1.47434
P46821_T1932	P46821	MAP1B	0.492667	0.954333	5.1737	0.00104897	0.00254413	-1.49019
O60885_S1126	O60885	BRD4	0.492	0.952667	11.8387	4.12e-06	2.93e-05	4.62335
Q8N3R9_S25	Q8N3R9	MPP5	0.492	0.946	10.508	9.61e-06	5.64e-05	3.69101
P34741_S187	P34741	SDC2	0.492	0.967333	8.51601	4.15e-05	0.000175938	2.07414
Q53GL7_S925	Q53GL7	PARP10	0.492	0.948667	8.40629	4.53e-05	0.000188837	1.97592
Q9UQ35_S2272	Q9UQ35	SRRM2	0.491667	0.9445	11.764	4.31e-06	3.01e-05	4.57373
Q92598_S384	Q92598	HSPH1	0.491333	0.930333	11.1853	6.17e-06	3.99e-05	4.17844
Q9Y2J2_T401	Q9Y2J2	EPB41L3	0.491	0.971833	13.7167	1.43e-06	1.34e-05	5.78272
Q8NC51_S205	Q8NC51	SERBP1	0.491	0.930833	13.5656	1.55e-06	1.42e-05	5.69535
Q9NZJ4_S1779	Q9NZJ4	SACS	0.491	1.03183	4.98234	0.00131354	0.00307289	-1.73649
Q16799_T279	Q16799	RTN1	0.490667	0.952333	10.3183	1.09e-05	6.2e-05	3.54933
Q14684_S458	Q14684	RRP1B	0.490667	0.963	5.62839	0.000627175	0.00163621	-0.925513
P19838_S337	P19838	NFKB1	0.490333	0.951833	8.23618	5.21e-05	0.000211054	1.8215
Q9HC35_S94	Q9HC35	EML4	0.49	0.944	12.4338	2.9e-06	2.26e-05	5.00888
Q9BZJ0_S848	Q9BZJ0	CRNKL1	0.489667	0.9725	4.37989	0.00275973	0.00583558	-2.546
Q96G01_T595	Q96G01	BICD1	0.489667	0.9745	9.63057	1.77e-05	9.01e-05	3.01522
O43719_S403	O43719	HTATSF1	0.489667	0.9295	7.45503	0.000102151	0.000362532	1.07721
P19525_S456	P19525	EIF2AK2	0.489333	0.950333	12.6271	2.6e-06	2.06e-05	5.13029
Q9H4L5_S265	Q9H4L5	OSBPL3	0.489	0.965167	9.756	1.62e-05	8.37e-05	3.11511
P78527_S503	P78527	PRKDC	0.489	0.949833	6.18436	0.000346739	0.000999403	-0.272858
Q13625_S480	Q13625	TP53BP2	0.488667	0.944333	12.9308	2.19e-06	1.82e-05	5.31749
P52272_S432	P52272	HNRNPM	0.488667	0.956	13.3824	1.71e-06	1.53e-05	5.58811
Q8IZ21_S270	Q8IZ21	PHACTR4	0.488667	0.956333	10.3215	1.09e-05	6.19e-05	3.55174
Q92664_S175	Q92664	GTF3A	0.488667	0.964333	9.9064	1.45e-05	7.69e-05	3.23339
Q2TAY7_T481	Q2TAY7	SMU1	0.488333	0.9615	9.91041	1.45e-05	7.68e-05	3.23653
Q9H2M9_S450	Q9H2M9	RAB3GAP2	0.488333	0.949833	12.375	3e-06	2.32e-05	4.97155
O94913_S777	O94913	PCF11	0.488	0.935333	11.4333	5.28e-06	3.54e-05	4.35013
Q86U38_S632	Q86U38	NOP9	0.488	0.970333	5.86731	0.000483876	0.00131782	-0.64008
Q86XJ1_S376	Q86XJ1	GAS2L3	0.487667	0.955833	11.7571	4.33e-06	3.02e-05	4.56907
Q3KQU3_S410	Q3KQU3	MAP7D1	0.487667	0.944167	6.85169	0.000178639	0.000574782	0.459284
Q12774_S450	Q12774	ARHGEF5	0.486667	0.947	6.87679	0.000174404	0.000564249	0.485793
Q03164_S3659	Q03164	KMT2A	0.486333	0.9505	13.3588	1.73e-06	1.55e-05	5.57416
P07948_Y397	P07948	LYN	0.486333	0.9715	8.75345	3.43e-05	0.000152272	2.28311
Q01130_S101	Q01130	SRSF2	0.486333	0.902167	9.27937	2.29e-05	0.000110743	2.72931
Q14160_S23	Q14160	SCRIB	0.486	0.978333	9.03618	2.76e-05	0.000128274	2.52576
Q9Y4F1_T34	Q9Y4F1	FARP1	0.486	0.976	6.40042	0.000278203	0.000827892	-0.0299173
P51610_S1222	P51610	HCFC1	0.485667	0.949833	10.5825	9.14e-06	5.42e-05	3.74599
Q8IY92_S1028	Q8IY92	SLX4	0.485667	0.9655	4.64908	0.00196768	0.00437738	-2.17788
Q8IYB3_T727	Q8IYB3	SRRM1	0.485667	0.939833	6.86075	0.000177098	0.000571212	0.468857
P43121_S606	P43121	MCAM	0.485333	0.984667	12.1011	3.52e-06	2.62e-05	4.79557
P49792_T896	P49792	RANBP2	0.485333	0.959	8.18574	5.44e-05	0.000218339	1.77521
Q13347_S238	Q13347	EIF3I	0.485	0.940167	11.8112	4.19e-06	2.96e-05	4.60516
P35251_S190	P35251	RFC1	0.485	0.966167	8.90981	3.04e-05	0.000138563	2.41812
P46060_S428	P46060	RANGAP1	0.485	0.960833	7.13592	0.000136663	0.00046135	0.755339
Q5TCQ9_S659	Q5TCQ9	MAGI3	0.485	0.971833	4.55737	0.00220537	0.00481331	-2.30213
Q9BTT6_T480	Q9BTT6	LRRC1	0.484667	0.997	4.89206	0.0014632	0.00337771	-1.8545
O14745_S269	O14745	SLC9A3R1	0.484333	0.9465	12.5621	2.69e-06	2.13e-05	5.08966
P30622_T287	P30622	CLIP1	0.484333	0.932167	8.78244	3.36e-05	0.000149842	2.3083
P35251_S564	P35251	RFC1	0.484	0.966333	8.67621	3.65e-05	0.000159373	2.21566
O75676_T687	O75676	RPS6KA4	0.483667	0.9605	7.22185	0.000126236	0.000432274	0.843089
Q92888_S863	Q92888	ARHGEF1	0.483333	0.946333	12.0114	3.72e-06	2.73e-05	4.73709
O94913_S851	O94913	PCF11	0.483333	0.936667	11.821	4.16e-06	2.94e-05	4.61161
Q86UU1_S430	Q86UU1	PHLDB1	0.483333	0.945667	6.58361	0.000231786	0.000708033	0.171587
P35568_S1100	P35568	IRS1	0.483333	0.946667	4.49479	0.00238557	0.0051438	-2.38762
Q9UKV3_S295	Q9UKV3	ACIN1	0.483	0.954833	5.43092	0.000781483	0.00197302	-1.16724
O95685_S78	O95685	PPP1R3D	0.483	0.9605	5.06529	0.00119077	0.00283799	-1.62909
Q8N1F7_S364	Q8N1F7	NUP93	0.482667	0.968	13.4354	1.66e-06	1.5e-05	5.61926
P46782_S52	P46782	RPS5	0.482333	0.969167	13.1011	1.99e-06	1.72e-05	5.42062
Q8N3R9_S14	Q8N3R9	MPP5	0.482333	0.947833	12.9222	2.2e-06	1.83e-05	5.31227
O95613_S1653	O95613	PCNT	0.481667	0.961833	12.976	2.13e-06	1.79e-05	5.34496
Q9Y2L1_T374	Q9Y2L1	DIS3	0.481333	0.942667	9.59363	1.82e-05	9.21e-05	2.98558
Q15058_T915	Q15058	KIF14	0.481	0.957833	10.6922	8.5e-06	5.12e-05	3.82638
O75792_S18	O75792	RNASEH2A	0.481	0.929167	9.4364	2.04e-05	0.000100876	2.8583
O60684_S6	O60684	KPNA6	0.480667	0.951	12.1811	3.36e-06	2.53e-05	4.8474
Q13443_S733	Q13443	ADAM9	0.48	0.989667	8.97286	2.9e-05	0.00013305	2.47198
Q93009_S963	Q93009	USP7	0.48	0.946	8.73369	3.49e-05	0.000153902	2.2659
Q14160_S1448	Q14160	SCRIB	0.479667	0.978167	11.3385	5.6e-06	3.7e-05	4.28494
P30050_S38	P30050	RPL12	0.479333	0.955667	11.827	4.15e-06	2.94e-05	4.61561
O60716_T310	O60716	CTNND1	0.479	0.973167	4.64179	0.00198551	0.00440974	-2.18772
Q14690_S1360	Q14690	PDCD11	0.478667	0.971667	13.4494	1.65e-06	1.49e-05	5.62748
P24928_S1864	P24928	POLR2A	0.478	0.955	10.8589	7.62e-06	4.71e-05	3.94701
O15355_S527	O15355	PPM1G	0.478	0.921667	12.9087	2.22e-06	1.83e-05	5.304
Q13576_S16	Q13576	IQGAP2	0.477667	0.9555	6.99771	0.000155512	0.000512243	0.612508
P33991_T110	P33991	MCM4	0.477667	0.9305	6.93486	0.00016503	0.000536836	0.546848
Q86WR7_S8	Q86WR7	PROSER2	0.477333	0.935667	5.84541	0.000495368	0.00134502	-0.665924
Q9NRL2_S1280	Q9NRL2	BAZ1A	0.477333	0.991	5.00181	0.00128352	0.00301761	-1.71119
O75691_T2064	O75691	UTP20	0.477333	0.985	4.27638	0.0031521	0.00652252	-2.69029
Q14156_S56	Q14156	EFR3A	0.477	0.971167	12.3868	2.98e-06	2.3e-05	4.97904
Q5THJ4_S2434	Q5THJ4	VPS13D	0.477	0.960167	10.5248	9.5e-06	5.58e-05	3.70343
Q8TF42_T34	Q8TF42	UBASH3B	0.477	0.9365	9.42334	2.06e-05	0.000101652	2.84764
Q99717_S133	Q99717	SMAD5	0.477	0.949833	5.96396	0.000436564	0.00121017	-0.526756
O94903_T257	O94903	PLPBP	0.476667	0.948	8.65755	3.7e-05	0.00016133	2.19929
Q8N2Y8_T542	Q8N2Y8	RUSC2	0.476333	0.9855	8.4471	4.39e-05	0.000184041	2.01257
P56211_S104	P56211	ARPP19	0.476	0.949333	4.83853	0.00156074	0.00357822	-1.92502
P80723_S164	P80723	BASP1	0.475	1.02417	10.7642	8.1e-06	4.95e-05	3.87867
Q9Y3B9_S11	Q9Y3B9	RRP15	0.475	0.947167	9.40326	2.09e-05	0.000102771	2.83123
P53814_S139	P53814	SMTN	0.475	0.9395	6.43712	0.000268132	0.000800366	0.0107747
Q9HD67_S1883	Q9HD67	MYO10	0.475	0.963167	5.87801	0.000478365	0.00130546	-0.627467
Q99700_S466	Q99700	ATXN2	0.474667	0.932667	11.1511	6.31e-06	4.07e-05	4.15453
P14866_S101	P14866	HNRNPL	0.474333	0.967833	10.7009	8.45e-06	5.09e-05	3.83266
Q9Y3A5_S143	Q9Y3A5	SBDS	0.474333	0.938167	6.33762	0.000296428	0.000873404	-0.0999374
Q9UBW7_T1376	Q9UBW7	ZMYM2	0.474	0.973	6.37225	0.000286219	0.000848217	-0.0612658
Q9NR09_S3578	Q9NR09	BIRC6	0.473333	0.948667	12.6763	2.53e-06	2.03e-05	5.16089
Q9NYF8_T341	Q9NYF8	BCLAF1	0.473333	0.970667	11.9349	3.89e-06	2.81e-05	4.68692
Q8TDD1_S75	Q8TDD1	DDX54	0.473333	0.958333	9.68212	1.71e-05	8.73e-05	3.05641
Q29RF7_S1195	Q29RF7	PDS5A	0.473333	0.962333	8.41618	4.5e-05	0.000187689	1.98481
Q9BVI0_S159	Q9BVI0	PHF20	0.472667	0.943667	8.56036	4e-05	0.000171205	2.11354
Q6ZWT7_T474	Q6ZWT7	MBOAT2	0.472333	0.988833	10.0301	1.33e-05	7.22e-05	3.3295
P52294_S95	P52294	KPNA1	0.472333	0.954833	5.65519	0.000608962	0.00159763	-0.893105
Q68CZ2_S901	Q68CZ2	TNS3	0.472333	0.952167	7.31541	0.000115883	0.000402607	0.937715
Q9UIF9_S1207	Q9UIF9	BAZ2A	0.472	0.990333	12.0028	3.73e-06	2.74e-05	4.73149
Q9ULH1_T758	Q9ULH1	ASAP1	0.472	0.964	11.3426	5.59e-06	3.69e-05	4.28774
P53814_S304	P53814	SMTN	0.472	0.939	9.80191	1.57e-05	8.17e-05	3.15139
P27816_S787	P27816	MAP4	0.471667	0.948167	13.8227	1.35e-06	1.29e-05	5.84347
Q6VY07_S320	Q6VY07	PACS1	0.471667	0.950167	7.74529	7.91e-05	0.000294086	1.36077
O94761_S251	O94761	RECQL4	0.471667	0.956167	9.8373	1.53e-05	8e-05	3.17925
P22087_S6	P22087	FBL	0.471333	0.973	9.09334	2.64e-05	0.000123344	2.57402
Q96T37_S935	Q96T37	RBM15	0.470667	0.956667	10.0797	1.29e-05	7.04e-05	3.36776
Q9NW08_S816	Q9NW08	POLR3B	0.470667	0.954333	6.88061	0.000173769	0.000562363	0.489825
Q6PKG0_S766	Q6PKG0	LARP1	0.470333	0.9485	10.8467	7.68e-06	4.74e-05	3.93827
Q9Y618_S1479	Q9Y618	NCOR2	0.470333	0.9425	10.2604	1.14e-05	6.38e-05	3.5056
P48147_S615	P48147	PREP	0.47	0.944	7.94723	6.64e-05	0.000255217	1.5531
Q9BT22_S242	Q9BT22	ALG1	0.469667	0.997833	7.84868	7.23e-05	0.000273379	1.45973
Q12774_S1044	Q12774	ARHGEF5	0.469667	0.949833	6.05124	0.000398223	0.00112179	-0.425473
Q12929_S685	Q12929	EPS8	0.469667	0.9545	9.34348	2.19e-05	0.000106625	2.7822
P12036_S769	P12036	NEFH	0.469333	1.01867	11.8731	4.04e-06	2.88e-05	4.64617
Q99829_S55	Q99829	CPNE1	0.469	0.935833	8.94913	2.95e-05	0.00013516	2.45175
Q96NL6_S656	Q96NL6	SCLT1	0.468667	0.974667	5.24677	0.000963934	0.00236626	-1.39751
Q70EL1_S456	Q70EL1	USP54	0.468667	0.956	11.4804	5.13e-06	3.46e-05	4.38235
Q96F86_T173	Q96F86	EDC3	0.468	0.947333	12.8336	2.31e-06	1.89e-05	5.25806
Q14160_S1486	Q14160	SCRIB	0.468	0.979	11.9707	3.81e-06	2.77e-05	4.71048
Q9Y5Z4_S181	Q9Y5Z4	HEBP2	0.468	0.940667	11.0139	6.89e-06	4.37e-05	4.05769
Q13610_S485	Q13610	PWP1	0.467667	0.970833	9.17682	2.48e-05	0.000117609	2.64404
O60841_S1168	O60841	EIF5B	0.467667	0.9535	7.39416	0.000107901	0.000380295	1.01665
P08238_S452	P08238	HSP90AB1	0.467333	0.935667	13.0269	2.08e-06	1.75e-05	5.37583
Q6ZUT6_S356	Q6ZUT6	CCDC9B	0.467333	0.955333	9.40697	2.09e-05	0.000102559	2.83427
P17544_S97	P17544	ATF7	0.467333	0.982667	6.85569	0.000177956	0.000573665	0.463513
Q9BTA9_T482	Q9BTA9	WAC	0.467	0.938167	12.6231	2.6e-06	2.07e-05	5.1278
Q3B726_S60	Q3B726	POLR1F	0.466667	0.955667	9.71683	1.66e-05	8.56e-05	3.08404
Q13523_S366	Q13523	PRPF4B	0.466	0.949	10.7486	8.19e-06	4.98e-05	3.86741
P78347_T558	P78347	GTF2I	0.465667	0.974833	12.0912	3.54e-06	2.63e-05	4.78918
Q9P2N6_S633	Q9P2N6	KANSL3	0.465667	0.955167	7.23945	0.000124213	0.000427393	0.860955
P17844_S480	P17844	DDX5	0.465667	0.962167	6.7603	0.000195055	0.000614021	0.362145
P51572_S216	P51572	BCAP31	0.465667	0.983833	10.989	7e-06	4.42e-05	4.04004
Q8TF01_S726	Q8TF01	PNISR	0.465333	0.956667	6.98069	0.000158027	0.000519095	0.59477
Q8WWI1_S1493	Q8WWI1	LMO7	0.465333	0.972	8.65913	3.7e-05	0.000161193	2.20068
O95071_S2486	O95071	UBR5	0.465	0.947167	11.8071	4.2e-06	2.96e-05	4.60241
Q5VT52_S976	Q5VT52	RPRD2	0.465	0.950833	11.643	4.64e-06	3.2e-05	4.49261
O00165_S247	O00165	HAX1	0.465	0.9865	10.9108	7.36e-06	4.59e-05	3.98427
O60716_S268	O60716	CTNND1	0.465	0.9745	10.6134	8.95e-06	5.34e-05	3.76875
Q8NEY1_S541	Q8NEY1	NAV1	0.464667	0.932	10.4129	1.02e-05	5.91e-05	3.62029
Q99567_T525	Q99567	NUP88	0.464667	0.967333	8.97376	2.89e-05	0.000133015	2.47275
O95251_S216	O95251	KAT7	0.464333	0.9495	10.3689	1.06e-05	6.04e-05	3.58732
Q12774_S983	Q12774	ARHGEF5	0.464333	0.9495	9.62877	1.77e-05	9.01e-05	3.01378
Q8IVF2_S1112	Q8IVF2	AHNAK2	0.464	0.961333	13.259	1.83e-06	1.61e-05	5.51506
Q66GS9_S356	Q66GS9	CEP135	0.464	0.949667	10.3472	1.07e-05	6.1e-05	3.57104
Q5T5Y3_S217	Q5T5Y3	CAMSAP1	0.464	0.962333	7.01188	0.000153452	0.000507641	0.627246
P15924_S2024	P15924	DSP	0.463667	0.961167	5.97942	0.000429485	0.00119425	-0.508746
Q9NSC5_T243	Q9NSC5	HOMER3	0.463333	0.943	10.0394	1.32e-05	7.2e-05	3.33665
Q13330_S639	Q13330	MTA1	0.463333	0.954333	10.0102	1.35e-05	7.29e-05	3.31413
Q8TEW0_S692	Q8TEW0	PARD3	0.463	0.9615	9.8285	1.54e-05	8.04e-05	3.17233
Q96IF1_S39	Q96IF1	AJUBA	0.463	0.9455	7.94241	6.67e-05	0.000256073	1.54855
Q8IY63_S241	Q8IY63	AMOTL1	0.463	0.975833	7.48093	9.98e-05	0.000355869	1.10287
O75152_S108	O75152	ZC3H11A	0.462667	0.963667	10.4519	9.98e-06	5.79e-05	3.64933
P29353_Y427	P29353	SHC1	0.462667	0.957	7.03394	0.000150304	0.000499229	0.650159
Q15393_T1200	Q15393	SF3B3	0.462333	0.9485	11.802	4.21e-06	2.97e-05	4.59899
O60503_S1307	O60503	ADCY9	0.462	1.00867	8.49649	4.21e-05	0.000178304	2.05674
P49792_T2613	P49792	RANBP2	0.461667	0.961167	12.6399	2.58e-06	2.06e-05	5.13828
P04083_S201	P04083	ANXA1	0.461667	0.9385	7.83399	7.32e-05	0.000276039	1.44573
P39880_S1454	P39880	CUX1	0.461333	0.955667	7.11197	0.000139737	0.000470188	0.730742
Q9Y485_S924	Q9Y485	DMXL1	0.461	0.9635	10.6749	8.59e-06	5.16e-05	3.81374
P36507_S23	P36507	MAP2K2	0.460667	0.972667	8.59549	3.89e-05	0.000167529	2.14463
Q9UJF2_T849	Q9UJF2	RASAL2	0.460667	0.948	5.74289	0.000553357	0.00147411	-0.787771
O60343_S588	O60343	TBC1D4	0.460333	0.956833	8.41359	4.51e-05	0.000187939	1.98248
Q9H4M7_T271	Q9H4M7	PLEKHA4	0.460333	0.960167	6.88912	0.000172365	0.000558494	0.49879
Q13523_S427	Q13523	PRPF4B	0.460333	0.948833	6.26235	0.000320041	0.000931625	-0.184492
Q92794_S473	Q92794	KAT6A	0.46	0.981333	11.3856	5.44e-06	3.62e-05	4.3174
Q5UIP0_S2260	Q5UIP0	RIF1	0.459667	0.9965	10.5842	9.13e-06	5.42e-05	3.74724
Q14498_S117	Q14498	RBM39	0.459667	0.9355	9.22361	2.39e-05	0.000114495	2.68305
Q8IY67_S524	Q8IY67	RAVER1	0.459667	0.9555	7.5143	9.69e-05	0.000347971	1.13581
Q99755_S68	Q99755	PIP5K1A	0.459667	0.953833	5.96276	0.00043712	0.0012114	-0.52816
Q8N9M1_S306	Q8N9M1	C19orf47	0.459333	0.965667	9.44874	2.02e-05	0.000100179	2.86836
P50552_S239	P50552	VASP	0.459333	0.918667	8.93846	2.97e-05	0.000135987	2.44263
P52597_S63	P52597	HNRNPF	0.459333	0.942333	6.39338	0.000280182	0.000832924	-0.0377424
O75962_S2440	O75962	TRIO	0.459	0.959167	9.1539	2.52e-05	0.000119348	2.62488
Q96SK2_S201	Q96SK2	TMEM209	0.458667	1.01433	10.8921	7.45e-06	4.63e-05	3.9709
Q9H6R4_S811	Q9H6R4	NOL6	0.458667	0.987333	10.3138	1.1e-05	6.21e-05	3.54591
Q4J6C6_S410	Q4J6C6	PREPL	0.458	0.984333	10.6825	8.55e-06	5.14e-05	3.81926
Q9HB09_S195	Q9HB09	BCL2L12	0.458	0.967333	10.1139	1.26e-05	6.91e-05	3.394
O75427_S506	O75427	LRCH4	0.457667	1.0105	10.2337	1.16e-05	6.48e-05	3.48533
Q9H7D0_S1756	Q9H7D0	DOCK5	0.457333	0.968667	10.7255	8.31e-06	5.03e-05	3.85059
Q92878_S470	Q92878	RAD50	0.457333	0.946333	9.42682	2.06e-05	0.000101484	2.85048
P15924_S1629	P15924	DSP	0.457	0.9625	8.88087	3.11e-05	0.000141169	2.39328
Q9NYL9_S25	Q9NYL9	TMOD3	0.456667	0.947667	10.5653	9.24e-06	5.46e-05	3.73334
Q9NYJ8_S524	Q9NYJ8	TAB2	0.456333	0.951833	8.8137	3.28e-05	0.00014726	2.33537
P27816_S696	P27816	MAP4	0.456333	0.949833	13.4404	1.66e-06	1.49e-05	5.62221
O00148_T171	O00148	DDX39A	0.455667	0.931833	8.23852	5.2e-05	0.000210739	1.82364
O14497_S604	O14497	ARID1A	0.455667	0.972167	6.78685	0.00019012	0.000602552	0.39046
Q03001_S1382	Q03001	DST	0.455333	0.951333	12.7526	2.42e-06	1.96e-05	5.20816
Q14207_S1151	Q14207	NPAT	0.455333	0.972333	8.40391	4.54e-05	0.000189129	1.97377
Q8N5P1_S59	Q8N5P1	ZC3H8	0.455333	0.957	12.1971	3.33e-06	2.51e-05	4.85768
O14579_S45	O14579	COPE	0.454667	0.950667	8.39799	4.56e-05	0.000189823	1.96843
P09874_S179	P09874	PARP1	0.454333	0.963167	8.7938	3.33e-05	0.000148947	2.31815
O43294_S403	O43294	TGFB1I1	0.454333	0.9365	8.50101	4.2e-05	0.000177796	2.06077
P49795_S97	P49795	RGS19	0.454	0.972	7.58109	9.13e-05	0.000330682	1.20141
P48634_S456	P48634	PRRC2A	0.453333	0.95	12.5721	2.68e-06	2.12e-05	5.09592
Q99640_T455	Q99640	PKMYT1	0.453333	1.01933	9.81585	1.55e-05	8.1e-05	3.16238
P51812_S415	P51812	RPS6KA3	0.453333	0.947667	9.44432	2.03e-05	0.00010046	2.86475
Q00341_S1246	Q00341	HDLBP	0.452333	0.945167	6.04146	0.000402325	0.00113193	-0.436766
Q9H2G2_S372	Q9H2G2	SLK	0.452	0.957333	11.7045	4.47e-06	3.1e-05	4.53394
Q5VWQ8_S1031	Q5VWQ8	DAB2IP	0.452	0.931	8.53321	4.09e-05	0.000173799	2.08944
Q9BTA9_T293	Q9BTA9	WAC	0.452	0.939667	12.9681	2.14e-06	1.79e-05	5.3402
Q96CS3_S355	Q96CS3	FAF2	0.451667	0.991833	10.7335	8.27e-06	5.01e-05	3.85639
Q5VTR2_S553	Q5VTR2	RNF20	0.451667	0.947167	10.0416	1.32e-05	7.19e-05	3.3384
P35612_S613	P35612	ADD2	0.451333	0.972	8.53319	4.09e-05	0.000173799	2.08942
Q6ZSR9_S300	Q6ZSR9	--	0.451333	0.949	6.49905	0.000252045	0.000761674	0.0790715
Q96K37_S363	Q96K37	SLC35E1	0.451333	0.948667	4.33394	0.00292689	0.00613943	-2.60986
O60271_T292	O60271	SPAG9	0.451	0.9485	7.96724	6.53e-05	0.000252173	1.57193
P17096_S99	P17096	HMGA1	0.450667	1.071	9.46808	1.99e-05	9.93e-05	2.88409
Q8NEZ4_S2068	Q8NEZ4	KMT2C	0.450667	0.968333	8.54933	4.04e-05	0.000172146	2.10375
P07355_S184	P07355	ANXA2	0.450333	0.982167	10.7517	8.17e-06	4.98e-05	3.86962
O76021_S396	O76021	RSL1D1	0.450333	0.951833	9.63366	1.77e-05	9e-05	3.0177
P36542_S146	P36542	ATP5F1C	0.450333	1.03283	7.8324	7.33e-05	0.000276168	1.44422
Q8NDI1_S408	Q8NDI1	EHBP1	0.450333	0.9735	5.94897	0.000443553	0.00122637	-0.544253
Q5JTH9_S1049	Q5JTH9	RRP12	0.45	0.972333	11.7758	4.28e-06	3e-05	4.5816
Q92841_S599	Q92841	DDX17	0.45	0.955333	6.94206	0.000163907	0.000533991	0.554398
Q8TEU7_S1157	Q8TEU7	RAPGEF6	0.45	0.947667	6.69526	0.000207764	0.000648505	0.292422
Q8NFJ5_S292	Q8NFJ5	GPRC5A	0.449667	0.986833	7.75605	7.83e-05	0.000292363	1.37111
Q53EL6_S457	Q53EL6	PDCD4	0.449667	0.944167	10.472	9.84e-06	5.73e-05	3.66431
Q16186_T217	Q16186	ADRM1	0.449667	0.954167	7.55519	9.34e-05	0.000337243	1.17602
Q13595_S100	Q13595	TRA2A	0.449667	0.985833	7.41007	0.000106364	0.00037599	1.03251
Q13573_S224	Q13573	SNW1	0.449333	0.975333	13.0372	2.06e-06	1.75e-05	5.38204
O43683_S593	O43683	BUB1	0.449	0.9315	7.70893	8.16e-05	0.000301982	1.32571
O00571_S102	O00571	DDX3X	0.448667	0.951333	9.99124	1.37e-05	7.36e-05	3.29942
Q68CZ2_S660	Q68CZ2	TNS3	0.448667	0.954333	9.40991	2.08e-05	0.000102383	2.83667
Q14160_S1279	Q14160	SCRIB	0.448333	0.980167	9.9931	1.37e-05	7.35e-05	3.30086
P46013_S859	P46013	MKI67	0.448333	0.965167	11.9322	3.89e-06	2.82e-05	4.68518
Q14807_S412	Q14807	KIF22	0.448333	0.981167	9.8148	1.55e-05	8.1e-05	3.16155
Q8IWZ3_T2323	Q8IWZ3	ANKHD1	0.448333	0.9585	8.80309	3.3e-05	0.000148115	2.32619
P57740_T46	P57740	NUP107	0.448333	0.980833	8.14446	5.63e-05	0.000223885	1.73715
Q96Q83_S50	Q96Q83	ALKBH3	0.446667	0.930333	7.4054	0.000106813	0.000376832	1.02786
Q9H6K1_S215	Q9H6K1	ILRUN	0.446667	0.943333	6.79761	0.000188159	0.000598459	0.401915
O43572_S187	O43572	AKAP10	0.446333	1.00017	5.56909	0.000669641	0.00173141	-0.997542
Q9H6Z4_S359	Q9H6Z4	RANBP3	0.445667	0.931833	4.79059	0.00165415	0.00375864	-1.98851
Q8IVT2_S213	Q8IVT2	MISP	0.445667	0.971167	9.53967	1.89e-05	9.53e-05	2.94211
Q9NRA8_S670	Q9NRA8	EIF4ENIF1	0.445333	0.939333	9.365	2.15e-05	0.00010527	2.79988
Q5SW79_S1165	Q5SW79	CEP170	0.445333	0.945667	6.3408	0.000295474	0.000870832	-0.0963809
Q5T8P6_S518	Q5T8P6	RBM26	0.444667	0.929333	10.7589	8.13e-06	4.96e-05	3.87485
Q7Z4H7_S660	Q7Z4H7	HAUS6	0.444667	0.945667	9.74369	1.63e-05	8.42e-05	3.10536
P14618_T80	P14618	PKM	0.444667	0.950667	9.67439	1.72e-05	8.77e-05	3.05025
O60524_S831	O60524	NEMF	0.444667	0.944667	7.9078	6.87e-05	0.000261889	1.51585
P13051_S279	P13051	UNG	0.444667	0.995333	6.53988	0.000242027	0.00073454	0.123849
Q70EL1_S1158	Q70EL1	USP54	0.444667	0.959333	5.07204	0.00118135	0.0028193	-1.62039
P12036_S668	P12036	NEFH	0.444	1.02067	8.05218	6.08e-05	0.000237934	1.65148
Q9BY44_T5	Q9BY44	EIF2A	0.444	0.942333	8.02213	6.23e-05	0.000242716	1.62342
Q9Y4P1_S34	Q9Y4P1	ATG4B	0.443667	0.926833	11.4142	5.35e-06	3.57e-05	4.33702
Q9UNS1_S1087	Q9UNS1	TIMELESS	0.443667	0.9865	5.32667	0.000879555	0.00218767	-1.29702
Q9P246_S523	Q9P246	STIM2	0.443333	0.984667	3.72508	0.00657274	0.012352	-3.48322
Q8IY33_T221	Q8IY33	MICALL2	0.443	0.936833	7.1041	0.000140765	0.000472965	0.722643
Q9H7D0_S1789	Q9H7D0	DOCK5	0.443	0.969167	6.46971	0.000259527	0.000779692	0.0467792
Q6ZUT6_S411	Q6ZUT6	CCDC9B	0.442667	0.955667	6.13623	0.000364446	0.00104102	-0.327772
Q9H4G0_S870	Q9H4G0	EPB41L1	0.442333	0.937167	5.79796	0.000521325	0.00140025	-0.722147
Q5R372_S292	Q5R372	RABGAP1L	0.442	0.954333	12.5081	2.78e-06	2.18e-05	5.05574
P52948_S612	P52948	NUP98	0.442	0.971667	9.9201	1.44e-05	7.63e-05	3.2441
P49757_S241	P49757	NUMB	0.442	0.97	5.01416	0.00126487	0.0029782	-1.69518
Q96RL1_S101	Q96RL1	UIMC1	0.441	0.941167	7.77963	7.67e-05	0.000287442	1.39375
Q96EK5_T234	Q96EK5	KIFBP	0.440667	0.957333	5.66997	0.000599175	0.00157638	-0.875287
Q9UKV3_S595	Q9UKV3	ACIN1	0.440667	0.96	10.0577	1.31e-05	7.12e-05	3.35081
Q8WUM4_S454	Q8WUM4	PDCD6IP	0.440333	0.957167	10.5554	9.31e-06	5.49e-05	3.72602
P07355_S164	P07355	ANXA2	0.440333	0.9825	9.68305	1.71e-05	8.73e-05	3.05716
Q5T3J3_T389	Q5T3J3	LRIF1	0.440333	0.993833	6.16414	0.000354058	0.00101531	-0.295891
Q7Z589_S1213	Q7Z589	EMSY	0.44	0.959333	11.0054	6.93e-06	4.39e-05	4.05167
Q8N573_S91	Q8N573	OXR1	0.44	0.953	9.66518	1.73e-05	8.82e-05	3.04289
O60716_S899	O60716	CTNND1	0.44	0.975333	7.84533	7.25e-05	0.000273878	1.45654
Q71SY5_S184	Q71SY5	MED25	0.44	0.959	7.30998	0.000116457	0.000404337	0.932256
Q70EL1_S664	Q70EL1	USP54	0.44	0.959	5.68369	0.000590245	0.00155499	-0.858769
P12036_S801	P12036	NEFH	0.439667	1.02083	6.3933	0.000280204	0.000832924	-0.0378285
Q8IVT2_S575	Q8IVT2	MISP	0.439667	0.971833	11.232	5.99e-06	3.91e-05	4.21108
Q8IU81_S125	Q8IU81	IRF2BP1	0.439333	0.950333	12.1006	3.52e-06	2.62e-05	4.79528
Q8NEY1_S490	Q8NEY1	NAV1	0.439333	0.936333	9.20767	2.42e-05	0.000115465	2.66978
P61026_T75	P61026	RAB10	0.439333	1.00867	9.01019	2.81e-05	0.000130122	2.50373
Q03701_S149	Q03701	CEBPZ	0.439	0.966833	11.5638	4.87e-06	3.32e-05	4.43904
O15446_S309	O15446	POLR1G	0.439	0.941167	5.8063	0.000516653	0.00139005	-0.712238
Q96JM3_S736	Q96JM3	CHAMP1	0.438667	0.968667	10.3621	1.06e-05	6.06e-05	3.58226
Q03164_S742	Q03164	KMT2A	0.438667	0.955	8.80444	3.3e-05	0.000148021	2.32736
Q9NYF8_S198	Q9NYF8	BCLAF1	0.438667	0.973	7.24877	0.000123155	0.000424027	0.870409
Q5PRF9_S168	Q5PRF9	SAMD4B	0.438333	0.956167	4.48111	0.00242705	0.00521855	-2.40637
O14647_S1789	O14647	CHD2	0.438333	0.9625	7.6189	8.83e-05	0.000321909	1.23835
Q9UPN4_S150	Q9UPN4	CEP131	0.438	0.974667	9.90668	1.45e-05	7.69e-05	3.23361
P19174_S1233	P19174	PLCG1	0.437	0.949167	6.83449	0.000181608	0.000582285	0.44107
P46013_T2426	P46013	MKI67	0.436667	0.966	10.307	1.1e-05	6.23e-05	3.54083
Q9NVP2_T179	Q9NVP2	ASF1B	0.436333	0.9615	9.07671	2.67e-05	0.000124633	2.56001
Q86WR7_S215	Q86WR7	PROSER2	0.436	0.941	11.8875	4e-06	2.86e-05	4.65571
Q14152_S1364	Q14152	EIF3A	0.436	0.944667	6.15932	0.000355832	0.00101985	-0.301399
Q14573_S1832	Q14573	ITPR3	0.436	1.00733	4.53635	0.00226417	0.00492561	-2.33078
P43243_T150	P43243	MATR3	0.436	0.973333	11.9234	3.92e-06	2.82e-05	4.67936
P43487_S188	P43487	RANBP1	0.436	0.955	9.24644	2.35e-05	0.00011285	2.70202
P78549_S22	P78549	NTHL1	0.435667	0.985833	8.09369	5.87e-05	0.000231473	1.69012
Q96BT3_S47	Q96BT3	CENPT	0.435667	0.990833	6.0178	0.000412451	0.00115437	-0.464156
Q9NQW7_S283	Q9NQW7	XPNPEP1	0.435333	0.938333	11.8999	3.97e-06	2.85e-05	4.66386
P48382_S605	P48382	RFX5	0.434667	0.954333	10.633	8.84e-06	5.28e-05	3.78307
O14777_S595	O14777	NDC80	0.434333	0.933167	5.7251	0.000564167	0.00149621	-0.809057
Q7KZF4_S189	Q7KZF4	SND1	0.434333	0.9615	5.18512	0.00103514	0.00251422	-1.47566
Q8NDA8_S1252	Q8NDA8	MROH1	0.433667	0.9575	11.0109	6.9e-06	4.37e-05	4.05557
Q14155_S257	Q14155	ARHGEF7	0.433333	0.942	7.83534	7.31e-05	0.000275857	1.44702
Q9NZJ0_T196	Q9NZJ0	DTL	0.433333	0.942333	6.44644	0.00026564	0.000794253	0.0210816
O60488_S447	O60488	ACSL4	0.433	1.00217	10.8545	7.64e-06	4.72e-05	3.94389
Q8N9T8_S150	Q8N9T8	KRI1	0.433	0.963833	8.78681	3.35e-05	0.000149455	2.31209
Q96KB5_S32	Q96KB5	PBK	0.433	0.943833	8.17123	5.5e-05	0.000220168	1.76184
Q9P0M6_S129	Q9P0M6	MACROH2A2	0.433	0.974833	9.99807	1.36e-05	7.33e-05	3.30471
Q8WVB6_S328	Q8WVB6	CHTF18	0.432333	0.972833	7.2221	0.000126207	0.000432274	0.843343
Q9BXK1_S99	Q9BXK1	KLF16	0.432333	0.991833	3.1049	0.0158231	0.0267122	-4.41748
Q8TEX9_S365	Q8TEX9	IPO4	0.431333	0.941667	9.93993	1.42e-05	7.57e-05	3.25955
Q9BPZ7_S510	Q9BPZ7	MAPKAP1	0.431	0.962167	9.09434	2.64e-05	0.000123344	2.57487
P30307_S168	P30307	CDC25C	0.431	0.9755	8.19633	5.39e-05	0.000216832	1.78495
Q05D32_S28	Q05D32	CTDSPL2	0.430333	0.970167	11.8736	4.03e-06	2.88e-05	4.64652
Q96H55_S685	Q96H55	MYO19	0.43	1.025	3.85554	0.00550121	0.0105698	-3.292
Q9H4B6_T76	Q9H4B6	SAV1	0.429667	0.942167	9.24678	2.35e-05	0.00011285	2.70231
Q5VV41_S174	Q5VV41	ARHGEF16	0.429333	0.953	10.2963	1.11e-05	6.26e-05	3.53271
P49959_S681	P49959	MRE11	0.429333	0.947667	6.18732	0.000345681	0.000996621	-0.269488
Q8N2Y8_S1368	Q8N2Y8	RUSC2	0.429333	0.993667	4.93784	0.00138508	0.00321884	-1.7945
Q9UK39_S33	Q9UK39	NOCT	0.429	0.967833	7.3722	0.000110063	0.000386392	0.994702
A0FGR8_S691	A0FGR8	ESYT2	0.428667	0.99	12.3186	3.1e-06	2.38e-05	4.93563
Q7KZI7_S571	Q7KZI7	MARK2	0.428667	0.955	9.17903	2.47e-05	0.000117479	2.64589
P07814_T898	P07814	EPRS1	0.428333	0.969833	8.15527	5.58e-05	0.000222453	1.74712
Q15054_T277	Q15054	POLD3	0.427667	0.927833	11.8105	4.19e-06	2.96e-05	4.60465
O43847_S106	O43847	NRDC	0.427667	0.954833	10.8153	7.84e-06	4.83e-05	3.91566
Q9Y250_S50	Q9Y250	LZTS1	0.427	1.02917	9.35484	2.17e-05	0.000105921	2.79154
O60784_S462	O60784	TOM1	0.427	0.9575	7.79584	7.57e-05	0.000283907	1.40929
Q92667_S592	Q92667	AKAP1	0.426667	1.004	10.5525	9.32e-06	5.49e-05	3.72391
Q16666_T435	Q16666	IFI16	0.426667	0.952333	11.99	3.76e-06	2.76e-05	4.72312
Q9HAU0_S526	Q9HAU0	PLEKHA5	0.426667	0.955333	9.4675	2e-05	9.93e-05	2.88362
P52294_S244	P52294	KPNA1	0.426667	0.96	6.55684	0.000237996	0.000724733	0.142391
Q7Z460_S1232	Q7Z460	CLASP1	0.426333	0.9575	7.30831	0.000116634	0.000404822	0.930574
P17302_S255	P17302	GJA1	0.426333	0.952833	6.51783	0.00024738	0.000749478	0.0996951
Q86UU1_S404	Q86UU1	PHLDB1	0.426	0.95	10.7155	8.37e-06	5.06e-05	3.84334
P20700_S23	P20700	LMNB1	0.426	0.999667	5.79153	0.000524956	0.0014093	-0.729787
Q9C0C2_S1297	Q9C0C2	TNKS1BP1	0.425333	0.955333	11.8693	4.04e-06	2.89e-05	4.64366
P78344_S17	P78344	EIF4G2	0.425	0.951167	10.1908	1.19e-05	6.62e-05	3.45274
Q15003_S87	Q15003	NCAPH	0.425	0.947833	8.80671	3.29e-05	0.000147819	2.32933
Q8TC07_S70	Q8TC07	TBC1D15	0.425	0.9445	7.75794	7.82e-05	0.000292084	1.37294
O15014_S413	O15014	ZNF609	0.425	0.954833	6.77335	0.000192611	0.000607932	0.376077
Q29RF7_T1208	Q29RF7	PDS5A	0.424667	0.965667	10.8388	7.72e-06	4.76e-05	3.93255
O14964_S5	O14964	HGS	0.424667	0.96	9.34539	2.18e-05	0.000106571	2.78377
Q9UBG0_S1457	Q9UBG0	MRC2	0.424667	0.974667	9.23614	2.37e-05	0.000113573	2.69347
Q9BZL4_S509	Q9BZL4	PPP1R12C	0.424667	0.963333	7.20731	0.000127936	0.000436997	0.828296
P53365_S72	P53365	ARFIP2	0.424	0.942667	5.46397	0.000752967	0.00191138	-1.12641
P05023_S16	P05023	ATP1A1	0.423667	1.00417	8.85613	3.17e-05	0.000143124	2.37199
Q6ZU80_S1008	Q6ZU80	CEP128	0.423667	0.979167	9.46975	1.99e-05	9.92e-05	2.88545
Q9P2B4_S563	Q9P2B4	CTTNBP2NL	0.423333	0.947667	7.95313	6.61e-05	0.000254304	1.55865
Q6ZRV2_S377	Q6ZRV2	FAM83H	0.423	0.975833	5.71007	0.000573481	0.00151567	-0.827073
P35658_T416	P35658	NUP214	0.422667	0.956667	6.26383	0.000319558	0.000930813	-0.182824
Q9H981_S132	Q9H981	ACTR8	0.422333	0.972167	6.49796	0.000252318	0.000762286	0.0778742
Q14680_S498	Q14680	MELK	0.422333	0.972833	8.31097	4.9e-05	0.000201093	1.88971
O43719_T408	O43719	HTATSF1	0.421667	0.938167	8.03223	6.18e-05	0.000241092	1.63286
Q13555_S276	Q13555	CAMK2G	0.421667	0.942167	5.24048	0.000970937	0.00237747	-1.40545
Q7Z422_S107	Q7Z422	SZRD1	0.421667	0.954833	9.86873	1.49e-05	7.87e-05	3.20392
Q8WY22_S248	Q8WY22	BRI3BP	0.421333	1.023	6.9207	0.000167263	0.000543274	0.531998
Q13472_S985	Q13472	TOP3A	0.421333	0.978	4.39467	0.0027082	0.00574361	-2.52553
Q9BQG0_S1290	Q9BQG0	MYBBP1A	0.421	0.9595	11.4831	5.12e-06	3.45e-05	4.3842
Q9UQ35_S780	Q9UQ35	SRRM2	0.421	0.9515	9.50773	1.94e-05	9.7e-05	2.91627
P33993_S314	P33993	MCM7	0.421	0.9315	8.80187	3.31e-05	0.000148133	2.32513
Q15365_S231	Q15365	PCBP1	0.421	0.9505	5.90748	0.000463553	0.00127151	-0.59283
Q12959_S158	Q12959	DLG1	0.420667	0.976333	9.09524	2.64e-05	0.000123344	2.57563
Q58EX7_S64	Q58EX7	PLEKHG4	0.420667	0.992	8.94003	2.97e-05	0.000135938	2.44398
Q9P0K7_S289	Q9P0K7	RAI14	0.420667	0.975333	10.3087	1.1e-05	6.22e-05	3.54205
P16949_S25	P16949	STMN1	0.420333	0.966167	10.387	1.04e-05	5.99e-05	3.60091
P42684_S820	P42684	ABL2	0.420333	0.929833	8.08646	5.91e-05	0.000232611	1.6834
P02545_S22	P02545	LMNA	0.42	0.99	11.9219	3.92e-06	2.82e-05	4.67835
O00255_S492	O00255	MEN1	0.42	0.973333	9.98127	1.38e-05	7.4e-05	3.29169
P49792_S1456	P49792	RANBP2	0.419667	0.965167	9.65555	1.74e-05	8.88e-05	3.0352
Q9Y2H5_S197	Q9Y2H5	PLEKHA6	0.419667	0.9835	5.36424	0.000842725	0.00210951	-1.25007
Q03252_T34	Q03252	LMNB2	0.419667	0.988167	8.54083	4.07e-05	0.00017301	2.09621
Q15366_S173	Q15366	PCBP2	0.419333	0.944	9.40294	2.09e-05	0.000102771	2.83097
Q2NKX8_T1063	Q2NKX8	ERCC6L	0.419	0.952833	12.2733	3.18e-06	2.43e-05	4.90669
Q15024_S177	Q15024	EXOSC7	0.419	0.954833	10.3833	1.04e-05	5.99e-05	3.59813
Q6ULP2_T617	Q6ULP2	AFTPH	0.419	0.950833	5.11222	0.00112695	0.00270331	-1.56876
Q16513_S255	Q16513	PKN2	0.418333	0.945167	10.4706	9.85e-06	5.73e-05	3.66328
O75151_S625	O75151	PHF2	0.418333	0.995833	6.42571	0.000271218	0.000808452	-0.00185385
Q9UH62_S110	Q9UH62	ARMCX3	0.418	0.98	7.27698	0.000120016	0.000414816	0.898962
Q9UIF9_S613	Q9UIF9	BAZ2A	0.417667	0.9925	8.10461	5.82e-05	0.000230025	1.70025
Q7Z2K8_S229	Q7Z2K8	GPRIN1	0.417667	0.979833	7.69378	8.27e-05	0.000305059	1.31107
P48634_S2036	P48634	PRRC2A	0.417333	0.953667	9.01379	2.81e-05	0.000129819	2.50678
Q92685_S13	Q92685	ALG3	0.417	1.0185	8.18917	5.42e-05	0.000217882	1.77836
Q9BWF3_S86	Q9BWF3	RBM4	0.417	0.952167	8.15263	5.59e-05	0.00022261	1.74469
Q14669_S991	Q14669	TRIP12	0.416667	0.979	10.0907	1.28e-05	7e-05	3.37621
Q5SW79_T920	Q5SW79	CEP170	0.416667	0.949	7.89413	6.95e-05	0.000264129	1.5029
Q9UKN8_S244	Q9UKN8	GTF3C4	0.416	0.941333	7.53379	9.52e-05	0.000342858	1.155
Q53TN4_S248	Q53TN4	CYBRD1	0.416	0.998667	5.53307	0.000696984	0.00179003	-1.04153
P28290_T442	P28290	ITPRID2	0.415333	0.977333	7.59451	9.02e-05	0.000327578	1.21454
Q6ULP2_S382	Q6ULP2	AFTPH	0.415333	0.949	6.81412	0.000185193	0.000590954	0.419468
O94885_S721	O94885	SASH1	0.415333	1.02967	3.16501	0.0144995	0.0247622	-4.32542
Q9NYV6_S44	Q9NYV6	RRN3	0.415	0.962167	9.15283	2.52e-05	0.000119392	2.62398
Q8WUA4_S871	Q8WUA4	GTF3C2	0.415	0.9765	3.64952	0.00729458	0.0135213	-3.59491
Q15025_S627	Q15025	TNIP1	0.414667	0.948	9.1878	2.46e-05	0.000116896	2.65321
Q7Z2W4_T273	Q7Z2W4	ZC3HAV1	0.414667	0.957	6.97567	0.000158778	0.000520762	0.589535
Q9Y4K4_S400	Q9Y4K4	MAP4K5	0.414333	0.945167	7.61214	8.88e-05	0.000323203	1.23176
P49841_S9	P49841	GSK3B	0.414	0.968333	7.27273	0.000120484	0.000416297	0.894663
Q9BQG0_S1241	Q9BQG0	MYBBP1A	0.413667	0.959833	10.4553	9.95e-06	5.78e-05	3.65189
P55081_S432	P55081	MFAP1	0.413333	0.979	4.65156	0.00196165	0.00436578	-2.17454
Q9NRZ9_S115	Q9NRZ9	HELLS	0.413333	0.960667	9.5614	1.86e-05	9.4e-05	2.95964
Q9H4G0_T475	Q9H4G0	EPB41L1	0.413333	0.932	4.27706	0.0031493	0.006518	-2.68933
Q8N726_S73	Q8N726	CDKN2A	0.413	0.9695	7.91653	6.82e-05	0.00026022	1.52411
O75962_S2402	O75962	TRIO	0.412333	0.9635	6.37398	0.00028572	0.00084744	-0.0593389
Q13671_S258	Q13671	RIN1	0.412333	0.9625	5.21179	0.00100365	0.00244861	-1.44178
Q13200_S46	Q13200	PSMD2	0.412	0.948667	10.1987	1.19e-05	6.59e-05	3.45875
Q9UPN9_S862	Q9UPN9	TRIM33	0.411667	0.9575	11.4512	5.22e-06	3.51e-05	4.36235
Q9UQ35_T2289	Q9UQ35	SRRM2	0.411667	0.951833	8.77292	3.38e-05	0.000150714	2.30004
Q7Z333_S642	Q7Z333	SETX	0.411667	1.02017	6.43833	0.000267806	0.000799616	0.0121172
P62136_S325	P62136	PPP1CA	0.411667	0.965167	9.14751	2.53e-05	0.000119716	2.61953
P19338_S458	P19338	NCL	0.411333	0.949667	11.0877	6.57e-06	4.2e-05	4.10989
P46821_S1881	P46821	MAP1B	0.411333	0.961333	11.6083	4.74e-06	3.25e-05	4.46915
Q9Y2L9_S631	Q9Y2L9	LRCH1	0.411333	0.962667	7.51912	9.65e-05	0.000346711	1.14056
Q75N03_S290	Q75N03	CBLL1	0.411333	0.961667	5.95499	0.000440734	0.00122015	-0.537228
Q9HAU0_S607	Q9HAU0	PLEKHA5	0.411	0.957167	8.36775	4.68e-05	0.000193828	1.94116
Q96C19_S74	Q96C19	EFHD2	0.410667	0.940333	9.08619	2.65e-05	0.000123897	2.568
Q9H0E9_T569	Q9H0E9	BRD8	0.410667	0.964	8.61451	3.83e-05	0.000165769	2.16142
Q8IX21_S68	Q8IX21	SLF2	0.410667	0.992	5.43181	0.000780695	0.001972	-1.16613
Q9Y2D8_S526	Q9Y2D8	SSX2IP	0.410333	0.985167	9.22029	2.4e-05	0.00011473	2.68029
O95983_S37	O95983	MBD3	0.410333	0.939833	7.54183	9.45e-05	0.000340691	1.16291
Q9Y5B9_S1013	Q9Y5B9	SUPT16H	0.410333	0.964167	6.37235	0.000286189	0.000848217	-0.0611509
P14921_T38	P14921	ETS1	0.410333	0.953833	4.8957	0.0014568	0.00336511	-1.84971
Q96L73_S2369	Q96L73	NSD1	0.41	0.986667	5.55883	0.000677307	0.00174702	-1.01005
Q8IY63_S906	Q8IY63	AMOTL1	0.41	0.982667	3.98088	0.00464761	0.00916449	-3.11032
Q14160_S1475	Q14160	SCRIB	0.409333	0.983	10.5456	9.37e-06	5.51e-05	3.71882
P49327_T2204	P49327	FASN	0.409333	0.962	10.892	7.45e-06	4.63e-05	3.97077
Q9BYW2_S754	Q9BYW2	SETD2	0.409333	0.962667	8.05514	6.06e-05	0.000237426	1.65425
Q5T7V8_S360	Q5T7V8	GORAB	0.409333	0.949333	7.36825	0.000110457	0.000387377	0.99075
Q92522_S2	Q92522	H1-10	0.409	0.953833	10.0097	1.35e-05	7.29e-05	3.31374
Q9H993_S41	Q9H993	ARMT1	0.409	0.926833	8.71951	3.53e-05	0.000155216	2.25353
Q96SN8_T1001	Q96SN8	CDK5RAP2	0.408667	0.962333	11.3821	5.45e-06	3.62e-05	4.31498
O94880_S835	O94880	PHF14	0.408667	0.992667	9.50114	1.95e-05	9.74e-05	2.91093
Q16533_S292	Q16533	SNAPC1	0.408	0.942	9.61449	1.79e-05	9.1e-05	3.00233
Q14980_S1991	Q14980	NUMA1	0.407333	0.959	7.4691	0.000100872	0.000358703	1.09115
Q9H4A6_S42	Q9H4A6	GOLPH3	0.407333	0.946667	4.00473	0.00450201	0.00891178	-3.07597
P50895_S600	P50895	BCAM	0.407	0.970833	7.22893	0.000125418	0.000430574	0.850275
Q9Y4H2_S391	Q9Y4H2	IRS2	0.407	0.980833	4.52033	0.00231016	0.00500989	-2.35267
Q9ULG1_S1516	Q9ULG1	INO80	0.406667	0.979333	5.18972	0.00102964	0.00250292	-1.46981
P19338_T76	P19338	NCL	0.406333	0.9505	10.8817	7.5e-06	4.66e-05	3.96342
P46821_S1339	P46821	MAP1B	0.406333	0.962167	8.91441	3.03e-05	0.000138246	2.42206
Q8N1F8_S387	Q8N1F8	STK11IP	0.406	0.987	5.59409	0.000651362	0.00168944	-0.967118
Q6FI81_T136	Q6FI81	CIAPIN1	0.406	0.958667	4.47254	0.00245344	0.00526579	-2.41814
P46013_S1864	P46013	MKI67	0.405667	0.968833	10.1338	1.24e-05	6.84e-05	3.40925
Q5VT52_S817	Q5VT52	RPRD2	0.405333	0.957667	6.57267	0.000234301	0.000714902	0.159669
P28749_S640	P28749	RBL1	0.405333	0.986	5.11676	0.00112097	0.00269198	-1.56293
Q9P0L0_S166	Q9P0L0	VAPA	0.404667	0.999333	5.77546	0.000534157	0.00143221	-0.74891
Q15742_S147	Q15742	NAB2	0.404667	0.979	4.98249	0.0013133	0.00307289	-1.73629
O94885_S248	O94885	SASH1	0.404667	1.026	6.92313	0.000166877	0.000542184	0.534552
Q8NFC6_S2815	Q8NFC6	BOD1L1	0.404667	0.955667	3.6072	0.00773575	0.0142504	-3.65776
Q9ULV3_T876	Q9ULV3	CIZ1	0.404333	0.962833	5.57562	0.00066481	0.00172017	-0.989583
Q9NR30_T315	Q9NR30	DDX21	0.404	0.969333	10.8666	7.58e-06	4.69e-05	3.95254
Q6WCQ1_S301	Q6WCQ1	MPRIP	0.404	0.983333	9.16318	2.5e-05	0.000118565	2.63265
O14579_S307	O14579	COPE	0.404	0.956667	7.36594	0.000110688	0.000387952	0.988438
P42166_S310	P42166	TMPO	0.403667	0.9675	10.4181	1.02e-05	5.89e-05	3.62417
P63279_S71	P63279	UBE2I	0.403667	0.945167	8.5565	4.02e-05	0.000171461	2.11012
Q8NDI1_S1058	Q8NDI1	EHBP1	0.403667	0.9805	3.97337	0.00469451	0.00924516	-3.12115
Q5VT06_T350	Q5VT06	CEP350	0.403667	0.961833	5.76758	0.000538735	0.00144196	-0.758301
P28066_S180	P28066	PSMA5	0.403333	0.946667	6.79056	0.000189441	0.000601111	0.394412
Q1MSJ5_S901	Q1MSJ5	CSPP1	0.402667	0.968	6.61297	0.000225181	0.000691403	0.203508
Q9Y2H5_S591	Q9Y2H5	PLEKHA6	0.402333	0.985833	9.71639	1.67e-05	8.56e-05	3.08369
Q7RTP6_S1371	Q7RTP6	MICAL3	0.402	0.957	11.1376	6.36e-06	4.1e-05	4.14499
Q9UL54_T604	Q9UL54	TAOK2	0.402	0.969667	6.69157	0.00020851	0.000650646	0.288461
Q8N6L1_T124	Q8N6L1	KRTCAP2	0.402	1.00267	5.97297	0.000432422	0.00120055	-0.516255
P43243_S234	P43243	MATR3	0.401667	0.9755	7.02216	0.000151976	0.000503757	0.637928
Q8IZT6_T622	Q8IZT6	ASPM	0.401667	0.9675	3.48	0.00924308	0.0166106	-3.84786
Q9BQE3_Y108	Q9BQE3	TUBA1C	0.401667	0.963167	8.42022	4.48e-05	0.000187366	1.98844
Q86XL3_S919	Q86XL3	ANKLE2	0.401333	1.008	9.61787	1.79e-05	9.08e-05	3.00504
Q96PZ2_S26	Q96PZ2	FAM111A	0.401333	0.958667	5.87185	0.000481529	0.00131209	-0.634727
P51957_S661	P51957	NEK4	0.401333	0.966	5.72235	0.000565858	0.00149922	-0.812352
Q13415_S287	Q13415	ORC1	0.401	0.9835	9.7203	1.66e-05	8.55e-05	3.0868
Q9UHI6_S268	Q9UHI6	DDX20	0.401	0.9615	9.20929	2.42e-05	0.000115427	2.67113
P68104_S414	P68104	EEF1A1	0.400333	0.959833	7.74939	7.88e-05	0.000293549	1.36471
Q7RTP6_S1704	Q7RTP6	MICAL3	0.400333	0.9575	8.90535	3.05e-05	0.000138924	2.41429
Q9H6Z4_S100	Q9H6Z4	RANBP3	0.400333	0.937167	4.57506	0.00215719	0.00472328	-2.27807
Q8N4S0_S154	Q8N4S0	CCDC82	0.399667	0.940167	10.3994	1.03e-05	5.94e-05	3.61018
Q9BUP3_S239	Q9BUP3	HTATIP2	0.399667	0.979167	7.96365	6.55e-05	0.00025258	1.56856
P16104_S140	P16104	H2AX	0.399667	0.981167	2.87971	0.0220294	0.0356251	-4.76413
Q5VWN6_S340	Q5VWN6	TASOR2	0.399333	0.975667	7.91511	6.83e-05	0.000260444	1.52276
Q14789_S1956	Q14789	GOLGB1	0.399	0.986833	9.12966	2.57e-05	0.000120974	2.60456
Q8N1F7_S430	Q8N1F7	NUP93	0.399	0.974167	5.06254	0.00119462	0.002845	-1.63263
Q9Y490_S425	Q9Y490	TLN1	0.399	0.959833	11.3098	5.71e-06	3.74e-05	4.26508
Q99666_S781	Q99666	RGPD5	0.398667	0.983333	9.93632	1.42e-05	7.58e-05	3.25674
Q9H4I2_S680	Q9H4I2	ZHX3	0.398667	0.941	5.05592	0.00120397	0.0028612	-1.64117
Q7Z3K3_S1338	Q7Z3K3	POGZ	0.398667	0.985	10.2076	1.18e-05	6.56e-05	3.46555
Q8TEW0_S695	Q8TEW0	PARD3	0.398667	0.967667	7.99424	6.38e-05	0.000247459	1.59729
Q5T3I0_T4	Q5T3I0	GPATCH4	0.398333	0.954167	10.1139	1.26e-05	6.91e-05	3.39402
Q9BSJ8_S1034	Q9BSJ8	ESYT1	0.398333	0.9965	9.20768	2.42e-05	0.000115465	2.66979
P49642_S265	P49642	PRIM1	0.398333	0.9415	4.70851	0.0018287	0.00410053	-2.098
Q7Z460_T711	Q7Z460	CLASP1	0.398	0.959667	8.01966	6.25e-05	0.000243046	1.62111
Q9P1Y6_S5	Q9P1Y6	PHRF1	0.397667	0.9695	9.0528	2.72e-05	0.000126764	2.53982
Q99590_T318	Q99590	SCAF11	0.397667	0.970833	7.55116	9.38e-05	0.000338221	1.17208
Q5T8D3_T181	Q5T8D3	ACBD5	0.397	0.997167	10.6879	8.52e-06	5.13e-05	3.82325
Q9UDY2_S163	Q9UDY2	TJP2	0.397	0.968167	8.36002	4.71e-05	0.000194586	1.93417
P09884_S209	P09884	POLA1	0.396333	0.963167	4.99332	0.0012965	0.00304133	-1.72221
P09651_S95	P09651	HNRNPA1	0.396333	0.967167	7.40799	0.000106563	0.000376373	1.03045
Q8NEY1_S1000	Q8NEY1	NAV1	0.396333	0.9395	3.4981	0.00901055	0.0162554	-3.8207
Q9H9C1_S121	Q9H9C1	VIPAS39	0.396	1.01867	3.38528	0.0105686	0.0186612	-3.99052
P46821_S1252	P46821	MAP1B	0.395667	0.9625	9.25691	2.33e-05	0.000112218	2.71071
Q13263_S683	Q13263	TRIM28	0.395667	0.954167	6.23489	0.000329172	0.000955704	-0.215521
Q8WUM0_S50	Q8WUM0	NUP133	0.395667	0.9845	6.77712	0.000191912	0.000606618	0.380094
Q96T58_S623	Q96T58	SPEN	0.395333	0.975667	8.03583	6.16e-05	0.000240535	1.63623
Q6UXY1_S478	Q6UXY1	BAIAP2L2	0.394667	0.960333	7.58019	9.14e-05	0.000330745	1.20053
Q9P0K7_S290	Q9P0K7	RAI14	0.394667	0.976667	8.30607	4.92e-05	0.000201747	1.88526
P68104_T261	P68104	EEF1A1	0.394333	0.9605	6.4586	0.000262427	0.00078728	0.0345145
P52292_S88	P52292	KPNA2	0.394333	0.9735	3.32109	0.0115812	0.0202426	-4.08768
Q9Y5B0_S395	Q9Y5B0	CTDP1	0.394	0.943	9.38831	2.12e-05	0.000103748	2.81899
O60524_S903	O60524	NEMF	0.394	0.950333	8.17248	5.5e-05	0.000220106	1.76299
P21860_S1147	P21860	ERBB3	0.394	1.00333	5.90226	0.000466138	0.00127762	-0.598954
Q9Y2H5_S867	Q9Y2H5	PLEKHA6	0.394	0.987333	3.59785	0.00783705	0.0144016	-3.67167
Q8WUF5_S526	Q8WUF5	PPP1R13L	0.393667	0.9635	11.397	5.4e-06	3.6e-05	4.3252
Q86SQ0_S415	Q86SQ0	PHLDB2	0.393667	0.9625	9.56729	1.85e-05	9.37e-05	2.96439
P46821_S831	P46821	MAP1B	0.393667	0.962833	7.27725	0.000119986	0.000414816	0.899237
Q9Y618_S67	Q9Y618	NCOR2	0.393667	0.951833	3.38924	0.0105092	0.0185867	-3.98453
O15027_S1305	O15027	SEC16A	0.393333	0.956667	7.23832	0.000124341	0.000427698	0.859811
Q14192_S255	Q14192	FHL2	0.393	0.946833	7.33489	0.000113849	0.00039697	0.9573
Q9H8W4_S226	Q9H8W4	PLEKHF2	0.393	0.959833	6.51639	0.000247735	0.000750341	0.0981131
O94880_S302	O94880	PHF14	0.392667	0.993	8.75646	3.43e-05	0.000152107	2.28573
Q12888_S1656	Q12888	TP53BP1	0.392667	0.974	4.13379	0.00379542	0.00767022	-2.89147
Q16584_S740	Q16584	MAP3K11	0.392667	0.974667	7.15874	0.000133803	0.000453266	0.778718
P55081_S82	P55081	MFAP1	0.391667	0.9805	3.45651	0.00955434	0.0171069	-3.88316
P04792_S9	P04792	HSPB1	0.391333	0.925	11.0365	6.79e-06	4.32e-05	4.07375
Q16658_T403	Q16658	FSCN1	0.391333	0.950667	9.51275	1.93e-05	9.68e-05	2.92034
Q02952_S286	Q02952	AKAP12	0.390667	0.963333	9.95021	1.41e-05	7.53e-05	3.26755
Q15025_S403	Q15025	TNIP1	0.390667	0.953667	3.12561	0.0153531	0.0260501	-4.38573
Q9UET6_S271	Q9UET6	FTSJ1	0.390667	0.968667	10.1153	1.26e-05	6.91e-05	3.39506
O00203_T810	O00203	AP3B1	0.390667	0.952333	8.83059	3.23e-05	0.000145635	2.34997
Q9UDY2_T1131	Q9UDY2	TJP2	0.390667	0.968	7.38643	0.000108657	0.000382582	1.00893
[truncated: 8,726 more rows]
