# Supplementary material for: Comprehensive multi-omics analysis reveals WEE1 as a synergistic lethal target with hyperthermia through CDK1 super-activation
Source: Nat Commun. 2024 Mar 7;15:2089. doi: 10.1038/s41467-024-46358-w (PMC10920785; doi:10.1038/s41467-024-46358-w)
Supplement: Supplementary file 8 — Source Data [file 41467_2024_46358_MOESM8_ESM.xlsx]

## Sheet: fig1f-i
fig 1f
Clarifying: The data analyzed for OVCAR8 and A2780 (Ctrl vs. HT) in Fig 1f are specifically derived from the Ctrl and HT0hr groups in Fig 3b, c (OVCAR8: Ctrl, HT0hr, 3hr, 6hr) and FigS2a (A2780: Ctrl, HT0hr, 6hr, 12hr). The images were obtained from distinct experimental replicates.
	% G1 phase			% S1 phase			% S2 phase			% S3 phase			% Non-replicating S phase			% G2/M phase
OVCAR8	EXP1	EXP2	EXP3	EXP1	EXP2	EXP3	EXP1	EXP2	EXP3	EXP1	EXP2	EXP3	EXP1	EXP2	EXP3	EXP1	EXP2	EXP3
Ctrl	50.4501	54.1502	41.0688	9.26897	7.3913	9.99505	12.9587	9.85178	10.3909	13.5523	12.4506	13.0628	2.39391	2.91502	4.00792	11.376	13.2411	21.4745
HT	47.5489	37.6212	37.3506	10.2171	5.68237	8.19721	9.34276	5.46684	6.2251	3.91001	2.73342	6.29482	11.4943	27.7261	8.76494	17.487	20.7701	33.1673
	% G1 phase			% S1 phase			% S2 phase			% S3 phase			% Non-replicating S phase			% G2/M phase
A2780	EXP1	EXP2	EXP3	EXP1	EXP2	EXP3	EXP1	EXP2	EXP3	EXP1	EXP2	EXP3	EXP1	EXP2	EXP3	EXP1	EXP2	EXP3
Ctrl	40.716	40.4477	41.5433	22.4233	17.8677	8.77245	15.2439	17.3768	12.6307	16.6208	19.2421	12.236	0.413061	0.971922	9.12769	4.58301	4.09385	15.6898
HT	35.3227	43.3927	32.8699	6.7443	9.44603	4.51837	17.4672	12.2995	6.47468	11.936	9.08196	5.29295	12.4212	9.44603	16.5839	16.1087	16.3338	34.2602
	% G1 phase			% S1 phase			% S2 phase			% S3 phase			% Non-replicating S phase			% G2/M phase
ID8	EXP1	EXP2	EXP3	EXP1	EXP2	EXP3	EXP1	EXP2	EXP3	EXP1	EXP2	EXP3	EXP1	EXP2	EXP3	EXP1	EXP2	EXP3
Ctrl	67.1976	58.3978	44.816	6.05276	8.30855	9.21053	4.22101	5.9191	10.9814	5.05724	5.34404	8.15196	4.13141	7.15844	9.42818	13.34	14.8721	17.412
HT	39.1162	48.7467	41.4864	3.29452	1.95185	3.15572	0.855977	0.97097	2.74282	0.597193	0.97097	1.4943	20.1055	21.5	25.8553	36.0307	25.8595	25.2654
fig 1g
100 fibers are from EXP1, EXP2, and EXP3
OVCAR8
Ctrl n=100	0.561467	0.621333	1.51013	1.22787	1.5632	0.882	1.1328	0.5036	0.865733	0.961867	0.995867	1.10893	0.429467	0.9056	1.1612	0.3544	0.592267	0.863733	1.0984	0.82	1.5048	0.8412	0.637867	0.704533	0.628	3.28293	1.07427	1.228	0.349867	0.984133	1.44493	0.728	0.969333	1.044	0.778	0.28	0.751733	0.4968	1.00493	0.557867	0.272	0.420533	0.992933	0.8476	1.0044	1.0752	0.475333	0.4472	0.7012
HT n=100	0.416427	0.135787	0.27392	0.817387	1.06581	0.603733	0.673707	0.46176	0.640747	0.44256	0.326293	0.323627	0.20864	0.26816	0.1824	0.238293	0.273813	0.346133	0.471893	0.28448	0.41504	0.279467	0.197867	0.79488	0.902933	0.354133	0.824747	0.4	0.374933	0.496213	0.515413	0.591253	0.72512	0.718293	0.59136	0.535787	0.459947	0.436693	0.665493	0.46432	0.52096	1.15296	2.2576	0.912107	0.304427	0.947413	0.492907	0.300587	0.24
Unpaired t test
P value	<0.0001
P value summary	****
One- or two-tailed P value?	Two-tailed
t, df	t=7.102, df=198
Mean of column Ctrl	0.7896
Mean of column HT	0.4315
Difference between means (HT - Ctrl) ± SEM	-0.3581 ± 0.05042
95% confidence interval	-0.4575 to -0.2587
R squared (eta squared)	0.203
Cohen's d	1.00943
fig 1h
Clarifying: Data for OVCAR8 in Fig 1h (Ctrl and HT groups) and Fig 2c (Ctrl and HT) are identical due to simultaneous experiments involving reverse addition of CDK1i and dNs during HT. The presented images are from distinct experimental replicates.
	% G1 phase			% S1 phase			% S2 phase			% S3 phase			% Non-replicating S phase			% G2/M phase
OVCAR8	EXP1	EXP2	EXP3	EXP1	EXP2	EXP3	EXP1	EXP2	EXP3	EXP1	EXP2	EXP3	EXP1	EXP2	EXP3	EXP1	EXP2	EXP3
Ctrl	47.6238	45.1894	39.4489	18.4542	22.3475	10.8038	10.7153	10.3827	10.903	7.55035	7.20854	13.48	7.79839	7.54474	5.0451	7.85792	7.3272	20.3192
CDK1i	50.0795	45.3145	41.956	12.2218	12.3224	9.63103	10.7313	12.3224	11.8032	6.23013	4.54139	12.8943	9.70787	16.4961	4.77088	11.0294	9.00328	18.9447
HT	31.4668	38.3056	26.5347	9.61094	7.17471	2.30693	6.98703	5.5837	2.34653	5.48909	3.13133	1.78218	23.9268	23.105	17.2277	22.5194	22.6996	49.802
HT+CDK1i	52.2499	58.1836	33.6867	11.5228	13.4731	5.22144	5.95013	3.7525	8.98643	3.69524	2.09581	7.22283	16.6882	15.5689	10.7996	9.89371	6.92615	34.083
	% γH2AX+
OVCAR8	EXP1	EXP2	EXP3	ANOVA summary		Dunnett's multiple comparisons test	Mean Diff.	95.00% CI of diff.	Summary	Adjusted P Value
Ctrl	0.651466	2.55997	1.22449	F	34.78	HT vs. Ctrl	40.22	31.25 to 49.19	****	<0.0001
CDK1i	1.03578	1.72156	0.873694	P value	0.0005	HT vs. HT+CDK1i	20.79	11.82 to 29.76	**	0.001
HT	36.3782	47.5441	41.1693	P value summary	***
HT+CDK1i	17.7411	20.4122	24.5734	Significant diff. among means (P < 0.05)?	Yes
				η²	0.9206
OVCAR8	% G1 phase			% S1 phase			% S2 phase			% S3 phase			% Non-replicating S phase			% G2/M phase
γH2AX+ cells	EXP1	EXP2	EXP3	EXP1	EXP2	EXP3	EXP1	EXP2	EXP3	EXP1	EXP2	EXP3	EXP1	EXP2	EXP3	EXP1	EXP2	EXP3
HT	37.8201	38.4805	13.2835	5.51916	7.5777	0.688773	2.40222	5.81154	1.76129	2.73973	2.94031	1.6137	24.6178	23.8777	23.9103	26.9009	21.3123	58.7425
fig 1i
Clarifying: Data for OVCAR8 in Fig 1i (Ctrl and HT groups) and Fig 2d (Ctrl and HT) are identical due to simultaneous experiments involving reverse addition of CDK1i and dNs during hyperthermia. The presented images are from distinct experimental replicates.
	BrdU+%
OVCAR8	EXP1	EXP2	EXP3	ANOVA summary		Tukey's multiple comparisons test	Mean Diff.	95.00% CI of diff.	Summary	Adjusted P Value
Ctrl	3.57995	2.13592	2.53906	F	83.51	Ctrl vs. CDK1i	-4.535	-13.16 to 4.091	ns	0.3905
CDK1i	4.83871	10.4478	6.57277	P value	<0.0001	Ctrl vs. HT	-37.87	-46.49 to -29.24	****	<0.0001
HT	36.2445	45.5128	40.099	P value summary	****	Ctrl vs. HT+CDK1i	-5.687	-14.31 to 2.939	ns	0.2283
HT+CDK1i	7.46269	5.41401	12.4378	Significant diff. among means (P < 0.05)?	Yes	CDK1i vs. HT	-33.33	-41.96 to -24.71	****	<0.0001
				η²	0.9691	CDK1i vs. HT+CDK1i	-1.152	-9.777 to 7.474	ns	0.9721
						HT vs. HT+CDK1i	32.18	23.56 to 40.81	****	<0.0001
	γH2AX+%
OVCAR8	EXP1	EXP2	EXP3	ANOVA summary		Tukey's multiple comparisons test	Mean Diff.	95.00% CI of diff.	Summary	Adjusted P Value
Ctrl	1.90931	0.776699	1.36719	F	35.72	Ctrl vs. CDK1i	-11.76	-21.17 to -2.347	*	0.0166
CDK1i	11.2903	14.4279	13.615	P value	<0.0001	Ctrl vs. HT	-28.96	-38.37 to -19.55	****	<0.0001
HT	24.8908	37.8205	28.2178	P value summary	****	Ctrl vs. HT+CDK1i	-6.391	-15.80 to 3.023	ns	0.21
HT+CDK1i	6.26866	7.00637	9.95025	Significant diff. among means (P < 0.05)?	Yes	CDK1i vs. HT	-17.2	-26.61 to -7.785	**	0.0017
				η²	0.9305	CDK1i vs. HT+CDK1i	5.369	-4.044 to 14.78	ns	0.3288
						HT vs. HT+CDK1i	22.57	13.15 to 31.98	***	0.0003
	BrdU+/γH2AX+%
OVCAR8	EXP1	EXP2	EXP3	ANOVA summary		Tukey's multiple comparisons test	Mean Diff.	95.00% CI of diff.	Summary	Adjusted P Value
Ctrl	0	0	0.195312	F	28.02	Ctrl vs. CDK1i	-4.718	-13.92 to 4.483	ns	0.4097
CDK1i	3.62903	6.96517	3.75587	P value	0.0001	Ctrl vs. HT	-24.11	-33.31 to -14.91	***	0.0001
HT	18.3406	31.4103	22.7723	P value summary	***	Ctrl vs. HT+CDK1i	-4.386	-13.59 to 4.815	ns	0.4664
HT+CDK1i	3.8806	3.50318	5.97015	Significant diff. among means (P < 0.05)?	Yes	CDK1i vs. HT	-19.39	-28.59 to -10.19	***	0.0007
				η²	0.9131	CDK1i vs. HT+CDK1i	0.332	-8.869 to 9.533	ns	0.9994
						HT vs. HT+CDK1i	19.72	10.52 to 28.92	***	0.0006
[truncated: 51 more columns]

## Sheet: fig2b-d
fig 2b
OVCAR8	Ctrl	dNs	HT	HT+dNs	ANOVA summary		Tukey's multiple comparisons test	Mean Diff.	95.00% CI of diff.	Summary	Adjusted P Value
EXP1	0.9199	1.0158	0.6287	0.8279	F	23.99	Ctrl vs. dNTPs	-0.1443	-0.2920 to 0.003329	ns	0.0568
EXP2	0.9977	1.1071	0.6828	0.8146	P value	<0.0001	Ctrl vs. HT	0.2858	0.1382 to 0.4334	***	0.0001
EXP3	1.0929	1.2548	0.7386	0.9446	P value summary	****	Ctrl vs. HT+dNTPs	0.1229	-0.02476 to 0.2705	ns	0.1247
EXP4	1.1644	1.2963	0.6746	0.9827	Significant diff. among means (P < 0.05)?	Yes	dNTPs vs. HT	0.4301	0.2825 to 0.5778	****	<0.0001
EXP5	0.888	1.1309	0.7698	0.8951	η²	0.7825	dNTPs vs. HT+dNTPs	0.2672	0.1196 to 0.4148	***	0.0003
EXP6	0.9371	1.061	0.7907	0.7978			HT vs. HT+dNTPs	-0.1629	-0.3106 to -0.01527	*	0.0273
A2780	Ctrl	dNs	HT	HT+dNs	ANOVA summary		Tukey's multiple comparisons test	Mean Diff.	95.00% CI of diff.	Summary	Adjusted P Value
EXP1	0.8983	0.9872	0.8	0.908	F	19.8	Ctrl vs. dNTPs	-0.02027	-0.1492 to 0.1086	ns	0.9708
EXP2	0.9272	1.0497	0.6808	0.8141	P value	<0.0001	Ctrl vs. HT	0.2883	0.1594 to 0.4172	****	<0.0001
EXP3	1.0362	0.9922	0.7614	0.762	P value summary	****	Ctrl vs. HT+dNTPs	0.157	0.02813 to 0.2859	*	0.0136
EXP4	1.0536	1.2164	0.7232	0.8464	Significant diff. among means (P < 0.05)?	Yes	dNTPs vs. HT	0.3086	0.1796 to 0.4375	****	<0.0001
EXP5	1.1353	0.9443	0.6383	0.8483	η²	0.7481	dNTPs vs. HT+dNTPs	0.1773	0.04839 to 0.3062	**	0.0051
EXP6	0.9493	0.9317	0.6665	0.8789			HT vs. HT+dNTPs	-0.1313	-0.2602 to -0.002343	*	0.045
fig 2c
Clarifying: Data for OVCAR8 in Fig 1h (Ctrl and HT groups) and Fig 2c (Ctrl and HT) are identical due to simultaneous experiments involving reverse addition of CDK1i and dNs during hyperthermia. Data for A2780 in Fig 2c (Ctrl and HT groups) and Fig S1l (Ctrl and HT) are identical due to simultaneous experiments involving reverse addition of CDK1i and dNs during hyperthermia. The presented images …
	% G1 phase			% S1 phase			% S2 phase			% S3 phase			% Non-replicating S phase			% G2/M phase
OVCAR8	EXP1	EXP2	EXP3	EXP1	EXP2	EXP3	EXP1	EXP2	EXP3	EXP1	EXP2	EXP3	EXP1	EXP2	EXP3	EXP1	EXP2	EXP3
Ctrl	47.6238	45.1894	39.4489	18.4542	22.3475	10.8038	10.7153	10.3827	10.903	7.55035	7.20854	13.48	7.79839	7.54474	5.0451	7.85792	7.3272	20.3192
dNs	49.8182	46.7715	42.4098	14.3461	19.8754	9.84939	10.9069	11.0749	11.5933	6.64243	7.4953	11.8906	10.1209	6.28894	5.03369	8.16547	8.49402	19.2231
HT	31.4668	38.3056	26.5347	9.61094	7.17471	2.30693	6.98703	5.5837	2.34653	5.48909	3.13133	1.78218	23.9268	23.105	17.2277	22.5194	22.6996	49.802
HT+dNs	52.7938	48.3855	37.2382	13.621	15.2069	7.99091	5.55776	7.59356	7.17108	3.99682	4.78918	5.42276	14.317	14.5157	11.6555	9.71366	9.50923	30.5215
	% γH2AX+
OVCAR8	EXP1	EXP2	EXP3	ANOVA summary		Dunnett's multiple comparisons test	Mean Diff.	95.00% CI of diff.	Summary	Adjusted P Value
Ctrl	0.651466	2.55997	1.22449	F	39.48	HT vs. CTRL	40.22	27.25 to 53.18	***	0.0002
dNs	1.2752	0.490351	1.38116	P value	0.0004	HT vs. HT+dN	21.24	8.278 to 34.21	**	0.006
HT	36.3782	47.5441	41.1693	P value summary	***
HT+dNs	23.3512	11.6803	26.3298	Significant diff. among means (P < 0.05)?	Yes
				η²	0.9294
OVCAR8	% G1 phase			% S1 phase			% S2 phase			% S3 phase			% Non-replicating S phase			% G2/M phase
γH2AX+ cells	EXP1	EXP2	EXP3	EXP1	EXP2	EXP3	EXP1	EXP2	EXP3	EXP1	EXP2	EXP3	EXP1	EXP2	EXP3	EXP1	EXP2	EXP3
HT	37.8201	38.4805	13.2835	5.51916	7.5777	0.688773	2.40222	5.81154	1.76129	2.73973	2.94031	1.6137	24.6178	23.8777	23.9103	26.9009	21.3123	58.7425
	% G1 phase			% S1 phase			% S2 phase			% S3 phase			% Non-replicating S phase			% G2/M phase
A2780	EXP1	EXP2	EXP3	EXP1	EXP2	EXP3	EXP1	EXP2	EXP3	EXP1	EXP2	EXP3	EXP1	EXP2	EXP3	EXP1	EXP2	EXP3
Ctrl	35.1501	32.9551	39.5941	22.4131	20.4243	11.8384	15.3041	16.4776	10.9431	6.26975	7.94277	12.1369	8.4222	10.2615	4.69558	12.4408	11.9388	20.7919
dNs	28.5433	35.6827	42.0127	19.4882	13.9585	11.3681	15.9449	11.7959	10.6762	10.8268	5.92746	13.0486	10.7284	13.8602	3.32147	14.4685	18.7752	19.5729
HT	36.1709	31.33	23.1334	5.78733	5.26108	1.90627	5.50986	6.15763	2.51191	3.87474	4.24631	2.84948	26.4592	24.2365	22.5377	22.198	28.7685	47.0612
HT+dNs	36.4413	35.9577	35.2567	20.7527	12.7433	8.91846	11.6175	10.6688	7.81607	7.05987	3.98103	5.70066	13.2062	17.3862	12.315	10.9224	19.2631	29.9931
	% γH2AX+
A2780	EXP1	EXP2	EXP3	ANOVA summary		Dunnett's multiple comparisons test	Mean Diff.	95.00% CI of diff.	Summary	Adjusted P Value
Ctrl	2.3563	5.54688	0.971259	F	34.78	HT vs. CTRL	28.58	18.71 to 38.44	***	0.0003
dNs	5.90731	10.8958	0.486192	P value	0.0005	HT vs. HT+dN	16.84	6.975 to 26.70	**	0.0049
HT	28.4547	31.9645	34.1844	P value summary	***
HT+dNs	15.124	8.20702	20.7617	Significant diff. among means (P < 0.05)?	Yes
				η²	0.9206
A2780	% G1 phase			% S1 phase			% S2 phase			% S3 phase			% Non-replicating S phase			% G2/M phase
γH2AX+ cells	EXP1	EXP2	EXP3	EXP1	EXP2	EXP3	EXP1	EXP2	EXP3	EXP1	EXP2	EXP3	EXP1	EXP2	EXP3	EXP1	EXP2	EXP3
HT	17.7703	14.4426	24.208	4.62623	5.39124	1.04603	6.36355	8.17094	1.843	9.29217	8.9821	2.76948	21.2449	19.2897	25.4035	40.7029	43.7234	44.73
fig 2d
Clarifying: Data for OVCAR8 in Fig 1i (Ctrl and HT groups) and Fig 2d (Ctrl and HT) are identical due to simultaneous experiments involving reverse addition of CDK1i and dNs during hyperthermia. The presented images are from distinct experimental replicates
	BrdU+%
OVCAR8	EXP1	EXP2	EXP3	ANOVA summary		Tukey's multiple comparisons test	Mean Diff.	95.00% CI of diff.	Summary	Adjusted P Value
Ctrl	3.57995	2.13592	2.53906	F	113.2	Ctrl vs. dNs	-0.07221	-7.697 to 7.552	ns	>0.9999
dNs	3.55649	2.21239	2.7027	P value	<0.0001	Ctrl vs. HT	-37.87	-45.49 to -30.24	****	<0.0001
HT	36.2445	45.5128	40.099	P value summary	****	Ctrl vs. HT+dNs	-9.261	-16.89 to -1.637	*	0.0193
HT+dNs	8.13008	13.8528	14.0562	Significant diff. among means (P < 0.05)?	Yes	dNs vs. HT	-37.79	-45.42 to -30.17	****	<0.0001
				η²	0.977	dNs vs. HT+dNs	-9.189	-16.81 to -1.564	*	0.0201
						HT vs. HT+dNs	28.61	20.98 to 36.23	****	<0.0001
	γH2AX+%
OVCAR8	EXP1	EXP2	EXP3	ANOVA summary		Tukey's multiple comparisons test	Mean Diff.	95.00% CI of diff.	Summary	Adjusted P Value
Ctrl	1.90931	0.776699	1.36719	F	47.21	Ctrl vs. dNs	-0.6199	-9.551 to 8.311	ns	0.9958
dNs	1.88285	1.32743	2.7027	P value	<0.0001	Ctrl vs. HT	-28.96	-37.89 to -20.03	****	<0.0001
HT	24.8908	37.8205	28.2178	P value summary	****	Ctrl vs. HT+dNs	-12.01	-20.95 to -3.084	*	0.0111
HT+dNs	14.2276	13.4199	12.4498	Significant diff. among means (P < 0.05)?	Yes	dNs vs. HT	-28.34	-37.27 to -19.41	****	<0.0001
				η²	0.9465	dNs vs. HT+dNs	-11.39	-20.33 to -2.464	*	0.0149
						HT vs. HT+dNs	16.94	8.013 to 25.88	**	0.0013
	BrdU+/γH2AX+%
	EXP1	EXP2	EXP3	ANOVA summary		Tukey's multiple comparisons test	Mean Diff.	95.00% CI of diff.	Summary	Adjusted P Value
Ctrl	0	0	0.195312	F	31.74	Ctrl vs. dNs	-0.2826	-9.406 to 8.841	ns	0.9996
dNs	0	0.442478	0.600601	P value	<0.0001	Ctrl vs. HT	-24.11	-33.23 to -14.99	***	0.0001
HT	18.3406	31.4103	22.7723	P value summary	****	Ctrl vs. HT+dNs	-6.017	-15.14 to 3.106	ns	0.228
HT+dNs	3.65854	7.35931	7.22892	Significant diff. among means (P < 0.05)?	Yes	dNs vs. HT	-23.83	-32.95 to -14.70	***	0.0001
				η²	0.9225	dNs vs. HT+dNs	-5.735	-14.86 to 3.389	ns	0.2597
						HT vs. HT+dNs	18.09	8.969 to 27.22	***	0.001

## Sheet: fig3c-d
fig 3c
	% G1 phase			% S1 phase			% S2 phase			% S3 phase			% Non-replicating S phase			% G2/M phase
OVCAR8	EXP1	EXP2	EXP3	EXP1	EXP2	EXP3	EXP1	EXP2	EXP3	EXP1	EXP2	EXP3	EXP1	EXP2	EXP3	EXP1	EXP2	EXP3
Ctrl	50.4501	54.1502	41.0688	9.26897	7.3913	9.99505	12.9587	9.85178	10.3909	13.5523	12.4506	13.0628	2.39391	2.91502	4.00792	11.376	13.2411	21.4745
HT 0h	47.5489	37.6212	37.3506	10.2171	5.68237	8.19721	9.34276	5.46684	6.2251	3.91001	2.73342	6.29482	11.4943	27.7261	8.76494	17.487	20.7701	33.1673
HT 3h	48.9683	34.8422	28.4948	9.30003	5.47945	3.32605	6.81212	5.04268	1.82685	4.31434	4.10959	1.61835	10.465	12.9045	26.5091	20.1402	37.6216	38.2248
HT 6h	53.241	45.2426	40.2837	8.12469	13.0965	9.36669	9.21326	9.89185	10.7357	11.1826	6.05219	14.2815	3.39436	6.96498	5.04284	14.8441	18.7519	20.2896
	% γH2AX+
OVCAR8	EXP1	EXP2	EXP3
Ctrl	0.311493	0.879698	0.954955	Unpaired t test	P value	P value summary	One- or two-tailed	t, df	Difference between means (HT0h,3h,6h - Ctrl) ± SEM	95% confidence interval	R squared (eta squared)	Cohen's d
HT 0h	13.8097	15.2907	26.5878	Ctrl vs. HT0h	0.0101	*	Two-tailed	t=4.584, df=4	17.66 ± 3.852	6.964 to 28.35	0.8401	3.74252
HT 3h	26.877	53.0508	46.2901	Ctrl vs. HT3h	0.0062	**	Two-tailed	t=5.270, df=4	41.36 ± 7.847	19.57 to 63.14	0.8741	4.30203
HT 6h	0.681973	2.88462	0.921332	Ctrl vs. HT6h	0.3432	ns	Two-tailed	t=1.074, df=4	0.7806 ± 0.7267	-1.237 to 2.798	0.2239	0.87673
OVCAR8	% G1 phase			% S1 phase			% S2 phase			% S3 phase			% Non-replicating S phase			% G2/M phase
γH2AX+ cells	EXP1	EXP2	EXP3	EXP1	EXP2	EXP3	EXP1	EXP2	EXP3	EXP1	EXP2	EXP3	EXP1	EXP2	EXP3	EXP1	EXP2	EXP3
HT 0h	11.7809	15.8699	10.9431	3.42627	2.77234	2.93474	9.01237	3.50705	7.09312	6.86236	3.69318	6.9041	17.3768	35.1685	17.2105	51.5413	38.989	54.9144
HT 3h	16.45	18.1998	18.4195	6.23522	7.24036	1.43593	7.88022	7.74481	2.0103	6.09732	6.57765	1.78253	15.4649	14.1444	34.4623	47.8723	46.093	41.8895
fig 3d
OVCAR8	EXP1	EXP2	EXP3	ANOVA summary		Dunnett's multiple comparisons test	Mean Diff.	95.00% CI of diff.	Summary	Adjusted P Value
Ctrl	1.62037	3.11419	4.9505	F	61.01	Ctrl vs. HT 0h	-27.47	-36.27 to -18.66	****	<0.0001
HT 0h	29.863	24.9389	37.2881	P value	<0.0001	Ctrl vs. HT 3h	-30.41	-39.21 to -21.60	****	<0.0001
HT 3h	34.0796	37.1429	29.69	P value summary	****	Ctrl vs. HT 6h	0.4721	-8.333 to 9.277	ns	0.9972
HT 6h	2.78884	3.53535	1.94444	Significant diff. among means (P < 0.05)?	Yes
				η²	0.9581
	γH2AX+%
OVCAR8	EXP1	EXP2	EXP3	ANOVA summary		Dunnett's multiple comparisons test	Mean Diff.	95.00% CI of diff.	Summary	Adjusted P Value
Ctrl	1.38889	1.21107	4.9505	F	27.58	Ctrl vs. HT 0h	-13	-20.45 to -5.552	**	0.0026
HT 0h	18.9041	16.6259	11.0169	P value	0.0001	Ctrl vs. HT 3h	-18.69	-26.14 to -11.24	***	0.0003
HT 3h	24.1294	22.8571	16.6395	P value summary	***	Ctrl vs. HT 6h	0.5743	-6.873 to 8.021	ns	0.9918
HT 6h	3.98406	1.0101	0.833333	Significant diff. among means (P < 0.05)?	Yes
				η²	0.9118
	BrdU+/γH2AX+%
OVCAR8	EXP1	EXP2	EXP3	ANOVA summary		Dunnett's multiple comparisons test	Mean Diff.	95.00% CI of diff.	Summary	Adjusted P Value
Ctrl	0.694444	0.17301	0.49505	F	73.57	Ctrl vs. HT 0h	-11.09	-15.16 to -7.016	***	0.0002
HT 0h	12.8767	12.7139	9.03955	P value	<0.0001	Ctrl vs. HT 3h	-17.07	-21.15 to -13.00	****	<0.0001
HT 3h	19.6517	18.4127	14.5188	P value summary	****	Ctrl vs. HT 6h	0.3214	-3.752 to 4.395	ns	0.9913
HT 6h	0.398406	0	0	Significant diff. among means (P < 0.05)?	Yes
				η²	0.965
A2780	EXP1	EXP2	EXP3	ANOVA summary		Dunnett's multiple comparisons test	Mean Diff.	95.00% CI of diff.	Summary	Adjusted P Value
Ctrl	7.56501	4.75162	5.919	F	74.72	Ctrl vs. HT 0h	-39.62	-50.75 to -28.49	****	<0.0001
HT 0h	44.5714	40.399	52.1222	P value	<0.0001	Ctrl vs. HT 6h	-45.55	-56.69 to -34.42	****	<0.0001
HT 6h	51.5094	45.2347	58.1509	P value summary	****	Ctrl vs. HT 12h	-3.946	-15.08 to 7.186	ns	0.6307
HT 12h	13.6	7.21477	9.25926	Significant diff. among means (P < 0.05)?	Yes
				η²	0.9655
	γH2AX+%
A2780	EXP1	EXP2	EXP3	ANOVA summary		Dunnett's multiple comparisons test	Mean Diff.	95.00% CI of diff.	Summary	Adjusted P Value
Ctrl	0	0	0	F	111.7	Ctrl vs. HT 0h	-3.257	-5.145 to -1.369	**	0.0028
HT 0h	2.71429	3.49127	3.56537	P value	<0.0001	Ctrl vs. HT 6h	-10.39	-12.28 to -8.502	****	<0.0001
HT 6h	11.8868	8.81935	10.4623	P value summary	****	Ctrl vs. HT 12h	0	-1.888 to 1.888	ns	>0.9999
HT 12h	0	0	0	Significant diff. among means (P < 0.05)?	Yes
				η²	0.9767
	BrdU+/γH2AX+%
A2780	EXP1	EXP2	EXP3	ANOVA summary		Dunnett's multiple comparisons test	Mean Diff.	95.00% CI of diff.	Summary	Adjusted P Value
Ctrl	0	0	0	F	80.65	Ctrl vs. HT 0h	-2.963	-4.936 to -0.9887	**	0.0065
HT 0h	2.71429	3.11721	3.05603	P value	<0.0001	Ctrl vs. HT 6h	-9.232	-11.21 to -7.258	****	<0.0001
HT 6h	11.1321	8.53485	8.0292	P value summary	****	Ctrl vs. HT 12h	0	-1.974 to 1.974	ns	>0.9999
HT 12h	0	0	0	Significant diff. among means (P < 0.05)?	Yes
				η²	0.968

## Sheet: fig4d
fig 4d
Clarifying: The data analyzed for OVCAR8 and A2780 (Ctrl vs. HT in WEE1i (AZD1775) concentration gradient) in Fig 4d are specifically derived from the Ctrl and HT groups of OVCAR8 and A2780 in Fig S3c.
A2780	Ctrl				HT				ΔAUC%
AUC	EXP1	EXP2	EXP3	EXP4	EXP1	EXP2	EXP3	EXP4	EXP1	EXP2	EXP3	EXP4
WEE1i	0.768	0.7888	0.7774		0.5712	0.6048	0.6092		25.625	23.3587	21.6463
DDP+TAX CB	0.6604	0.692	0.7386		0.6518	0.5943	0.5391		1.30224	14.1185	27.0106
CDK7i	0.4454	0.4377	0.4268		0.3859	0.3923	0.3711		13.3588	10.3724	13.0506
ATRi	1.421	1.409	1.446		1.375	1.376	1.366		3.23716	2.34209	5.5325
p90-RSKi	1.34	1.34	1.296		1.36	1.285	1.282		-1.49254	4.10448	1.08025
ATMi	1.218	1.336	1.407	1.471	1.33	1.317	1.384	1.346	-9.1954	1.42216	1.63468	8.49762
Myt1i	1.226	1.184	1.148		1.088	1.244	1.261		11.2561	-5.06757	-9.84321
c-Abli	1.406	1.289	1.317		1.381	1.337	1.351		1.77809	-3.72382	-2.58162
H2PK2i	1.293	1.287	1.227		1.343	1.336	1.261		-3.86698	-3.8073	-2.77099
CDK4/6i	1.609	1.515	1.445		1.61	1.63	1.524		-0.0621504	-7.59076	-5.46713
GSK-3βi	1.231	1.17	1.166		1.267	1.275	1.263		-2.92445	-8.97436	-8.31904
AKTi	0.887	0.8812	0.8217		0.89	0.9367	0.9433		-0.338219	-6.29823	-14.7986
PLKi	0.4172	0.4005	0.3756		0.4304	0.4431	0.4444		-3.16395	-10.6367	-18.3174
CHK1/2i	0.5216	0.5298	0.5056		0.6462	0.6317	0.6179		-23.888	-19.2337	-22.2112
DNA-PKi	1.576	1.517	1.426		1.873	1.907	1.868		-18.8452	-25.7086	-30.9958
CDK1i	1.209	1.261	1.252		1.553	1.496	1.69		-28.4533	-18.636	-34.984
Unpaired t test-Two-tailed
A2780	P value	P value summary	t, df	Difference between means (HT - Ctrl) ± SEM	95% confidence interval	R squared (eta squared)	Cohen's d
GSK-3βi	0.0205	*	t=3.720, df=4	0.07933 ± 0.02133	0.02012 to 0.1385	0.7758	3.02454
CDK4/6i	0.322	ns	t=1.129, df=4	0.06500 ± 0.05757	-0.09485 to 0.2248	0.2417	0.92184
c-Abli	0.6398	ns	t=0.5055, df=4	0.01900 ± 0.03758	-0.08535 to 0.1233	0.06005	0.41278
Akti	0.0884	ns	t=2.242, df=4	0.06003 ± 0.02677	-0.01430 to 0.1344	0.5569	1.82973
DNA-PKi	0.0011	**	t=8.305, df=4	0.3763 ± 0.04532	0.2505 to 0.5022	0.9452	6.79245
CDK1i	0.0048	**	t=5.672, df=4	0.3390 ± 0.05976	0.1731 to 0.5049	0.8894	4.6316
WEE1i	0.0002	***	t=13.63, df=4	-0.1831 ± 0.01344	-0.2204 to -0.1458	0.9789	11.1322
CDK7i	0.0029	**	t=6.467, df=4	-0.05353 ± 0.008278	-0.07652 to -0.03055	0.9127	5.27786
Myt1i	0.8541	ns	t=0.1961, df=4	0.01167 ± 0.05949	-0.1535 to 0.1768	0.009524	0.16471
PLKi	0.0322	*	t=3.223, df=4	0.04153 ± 0.01289	0.005759 to 0.07731	0.722	0.13567
p90-RSKi	0.6085	ns	t=0.5550, df=4	-0.01633 ± 0.02943	-0.09804 to 0.06538	0.0715	0.44394
H2PK2i	0.2582	ns	t=1.317, df=4	0.04433 ± 0.03366	-0.04911 to 0.1378	0.3025	1.06734
ATRi	0.0095	**	t=4.668, df=4	-0.05300 ± 0.01135	-0.08452 to -0.02148	0.8449	3.81111
CHK1/2i	0.0005	***	t=10.43, df=4	0.1129 ± 0.01083	0.08287 to 0.1430	0.9645	8.51308
DDP+TAX CB	0.062	ns	t=2.569, df=4	-0.1019 ± 0.03968	-0.2121 to 0.008234	0.6226	2.09692
ATMi	0.8146	ns	t=0.2450, df=6	-0.01375 ± 0.05611	-0.1511 to 0.1236	0.009909	0.17643
OVCAR8	Ctrl				HT				ΔAUC%
AUC	EXP1	EXP2	EXP3	EXP4	EXP1	EXP2	EXP3	EXP4	EXP1	EXP2	EXP3	EXP4
WEE1i	0.6318	0.6414	0.6382		0.4597	0.4527	0.517		27.2396	29.42	18.9909
DDP+TAX CB	1.039	1.037	1.031		0.9747	0.9625	0.9763		6.18864	7.18419	5.30553
CDK7i	0.5441	0.5409	0.5095		0.4351	0.4114	0.4663		20.0331	23.9416	8.4789
ATRi	1.545	1.549	1.589		1.803	1.824	1.723		-16.699	-17.7534	-8.43298
p90-RSKi	1.845	1.819	1.811		1.736	1.712	1.625		5.90786	5.88235	10.2706
ATMi	1.405	1.4	1.414	1.343	1.247	1.302	1.286	1.252	11.2456	7	9.05233	6.77587
Myt1i	0.8958	0.862	0.7906		0.9137	0.9444	0.9369		-1.99821	-9.55916	-18.5049
c-Abli	1.004	1.009	1.015		0.9077	0.8929	0.925		9.59163	11.5064	8.867
H2PK2i	1.59	1.515	1.485		1.492	1.553	1.527		6.16352	-2.50825	-2.82828
CDK4/6i	1.376	1.361	1.367		1.369	1.352	1.332		0.508721	0.661278	2.56035
GSK-3βi	1.445	1.411	1.401		1.28	1.264	1.302		11.4187	10.4181	7.06638
AKTi	1.066	1.033	1.076		1.11	1.108	1.107		-4.12758	-7.26041	-2.88104
PLKi	0.3601	0.365	0.3684		0.389	0.3808	0.3972		-8.02555	-4.32877	-7.81759
CHK1/2i	0.2784	0.2785	0.2819		0.3371	0.2925	0.2811		-21.0848	-5.02693	0.283789
DNA-PKi	0.834	0.8514	0.8695		0.65	0.6773	0.6583		22.0624	20.4487	24.2898
CDK1i	1.57	1.536	1.503		1.725	1.636	1.544		-9.87261	-6.51042	-2.72788
Unpaired t test-Two-tailed
OVCAR8	P value	P value summary	t, df	Difference between means (HT - Ctrl) ± SEM	95% confidence interval	R squared (eta squared)	Cohen's d
GSK-3βi	0.0014	**	t=7.927, df=4	-0.1370 ± 0.01728	-0.1850 to -0.08902	0.9402	6.47166
CDK4/6i	0.2149	ns	t=1.472, df=4	-0.01700 ± 0.01155	-0.04906 to 0.01506	0.3514	1.20209
c-Abli	0.0005	***	t=10.28, df=4	-0.1008 ± 0.009806	-0.1280 to -0.07357	0.9635	8.36654
Akti	0.0185	*	t=3.840, df=4	0.05000 ± 0.01302	0.01385 to 0.08615	0.7866	3.13547
DNA-PKi	0.0001	***	t=14.54, df=4	-0.1898 ± 0.01305	-0.2260 to -0.1535	0.9814	11.8671
CDK1i	0.1513	ns	t=1.771, df=4	0.09867 ± 0.05572	-0.05603 to 0.2534	0.4395	1.45083
WEE1i	0.0014	**	t=7.814, df=4	-0.1607 ± 0.02056	-0.2178 to -0.1036	0.9385	6.37681
CDK7i	0.0083	**	t=4.852, df=4	-0.09390 ± 0.01935	-0.1476 to -0.04016	0.8547	3.96089
Myt1i	0.0639	ns	t=2.540, df=4	0.08220 ± 0.03236	-0.007635 to 0.1720	0.6174	2.07418
PLKi	0.0099	**	t=4.612, df=4	0.02450 ± 0.005312	0.009752 to 0.03925	0.8417	3.7658
p90-RSKi	0.0191	*	t=3.802, df=4	-0.1340 ± 0.03525	-0.2319 to -0.03614	0.7832	3.10426
H2PK2i	0.8753	ns	t=0.1672, df=4	-0.006000 ± 0.03588	-0.1056 to 0.09362	0.006943	0.13655
ATRi	0.0028	**	t=6.573, df=4	0.2223 ± 0.03382	0.1284 to 0.3162	0.9153	5.35931
CHK1/2i	0.2342	ns	t=1.399, df=4	0.02397 ± 0.01713	-0.02358 to 0.07151	0.3287	1.14446
DDP+TAX CB	0.0002	***	t=12.96, df=4	-0.06450 ± 0.004977	-0.07832 to -0.05068	0.9767	10.6313
ATMi	0.0013	**	t=5.688, df=6	-0.1188 ± 0.02088	-0.1698 to -0.06767	0.8436	4.03075

## Sheet: fig4f-i,k
fig4f
	% G1 phase			% S1 phase			% S2 phase			% S3 phase			% Non-replicating S phase			% G2/M phase
A2780	EXP1	EXP2	EXP3	EXP1	EXP2	EXP3	EXP1	EXP2	EXP3	EXP1	EXP2	EXP3	EXP1	EXP2	EXP3	EXP1	EXP2	EXP3
Ctrl	53.3045	54.2843	41.279	14.1621	11.2927	10.394	16.4241	12.4814	11.6809	3.63887	6.44874	11.1859	6.89418	4.00198	4.77133	5.57632	11.4908	20.689
HT	49.177	37.0848	41.9091	11.7423	13.4854	10.354	16.5596	18.2449	11.2415	8.3601	6.12791	10.354	4.39582	8.69608	4.74312	9.76515	16.3609	21.3983
AZD1775	38.1398	33.8323	27.4054	12.6469	16.3673	3.03628	15.6343	16.0679	4.01222	9.12169	9.51098	3.14472	8.32503	7.35529	13.2098	16.1322	16.8663	49.1916
HT+AZD1775	31.167	24.6242	17.5266	8.02281	10.3837	0.974793	10.4218	16.1195	1.3588	4.27687	7.43671	1.56558	23.5965	21.3608	21.6621	22.515	20.0752	56.9122
	% γH2AX+			ANOVA summary		Tukey's multiple comparisons test	Mean Diff.	95.00% CI of diff.	Summary	Adjusted P Value
A2780	EXP1	EXP2	EXP3	F	66.03	Ctrl vs. HT	-0.9013	-15.06 to 13.26	ns	0.9968
Ctrl	5.93419	2.53214	0.990665	P value	<0.0001	Ctrl vs. AZD1775	-27.7	-41.86 to -13.54	**	0.0011
HT	10.4997	0.209644	1.45149	P value summary	****	Ctrl vs. HT+AZD1775	-53.36	-67.52 to -39.20	****	<0.0001
AZD1775	26.8804	28.4276	37.2453	Significant diff. among means (P < 0.05)?	Yes	HT vs. AZD1775	-26.8	-40.96 to -12.64	**	0.0014
HT+AZD1775	57.7964	49.0312	62.7215	η²	0.9612	HT vs. HT+AZD1775	-52.46	-66.62 to -38.30	****	<0.0001
						AZD1775 vs. HT+AZD1775	-25.67	-39.82 to -11.51	**	0.0018
A2780	% G1 phase			% S1 phase			% S2 phase			% S3 phase			% Non-replicating S phase			% G2/M phase
γH2AX+ cells	EXP1	EXP2	EXP3	EXP1	EXP2	EXP3	EXP1	EXP2	EXP3	EXP1	EXP2	EXP3	EXP1	EXP2	EXP3	EXP1	EXP2	EXP3
AZD1775	9.85075	5.06077	12.6881	11.3433	11.855	0.639323	20.597	22.116	2.10485	17.0149	18.3303	2.63598	12.2388	10.5599	19.2781	28.9552	32.0781	62.6537
HT+AZD1775	24.0078	19.0982	13.6462	6.99657	8.27919	0.333791	11.367	16.3418	1.3548	5.39931	8.73203	1.41371	25.1837	21.0671	24.4453	27.0456	26.4816	58.8062
fig4g
OVCAR8
100 fibers are from EXP1, EXP2, and EXP3
Ctrl n=100	1.1406	1.9891	1.3001	1.242	1.5101	1.2517	1.014	1.3297	1.1344	0.908	0.7211	0.822	0.5657	0.6229	1.1962	1.1625	1.1615	1.2615	1.4865	2.2459	1.7181	1.8417	1.3509	1.4491	0.79	0.7467	0.2668	1.2692	0.4817	0.5597	0.6083	0.7517	1.0707	0.5948	1.2379	0.8547	1.212	1.0127	0.5864	0.8819	0.7845	1.9141	1.2394	1.6337	1.946	0.8259	0.8574	1.5145	1.2623
HT n=100	1.9189	1.5637	0.8238	1.1163	1.1897	1.2571	1.2629	1.3333	1.3652	0.7297	0.5915	0.4489	0.5185	0.5971	0.6643	1.7793	1.7829	1.6751	0.6659	0.897	0.8304	1.5607	1.6363	0.9688	0.9711	1.0423	1.5578	1.6503	1.4053	1.2726	0.7271	0.6872	1.9115	1.3671	1.3847	1.3001	1.3461	0.9981	1.2575	1.0846	0.8475	1.2391	0.6756	0.9703	0.8423	0.9597	0.9071	1.2009	1.34
AZD1775 n=100	0.3335	0.3965	0.4857	0.1905	0.3512	0.3047	0.2813	0.2248	0.2356	0.3195	0.1539	0.2682	0.429	0.2587	0.4019	0.3543	0.3075	0.1725	0.4069	0.3887	0.3284	0.1536	0.2097	0.5889	0.6623	0.4477	0.3823	0.2991	0.3451	0.2934	0.3547	0.1545	0.1869	0.2143	0.4495	0.2285	0.1571	0.3769	0.5815	0.2319	0.5835	0.3659	0.4483	0.2971	0.2885	0.3059	0.2911	0.3282	0.2225
HT+AZD1775 n=100	0.28	0.2986	0.1861	0.28	0.0841	0.063	0.1532	0.0467	0.0267	0.0216	0.0642	0.0525	0.0363	0.0423	0.0489	0.0843	0.1378	0.0363	0.0245	0.0445	0.0615	0.0069	0.0171	0.0495	0.051	0.0445	0.0573	0.0603	0.0402	0.0338	0.2062	0.3901	0.2816	0.2847	0.3324	0.3401	0.2955	0.2643	0.35	0.2693	0.204	0.3115	0.3941	0.4083	0.3139	0.0823	0.1537	0.2311	0.0985
ANOVA summary		Tukey's multiple comparisons test	Mean Diff.	95.00% CI of diff.	Summary	Adjusted P Value
F	322	Ctrl vs. HT	0.07062	-0.03238 to 0.1736	ns	0.29
P value	<0.0001	Ctrl vs. AZD1775	0.8178	0.7148 to 0.9208	****	<0.0001
P value summary	****	Ctrl vs. HT+AZD1775	0.9881	0.8851 to 1.091	****	<0.0001
Significant diff. among means (P < 0.05)?	Yes	HT vs. AZD1775	0.7472	0.6442 to 0.8502	****	<0.0001
η²	0.7092	HT vs. HT+AZD1775	0.9175	0.8145 to 1.020	****	<0.0001
		AZD1775 vs.HT+AZD1775	0.1703	0.06730 to 0.2733	***	0.0001
A2780
100 fibers are from EXP1, EXP2, and EXP3
Ctrl n=100	1.11779	1.94929	1.27413	1.21716	1.47993	1.2267	0.99372	1.30307	1.11171	0.88984	0.706711	0.80556	0.554353	0.610409	1.17228	1.13922	1.1383	1.2363	1.4568	2.20095	1.68377	1.8049	1.32391	1.42009	0.7742	0.731799	0.261464	1.24382	0.472033	0.548539	0.596101	0.736633	1.04932	0.582904	1.21317	0.837639	1.18776	0.992413	0.445664	0.670219	0.596195	1.45474	0.941944	1.24159	1.47896	0.627659	0.651624	1.15105	0.959373
HT n=100	1.25099	0.65904	0.893067	0.951733	1.00565	1.01029	1.06661	1.09216	0.583733	0.473173	0.359147	0.414827	0.477653	0.531467	1.42341	1.42629	1.34005	0.532747	0.7176	0.66432	1.24859	1.30907	0.77504	0.776907	0.833813	1.24624	1.32027	1.12427	1.01808	0.979902	0.559841	0.529144	1.47188	1.05264	1.06619	1.00105	1.03652	0.768563	0.968249	0.835142	0.652601	0.954133	0.520212	0.747105	0.648545	0.738943	0.698441	0.924667	1.0318
AZD1775 n=100	0.410246	0.487654	0.597452	0.234274	0.431976	0.374822	0.345958	0.276504	0.289788	0.392944	0.189256	0.329886	0.52767	0.318242	0.494378	0.43583	0.378184	0.212134	0.500446	0.478142	0.403932	0.188928	0.257972	0.783193	0.880815	0.595485	0.508415	0.397759	0.458939	0.390222	0.471795	0.205441	0.248621	0.285063	0.597791	0.303949	0.208899	0.501321	0.773439	0.308471	0.776011	0.526944	0.645504	0.427776	0.415392	0.440544	0.419232	0.472608	0.320352
HT+AZD1775 n=100	0.2464	0.262768	0.163797	0.2464	0.0740373	0.05544	0.134816	0.0410667	0.0234667	0.019008	0.056496	0.0462293	0.0319733	0.0371947	0.0430613	0.0742133	0.121264	0.0319733	0.0215307	0.0391307	0.0541493	0.00610133	0.0150187	0.0435893	0.04488	0.0391307	0.0503947	0.0530347	0.035376	0.029744	0.181456	0.343259	0.247808	0.250507	0.312456	0.319725	0.277801	0.248411	0.329	0.253173	0.19176	0.292779	0.370423	0.383833	0.295097	0.0773307	0.144447	0.217265	0.0926213
ANOVA summary		Tukey's multiple comparisons test	Mean Diff.	95.00% CI of diff.	Summary	Adjusted P Value
F	236.4	Ctrl vs. HT	0.08048	-0.01720 to 0.1782	ns	0.1467
P value	<0.0001	Ctrl vs. AZD1775	0.6077	0.5100 to 0.7053	****	<0.0001
P value summary	****	Ctrl vs. HT+AZD1775	0.8515	0.7539 to 0.9492	****	<0.0001
Significant diff. among means (P < 0.05)?	Yes	HT vs. AZD1775	0.5272	0.4295 to 0.6249	****	<0.0001
η²	0.6417	HT vs. HT+AZD1775	0.7711	0.6734 to 0.8687	****	<0.0001
		AZD1775 vs.HT+AZD1775	0.2439	0.1462 to 0.3416	****	<0.0001
fig 4h
	BrdU+%
OVCAR8	EXP1	EXP2	EXP3	ANOVA summary		Tukey's multiple comparisons test	Mean Diff.	95.00% CI of diff.	Summary	Adjusted P Value
Ctrl	3.1339	2.88462	1.11732	F	91.41	Ctrl vs. HT	-1.168	-13.79 to 11.46	ns	0.9903
HT	5.7971	3.47222	1.36986	P value	<0.0001	Ctrl vs. AZD1775	-37.45	-50.08 to -24.83	****	<0.0001
AZD1775	37.4302	34.0164	48.0519	P value summary	****	Ctrl vs. HT+AZD1775	-53.26	-65.89 to -40.64	****	<0.0001
HT+AZD1775	54.8718	50.2732	61.7778	Significant diff. among means (P < 0.05)?	Yes	HT vs. AZD1775	-36.29	-48.91 to -23.66	****	<0.0001
				η²	0.9717	HT vs. HT+AZD1775	-52.09	-64.72 to -39.47	****	<0.0001
						AZD1775 vs. HT+AZD1775	-15.81	-28.43 to -3.185	*	0.0164
	γH2AX+%
OVCAR8	EXP1	EXP2	EXP3	ANOVA summary		Tukey's multiple comparisons test	Mean Diff.	95.00% CI of diff.	Summary	Adjusted P Value
Ctrl	3.4188	3.36538	1.67598	F	85.93	Ctrl vs. HT	-2.579	-8.879 to 3.721	ns	0.5817
HT	6.52174	6.25	3.42466	P value	<0.0001	Ctrl vs. AZD1775	-12.4	-18.70 to -6.104	**	0.001
AZD1775	13.9665	13.5246	18.1818	P value summary	****	Ctrl vs. HT+AZD1775	-28.46	-34.76 to -22.16	****	<0.0001
HT+AZD1775	32.3077	27.3224	34.2222	Significant diff. among means (P < 0.05)?	Yes	HT vs. AZD1775	-9.825	-16.13 to -3.526	**	0.0047
				η²	0.9699	HT vs. HT+AZD1775	-25.89	-32.19 to -19.59	****	<0.0001
						AZD1775 vs. HT+AZD1775	-16.06	-22.36 to -9.760	***	0.0002
	BrdU+/γH2AX+%
OVCAR8	EXP1	EXP2	EXP3	ANOVA summary		Tukey's multiple comparisons test	Mean Diff.	95.00% CI of diff.	Summary	Adjusted P Value
Ctrl	1.4245	1.92308	0.558659	F	131.4	Ctrl vs. HT	-0.607	-5.167 to 3.953	ns	0.9723
HT	4.34783	0.694444	0.684932	P value	<0.0001	Ctrl vs. AZD1775	-9.95	-14.51 to -5.390	***	0.0005
AZD1775	11.1732	10.2459	12.3377	P value summary	****	Ctrl vs. HT+AZD1775	-24.73	-29.29 to -20.17	****	<0.0001
HT+AZD1775	26.1538	23.4973	28.4444	Significant diff. among means (P < 0.05)?	Yes	HT vs. AZD1775	-9.343	-13.90 to -4.783	***	0.0008
				η²	0.9801	HT vs. HT+AZD1775	-24.12	-28.68 to -19.56	****	<0.0001
						AZD1775 vs. HT+AZD1775	-14.78	-19.34 to -10.22	****	<0.0001
fig 4i
	pH3+%
OVCAR8	EXP1	EXP2	EXP3	ANOVA summary		Tukey's multiple comparisons test	Mean Diff.	95.00% CI of diff.	Summary	Adjusted P Value
Ctrl	1.23457	1.72414	1.64835	F	28.93	Ctrl vs. HT	-1.363	-3.155 to 0.4291	ns	0.147
HT	2.89855	2.1164	3.68098	P value	0.0001	Ctrl vs. AZD1775	-1.141	-2.933 to 0.6508	ns	0.2509
AZD1775	2.5974	2.12766	3.30579	P value summary	***	Ctrl vs. HT+AZD1775	-4.921	-6.713 to -3.129	***	0.0001
HT+AZD1775	7.47664	6.20155	5.69106	Significant diff. among means (P < 0.05)?	Yes	HT vs. AZD1775	0.2217	-1.570 to 2.014	ns	0.9775
					0.9156	HT vs. HT+AZD1775	-3.558	-5.350 to -1.766	***	0.001
						AZD1775 vs. HT+AZD1775	-3.779	-5.572 to -1.987	***	0.0007
	γH2AX+%
OVCAR8	EXP1	EXP2	EXP3	ANOVA summary		Tukey's multiple comparisons test	Mean Diff.	95.00% CI of diff.	Summary	Adjusted P Value
Ctrl	0	0	0	F	41.65	Ctrl vs. HT	0	-9.426 to 9.426	ns	>0.9999
HT	0	0	0	P value	<0.0001	Ctrl vs. AZD1775	-19	-28.43 to -9.578	***	0.0009
AZD1775	20.026	18.1489	18.8347	P value summary	****	Ctrl vs. HT+AZD1775	-26.35	-35.78 to -16.92	****	<0.0001
HT+AZD1775	34.5794	21.7054	22.7642	Significant diff. among means (P < 0.05)?	Yes	HT vs. AZD1775	-19	-28.43 to -9.578	***	0.0009
				η²	0.9398	HT vs. HT+AZD1775	-26.35	-35.78 to -16.92	****	<0.0001
						AZD1775 vs. HT+AZD1775	-7.346	-16.77 to 2.079	ns	0.1352
	pH3+/γH2AX+%
OVCAR8	EXP1	EXP2	EXP3	ANOVA summary		Tukey's multiple comparisons test	Mean Diff.	95.00% CI of diff.	Summary	Adjusted P Value
Ctrl	0	0	0	F	23.69	Ctrl vs. HT	0	-2.501 to 2.501	ns	>0.9999
HT	0	0	0	P value	0.0002	Ctrl vs. AZD1775	-1.437	-3.938 to 1.064	ns	0.3236
AZD1775	1.94805	0.70922	1.65289	P value summary	***	Ctrl vs. HT+AZD1775	-5.681	-8.182 to -3.180	***	0.0004
HT+AZD1775	7.47664	3.87597	5.69106	Significant diff. among means (P < 0.05)?	Yes	HT vs. AZD1775	-1.437	-3.938 to 1.064	ns	0.3236
				η²	0.8988	HT vs. HT+AZD1775	-5.681	-8.182 to -3.180	***	0.0004
						AZD1775 vs. HT+AZD1775	-4.244	-6.746 to -1.743	**	0.0028
[truncated: 51 more columns]

## Sheet: fig5a-b, d-e, g
fig5a
Clarifying: The experiment for the HT and AZD1775 combination with the addition of CDK1i or dNs was conducted simultaneously, hence sharing the same set of Ctrl and HT data.
OVCAR8	Ctrl			CDK1i			HT			HT+CDK1i
AZD1775	EXP1	EXP2	EXP3	EXP1	EXP2	EXP3	EXP1	EXP2	EXP3	EXP1	EXP2	EXP3
0.15625	0.9917	0.9259	1.0824	1.0074	0.9654	1.0272	1.0979	0.9387	0.9634	1.0069	0.9767	1.0164
0.3125	0.5712	0.6112	0.5909	0.911	0.9016	0.9049	0.467	0.4684	0.4624	0.7613	0.9309	0.9281
0.625	0.3728	0.35	0.3437	0.8177	0.8464	0.8947	0.1639	0.2335	0.2283	0.904	0.7134	0.7587
1.25	0.2706	0.2279	0.2477	0.7034	0.8025	0.8116	0.111	0.1699	0.1367	0.7791	0.6088	0.757
2.5	0.1788	0.1311	0.2139	0.7434	0.6689	0.7641	0.1467	0.1174	0.1057	0.6396	0.5658	0.6163
5	0.0901	0.1619	0.1563	0.6795	0.5421	0.6451	0.1024	0.0853	0.0897	0.5751	0.5805	0.4096
10	0.0818	0.1252	0.1391	0.4153	0.4311	0.3302	0.0777	0.0907	0.0518	0.3114	0.4958	0.3455
concrntration uM
A2780	Ctrl			CDK1i			HT			HT+CDK1i
AZD1775	EXP1	EXP2	EXP3	EXP1	EXP2	EXP3	EXP1	EXP2	EXP3	EXP1	EXP2	EXP3
0.15625	0.9722	0.9697	1.0582	0.7949	1.1036	1.1015	0.9552	0.9814	1.0635	1.2024	0.8753	0.9223
0.3125	0.9355	0.9319	1.0583	1.0821	0.8602	0.9759	0.8274	0.8556	0.7931	0.9148	0.8756	0.9493
0.625	0.7582	0.7806	0.8353	0.7663	0.9573	0.8218	0.6626	0.717	0.6272	0.7558	0.7734	0.8185
1.25	0.4729	0.517	0.4673	0.7943	0.6693	0.8941	0.387	0.3795	0.4192	0.699	0.7017	0.8293
2.5	0.2623	0.2668	0.2722	0.7843	0.7976	0.6924	0.2451	0.2123	0.2362	0.5629	0.7911	0.7296
5	0.2452	0.2512	0.249	0.7798	0.8344	0.6052	0.2461	0.238	0.1725	0.6752	0.667	0.7118
10	0.2075	0.2431	0.2063	0.7724	0.7875	0.5957	0.1916	0.2305	0.2133	0.7034	0.6949	0.6747
concrntration uM
OVCAR8	Ctrl			dNs			HT			HT+dNs
AZD1775	EXP1	EXP2	EXP3	EXP1	EXP2	EXP3	EXP1	EXP2	EXP3	EXP1	EXP2	EXP3
0.15625	0.9917	0.9259	1.0824	1.0458	1.0631	0.8912	1.0979	0.9387	0.9634	1.0733	1.0135	0.9132
0.3125	0.5712	0.6112	0.5909	0.8921	0.8847	0.8996	0.467	0.4684	0.4624	0.9249	0.8584	0.7622
0.625	0.3728	0.35	0.3437	0.7216	0.655	0.642	0.1639	0.2335	0.2283	0.6617	0.6418	0.5699
1.25	0.2706	0.2279	0.2477	0.5996	0.5975	0.5364	0.111	0.1699	0.1367	0.565	0.5493	0.4242
2.5	0.1788	0.1311	0.2139	0.3257	0.4283	0.3702	0.1467	0.1174	0.1057	0.3624	0.3569	0.3034
5	0.0901	0.1619	0.1563	0.3737	0.384	0.2814	0.1024	0.0853	0.0897	0.2905	0.2869	0.289
10	0.0818	0.1252	0.1391	0.1801	0.1724	0.1825	0.0777	0.0907	0.0518	0.1597	0.1507	0.1588
concrntration uM
A2780	Ctrl			dNs			HT			HT+dNs
AZD1775	EXP1	EXP2	EXP3	EXP1	EXP2	EXP3	EXP1	EXP2	EXP3	EXP1	EXP2	EXP3
0.15625	0.9722	0.9697	1.0582	1.0992	1.0085	0.8923	0.9552	0.9814	1.0635	1.0008	0.8567	1.1426
0.3125	0.9355	0.9319	1.0583	0.9733	1.092	0.9755	0.8274	0.8556	0.7931	0.9989	1.0328	0.9295
0.625	0.7582	0.7806	0.8353	0.8618	0.8961	0.8987	0.6626	0.717	0.6272	0.8381	0.8682	0.7467
1.25	0.4729	0.517	0.4673	0.7766	0.6457	0.6017	0.387	0.3795	0.4192	0.629	0.6135	0.5409
2.5	0.2623	0.2668	0.2722	0.3987	0.543	0.6661	0.2451	0.2123	0.2362	0.5295	0.4424	0.5463
5	0.2452	0.2512	0.249	0.466	0.4435	0.3991	0.2461	0.238	0.1725	0.4217	0.3425	0.347
10	0.2075	0.2431	0.2063	0.4684	0.3696	0.3862	0.1916	0.2305	0.2133	0.3745	0.4222	0.3079
concrntration uM
fig5b
Clarifying: The experiment for the HT and AZD1775 combination with the addition of CDK1i or dNs was conducted simultaneously, hence sharing the same set of Ctrl, HT, AZD1775, and HT+AZD1775 data in Fig 5b and Fig 5e. The presented images are from different replicates.
	%G1 phase			%S1 phase			%S2 phase			%S3 phase			%Non-replicating S phase			%G2/M phase
OVCAR8	EXP1	EXP2	EXP3	EXP1	EXP2	EXP3	EXP1	EXP2	EXP3	EXP1	EXP2	EXP3	EXP1	EXP2	EXP3	EXP1	EXP2	EXP3
Ctrl	54.1725	56.5347	39.2918	16.8293	13.0693	10.0468	11.2527	10.198	11.141	2.91775	2.47525	14.1251	8.94244	9.60396	4.50612	5.88528	8.11881	20.8893
CDK1i	41.9741	41.3582	34.4314	11.7647	13.5229	7.93808	17.1486	18.4582	8.08692	3.11067	2.54664	7.37249	7.05882	6.74168	9.9226	18.9432	17.3724	32.2485
HT	50.8021	51.1827	39.28	13.468	11.5285	9.56643	10.9923	7.49354	11.436	2.65399	1.9678	14.1209	11.1903	11.2304	3.81862	10.8932	16.5971	21.778
HT+CDK1i	40.377	39.0818	33.2506	17.0635	14.0497	5.37965	16.369	19.6893	8.30769	3.60119	4.77887	8.40695	6.22024	5.48135	8.4268	16.369	16.919	36.2283
AZD1775	23.0892	30.7829	24.4918	8.92715	8.75977	3.41101	11.8432	11.5807	4.65047	6.37938	4.92923	6.16758	27.3686	24.4482	11.7005	22.3925	19.4992	49.5786
AZD1775+CDK1i	49.7863	46.6554	32.7934	11.1299	13.857	6.33012	11.8255	12.6608	6.91643	3.01103	3.10039	7.85054	12.223	10.7666	10.5336	12.0242	12.9598	35.5759
HT+AZD1775	25.2776	25.74	16.2296	3.44964	4.2174	1.59327	9.05036	9.08821	1.84067	2.15107	2.0493	2.25631	34.6947	34.056	16.8234	25.3767	24.849	61.2568
HT+AZD1775+CDK1i	29.0114	32.9617	23.7718	13.0154	12.4218	3.44691	14.2077	13.2042	4.41759	4.52062	3.75587	4.37797	23.1495	23.2786	12.6783	16.0954	14.3779	51.3074
	% γH2AX+
OVCAR8	EXP1	EXP2	EXP3	ANOVA summary		Dunnett's multiple comparisons test	Mean Diff.	95.00% CI of diff.	Summary	Adjusted P Value
Ctrl	5.66406	3.7208	1.27119	F	30.22	HT+AZD1775 vs. CTRL	49.38	30.06 to 68.69	***	0.0006
AZD1775	25.894	39.0595	37.7505	P value	0.0001	HT+AZD1775 vs. HT+AZD1775+CDK1i	26.65	7.331 to 45.97	*	0.0134
HT+AZD1775	48.8684	48.4043	61.5123	P value summary	***
HT+AZD1775+CDK1i	22.2272	16.7999	39.812	Significant diff. among means (P < 0.05)?	Yes
				η²	0.9189
OVCAR8	%G1 phase			%S1 phase			%S2 phase			%S3 phase			%Non-replicating S phase			%G2/M phase
γH2AX+ cells	EXP1	EXP2	EXP3	EXP1	EXP2	EXP3	EXP1	EXP2	EXP3	EXP1	EXP2	EXP3	EXP1	EXP2	EXP3	EXP1	EXP2	EXP3
AZD1775	11.3761	26.1172	9.78143	5.3787	2.76068	1.79013	5.6182	6.91162	3.16487	5.07933	4.03178	4.955	28.7396	27.2095	15.5276	43.808	32.9692	64.7809
HT+AZD1775	9.78454	10.0681	11.6762	1.80866	1.60892	1.29626	9.18166	8.24203	1.55353	2.53014	2.79341	2.45399	48.725	49.0573	18.4049	27.97	28.2302	64.6151
HT+AZD1775+CDK1i	16.1082	18.7518	11.3535	8.3325	5.76228	2.06338	11.932	8.73132	3.33695	6.35378	4.83446	3.9688	25.8526	28.5184	18.0669	31.4209	33.4017	61.2104
fig5d
Clarifying: The experiment for the HT and AZD1775 combination with the addition of CDK1i or dNs was conducted simultaneously, hence sharing the same set of Ctrl, HT, AZD1775, and HTAZD1775 data in Fig 5d and Fig 5g. The presented images are from different replicates.
	BrdU+
OVCAR8	EXP1	EXP2	EXP3	ANOVA summary		Tukey's multiple comparisons test	Mean Diff.	95.00% CI of diff.	Summary	Adjusted P Value
Ctrl	2.15054	4.16667	3.61446	F	100.7	AZD1775 vs. AZD1775+CDK1i	33.36	23.62 to 43.11	****	<0.0001
CDK1i	8.42697	7.6087	5.32544	P value	<0.0001	AZD1775 vs. HT+AZD1775	-18.83	-28.57 to -9.081	**	0.0012
HT	5.76923	6.21118	5.83942	P value summary	****	AZD1775 vs. HT+AZD1775+CDK1i	6.03	-3.715 to 15.78	ns	0.2704
HT+CDK1i	2.17391	6.2069	9.01639	Significant diff. among means (P < 0.05)?	Yes	AZD1775+CDK1i vs. HT+AZD1775	-52.19	-61.93 to -42.44	****	<0.0001
AZD1775	41.6058	39.4904	34.8548	η²	0.9742	AZD1775+CDK1i vs. HT+AZD1775+CDK1i	-27.33	-37.08 to -17.59	****	<0.0001
AZD1775+CDK1i	6.86275	4.69314	4.30622			HT+AZD1775 vs. HT+AZD1775+CDK1i	24.86	15.11 to 34.60	***	0.0002
HT+AZD1775	60.2339	54.6667	57.5269
HT+AZD1775+CDK1i	34.4186	26.1029	37.3391
	γH2AX+
OVCAR8	EXP1	EXP2	EXP3	ANOVA summary		Tukey's multiple comparisons test	Mean Diff.	95.00% CI of diff.	Summary	Adjusted P Value
Ctrl	5.91398	4.16667	2.00803	F	110.9	AZD1775 vs. AZD1775+CDK1i	17.95	11.83 to 24.07	****	<0.0001
CDK1i	13.4831	12.5	13.6095	P value	<0.0001	AZD1775 vs. HT+AZD1775	-16.89	-23.01 to -10.77	****	<0.0001
HT	3.20513	4.96894	2.91971	P value summary	****	AZD1775 vs. HT+AZD1775+CDK1i	1.426	-4.696 to 7.547	ns	0.876
HT+CDK1i	3.26087	0.689655	6.55738	Significant diff. among means (P < 0.05)?	Yes	AZD1775+CDK1i vs. HT+AZD1775	-34.84	-40.96 to -28.71	****	<0.0001
AZD1775	22.6277	23.5669	15.7676	η²	0.9765	AZD1775+CDK1i vs. HT+AZD1775+CDK1i	-16.52	-22.64 to -10.40	***	0.0001
AZD1775+CDK1i	3.92157	1.80505	2.39234			HT+AZD1775 vs. HT+AZD1775+CDK1i	18.31	12.19 to 24.44	****	<0.0001
HT+AZD1775	38.0117	36.4444	38.172
HT+AZD1775+CDK1i	19.0698	18.0147	20.6009
	BrdU+/γH2AX+
OVCAR8	EXP1	EXP2	EXP3	ANOVA summary		Tukey's multiple comparisons test	Mean Diff.	95.00% CI of diff.	Summary	Adjusted P Value
Ctrl	2.15054	2.38095	1.20482	F	115.2	AZD1775 vs. AZD1775+CDK1i	16.16	10.36 to 21.95	****	<0.0001
CDK1i	3.37079	3.26087	2.36686	P value	<0.0001	AZD1775 vs. HT+AZD1775	-16.87	-22.67 to -11.08	****	<0.0001
HT	0.641026	1.86335	2.91971	P value summary	****	AZD1775 vs. HT+AZD1775+CDK1i	4.936	-0.8594 to 10.73	ns	0.0977
HT+CDK1i	2.17391	0	4.09836	Significant diff. among means (P < 0.05)?	Yes	AZD1775+CDK1i vs. HT+AZD1775	-33.03	-38.83 to -27.24	****	<0.0001
AZD1775	16.7883	20.3822	12.8631	η²	0.9774	AZD1775+CDK1i vs. HT+AZD1775+CDK1i	-11.22	-17.02 to -5.427	**	0.0012
AZD1775+CDK1i	0	1.08303	0.478469			HT+AZD1775 vs. HT+AZD1775+CDK1i	21.81	16.01 to 27.60	****	<0.0001
HT+AZD1775	31.5789	34.6667	34.4086
HT+AZD1775+CDK1i	11.6279	10.2941	13.3047
fig5e
Clarifying: The experiment for the HT and AZD1775 combination with the addition of CDK1i or dNs was conducted simultaneously, hence sharing the same set of Ctrl, HT, AZD1775, and HT+AZD1775 data in Fig 5b and Fig 5e. The presented images are from different replicates.
	%G1 phase			%S1 phase			%S2 phase			%S3 phase			%Non-replicating S phase			%G2/M phase
OVCAR8	EXP1	EXP2	EXP3	EXP1	EXP2	EXP3	EXP1	EXP2	EXP3	EXP1	EXP2	EXP3	EXP1	EXP2	EXP3	EXP1	EXP2	EXP3
Ctrl	54.1725	56.5347	39.2918	16.8293	13.0693	10.0468	11.2527	10.198	11.141	2.91775	2.47525	14.1251	8.94244	9.60396	4.50612	5.88528	8.11881	20.8893
dNs	39.8522	40.2299	39.5626	26.2685	25.2675	10.0398	14.183	14.1696	11.2326	2.15741	2.77447	14.1153	4.05513	4.57788	4.57256	13.4838	12.9806	20.4771
HT	50.8021	51.1827	39.28	13.468	11.5285	9.56643	10.9923	7.49354	11.436	2.65399	1.9678	14.1209	11.1903	11.2304	3.81862	10.8932	16.5971	21.778
HT+dNs	41.2063	41.3628	39.6059	21.7976	18.4834	10.7473	16.5223	16.8848	10.5483	2.13994	3.1072	13.1356	4.39932	4.7757	4.36859	13.9345	15.3862	21.5942
AZD1775	23.0892	30.7829	24.4918	8.92715	8.75977	3.41101	11.8432	11.5807	4.65047	6.37938	4.92923	6.16758	27.3686	24.4482	11.7005	22.3925	19.4992	49.5786
AZD1775+dNs	50.2838	50.5852	34.4896	13.9401	11.2081	5.17841	11.5503	11.5057	7.53404	2.22045	3.293	8.15028	10.9529	11.6048	8.66713	11.0525	11.8032	35.9805
HT+AZD1775	25.2776	25.74	16.2296	3.44964	4.2174	1.59327	9.05036	9.08821	1.84067	2.15107	2.0493	2.25631	34.6947	34.056	16.8234	25.3767	24.849	61.2568
HT+AZD1775+dNs	41.2971	37.0262	24.6877	13.7	15.0847	3.95598	11.5316	9.79528	4.91771	2.52316	3.12469	4.86813	17.3467	22.823	12.096	13.6014	12.1461	49.4745
	%γH2AX+
OVCAR8	EXP1	EXP2	EXP3	ANOVA summary		Dunnett's multiple comparisons test	Mean Diff.	95.00% CI of diff.	Summary	Adjusted P Value
Ctrl	5.66406	3.7208	1.27119	F	26.83	HTAZD1775 vs. CTRL	49.38	34.27 to 64.48	****	<0.0001
AZD1775	25.894	39.0595	37.7505	P value	0.001	HTAZD1775 vs. AZD17775	18.69	3.589 to 33.80	*	0.0185
HT+AZD1775	48.8684	48.4043	61.5123	P value summary	**	HTAZD1775 vs. HTAZD1775 dntps	20.38	5.275 to 35.49	*	0.0118
HT+AZD1775+dNs	24.2745	35.699	37.6711	Significant diff. among means (P < 0.05)?	Yes
				η²	0.8994
OVCAR8	%G1 phase			%S1 phase			%S2 phase			%S3 phase			%Non-replicating S phase			%G2/M phase
γH2AX+ cells	EXP1	EXP2	EXP3	EXP1	EXP2	EXP3	EXP1	EXP2	EXP3	EXP1	EXP2	EXP3	EXP1	EXP2	EXP3	EXP1	EXP2	EXP3
AZD1775	11.3761	26.1172	9.78143	5.3787	2.76068	1.79013	5.6182	6.91162	3.16487	5.07933	4.03178	4.955	28.7396	27.2095	15.5276	43.808	32.9692	64.7809
HT+AZD1775	9.78454	10.0681	11.6762	1.80866	1.60892	1.29626	9.18166	8.24203	1.55353	2.53014	2.79341	2.45399	48.725	49.0573	18.4049	27.97	28.2302	64.6151
HT+AZD1775+dNs	32.0645	26.3696	11.4568	6.00964	7.58003	2.5284	10.5242	9.10772	3.06173	4.09167	5.17661	4.53333	23.0156	28.7049	16	24.2943	23.0612	62.4198
fig5g
Clarifying: The experiment for the HT and AZD1775 combination with the addition of CDK1i or dNs was conducted simultaneously, hence sharing the same set of Ctrl, HT, AZD1775, and HTAZD1775 data in Fig 5d and Fig 5g. The presented images are from different replicates.
	BrdU+
OVCAR8	EXP1	EXP2	EXP3	ANOVA summary		Tukey's multiple comparisons test	Mean Diff.	95.00% CI of diff.	Summary	Adjusted P Value
Ctrl	2.15054	4.16667	3.61446	F	86.42	AZD1775 vs. AZD1775+dNs	25.29	16.33 to 34.24	****	<0.0001
dNs	6.29371	2.13904	3.09278	P value	<0.0001	AZD1775 vs. HT+AZD1775	-18.83	-27.78 to -9.873	***	0.0007
HT	5.76923	6.21118	5.83942	P value summary	****	AZD1775 vs. HT+AZD1775+dNs	-4.498	-13.45 to 4.454	ns	0.4256
HT+dNs	3.78788	3.84615	1.31579	Significant diff. among means (P < 0.05)?	Yes	AZD1775+dNs vs. HT+AZD1775	-44.11	-53.07 to -35.16	****	<0.0001
AZD1775	41.6058	39.4904	34.8548	η²	0.9701	AZD1775+dNs vs. HT+AZD1775+dNs	-29.79	-38.74 to -20.83	****	<0.0001
AZD1775+dNs	14.4928	13.369	12.2271			HT+AZD1775 vs. HT+AZD1775+dNs	14.33	5.375 to 23.28	**	0.004
HT+AZD1775	60.2339	54.6667	57.5269
HT+AZD1775+dNs	46.9136	45.1777	37.3541
	γH2AX+
	EXP1	EXP2	EXP3	ANOVA summary		Tukey's multiple comparisons test	Mean Diff.	95.00% CI of diff.	Summary	Adjusted P Value
Ctrl	5.91398	4.16667	2.00803	F	50.21	AZD1775 vs. AZD1775+dNs	14.48	6.288 to 22.68	**	0.0021
dNs	4.8951	3.20856	3.09278	P value	<0.0001	AZD1775 vs. HT+AZD1775	-16.89	-25.08 to -8.695	***	0.0008
HT	3.20513	4.96894	2.91971	P value summary	****	AZD1775 vs. HT+AZD1775+dNs	-0.5195	-8.714 to 7.675	ns	0.9968
HT+dNs	3.78788	5.12821	5.92105	Significant diff. among means (P < 0.05)?	Yes	AZD1775+dNs vs. HT+AZD1775	-31.37	-39.57 to -23.18	****	<0.0001
AZD1775	22.6277	23.5669	15.7676	η²	0.9496	AZD1775+dNs vs. HT+AZD1775+dNs	-15	-23.20 to -6.808	**	0.0017
AZD1775+dNs	7.97101	7.48663	3.05677			HT+AZD1775 vs. HT+AZD1775+dNs	16.37	8.175 to 24.56	***	0.0009
HT+AZD1775	38.0117	36.4444	38.172
HT+AZD1775+dNs	24.6914	21.3198	17.5097
	BrdU+/γH2AX+
	EXP1	EXP2	EXP3	ANOVA summary		Tukey's multiple comparisons test	Mean Diff.	95.00% CI of diff.	Summary	Adjusted P Value
Ctrl	2.15054	2.38095	1.20482	F	63.93	AZD1775 vs. AZD1775+dNs	14.88	7.529 to 22.24	***	0.0009
dNs	0	1.06952	2.57732	P value	<0.0001	AZD1775 vs. HT+AZD1775	-16.87	-24.23 to -9.519	***	0.0004
HT	0.641026	1.86335	2.91971	P value summary	****	AZD1775 vs. HT+AZD1775+dNs	0.3958	-6.959 to 7.750	ns	0.998
HT+dNs	1.51515	1.92308	1.31579	Significant diff. among means (P < 0.05)?	Yes	AZD1775+dNs vs. HT+AZD1775	-31.76	-39.11 to -24.40	****	<0.0001
AZD1775	16.7883	20.3822	12.8631	η²	0.96	AZD1775+dNs vs. HT+AZD1775+dNs	-14.49	-21.84 to -7.133	**	0.001
AZD1775+dNs	2.17391	3.20856	0			HT+AZD1775 vs. HT+AZD1775+dNs	17.27	9.915 to 24.62	***	0.0003
HT+AZD1775	31.5789	34.6667	34.4086
HT+AZD1775+dNs	19.1358	17.2589	12.4514

## Sheet: fig6b-c, e-f
fig6b
Clarifying: The experiments in ID8 cell line for the HT and AZD1775 combination strategy in Fig 6b, c, and Fig 6e, f were conducted simultaneously, hence sharing the same set of mono-WEE1i, HT-WEE1i concurrent, HT-WEE1i sequential (HT0h-WEE1i sequential in Fig 6e, f).
OVCAR8	a: WEE1i mono-therapy				b: HT-WEE1i concurrent				c: HT -WEE1i sequential				d: WEE1i-HT sequential
AZD1775	EXP1	EXP2	EXP3	EXP4	EXP1	EXP2	EXP3	EXP4	EXP1	EXP2	EXP3	EXP4	EXP1	EXP2	EXP3	EXP4
0.15625	1.0447	1.0015	0.9959	0.9579	1.0176	0.9958	0.9955	0.9911	1.0591	1.0169	0.9593	0.9647	1.0302	1.0161	0.9823	0.9714
0.3125	0.7994	0.8028	0.7806	0.7895	0.5816	0.5618	0.5416	0.5413	0.7408	0.6714	0.6416	0.6085	0.7331	0.7078	0.7208	0.6875
0.625	0.6757	0.6812	0.6451	0.6134	0.356	0.3481	0.3443	0.3355	0.45	0.4316	0.4125	0.393	0.5743	0.5546	0.5627	0.5653
1.25	0.5324	0.5263	0.5198	0.5195	0.218	0.2185	0.2143	0.205	0.2991	0.2653	0.275	0.2487	0.48	0.4915	0.4735	0.4434
2.5	0.333	0.3544	0.3458	0.3349	0.1103	0.0912	0.0995	0.1004	0.1444	0.147	0.1312	0.1127	0.3749	0.3171	0.3251	0.3011
5	0.241	0.2478	0.2622	0.234	0.0633	0.0575	0.0566	0.0573	0.0958	0.1011	0.0845	0.08	0.2578	0.1858	0.2376	0.278
10	0.1856	0.1846	0.1834	0.1859	0.0493	0.0402	0.0405	0.0342	0.0924	0.0963	0.0799	0.0778	0.1385	0.1041	0.1283	0.1916
concentration uM
A2780	a: WEE1i mono-therapy				b: HT-WEE1i concurrent				c: HT -WEE1i sequential				d: WEE1i-HT sequential
AZD1775	EXP1	EXP2	EXP3	EXP4	EXP1	EXP2	EXP3	EXP4	EXP1	EXP2	EXP3	EXP4	EXP1	EXP2	EXP3	EXP4
0.15625	1.0402	1.0142	0.9672	0.9784	1.0116	0.9979	0.9915	0.9991	1.0112	1.0088	0.9752	1.0048	0.962	1.0392	1.0089	0.9899
0.3125	0.9323	0.9202	0.8558	0.8302	0.8143	0.8574	0.8491	0.8262	0.8485	0.8084	0.7963	0.7889	0.8088	0.7798	0.8178	0.893
0.625	0.7577	0.7706	0.73	0.7032	0.5293	0.4981	0.5098	0.4829	0.5252	0.488	0.472	0.4803	0.7414	0.7741	0.6869	0.7768
1.25	0.528	0.5684	0.5087	0.511	0.2083	0.2212	0.2091	0.1931	0.2269	0.1926	0.1972	0.189	0.4978	0.5669	0.4939	0.5208
2.5	0.4082	0.4015	0.3789	0.3852	0.1222	0.119	0.1142	0.1099	0.127	0.1185	0.1187	0.1156	0.3786	0.3833	0.3776	0.302
5	0.2965	0.3152	0.3101	0.2776	0.0915	0.0847	0.0767	0.0802	0.085	0.0774	0.082	0.0727	0.2328	0.2486	0.2396	0.2603
10	0.2595	0.2708	0.2385	0.2356	0.0841	0.0797	0.0744	0.074	0.0571	0.0598	0.0602	0.0526	0.1639	0.2343	0.2354	0.2489
concentration uM
ID8	a: WEE1i mono-therapy				b: HT-WEE1i concurrent				c: HT -WEE1i sequential				d: WEE1i-HT sequential
AZD1775	EXP1	EXP2	EXP3	EXP4	EXP1	EXP2	EXP3	EXP4	EXP1	EXP2	EXP3	EXP4	EXP1	EXP2	EXP3	EXP4
0.15625	1.0107	1.0169	1.0251	0.9473	1.014	0.9975	1.0241	0.9644	0.9783	0.9704	1.0114	1.04	0.9794	0.9883	1.0325	0.9999
0.3125	1.0411	0.9745	0.9651	0.8816	0.6994	0.6997	0.7024	0.7033	0.5781	0.5317	0.5987	0.5412	0.9333	0.9407	0.9161	0.9181
0.625	0.7525	0.8085	0.8048	0.762	0.5228	0.714	0.5379	0.5415	0.4673	0.5451	0.4391	0.468	0.8322	0.7325	0.7975	0.7874
1.25	0.5304	0.5173	0.4918	0.4936	0.3515	0.3351	0.324	0.33	0.2652	0.2748	0.2746	0.2642	0.4742	0.4756	0.4608	0.53
2.5	0.3048	0.2897	0.3092	0.2638	0.1904	0.2247	0.2058	0.2036	0.153	0.1799	0.1706	0.1395	0.3045	0.233	0.2907	0.3198
5	0.2321	0.2416	0.2411	0.2286	0.1589	0.1745	0.1672	0.1593	0.119	0.1315	0.1343	0.122	0.1849	0.2323	0.2193	0.1408
10	0.1976	0.1813	0.2004	0.2046	0.1182	0.1148	0.1009	0.1003	0.1012	0.1032	0.0931	0.0958	0.1606	0.1072	0.1668	0.2122
concentration uM
fig6c
OVCAR8					ΔAUC%
AUC	a: WEE1i mono-therapy	b: HT-WEE1i concurrent	c: HT -WEE1i sequential	d: WEE1i-HT sequential	a-b/a (%)	a-c/a (%)	a-d/a (%)	unpaired t test	P value	P value summary	t, df	Difference between means (b, c, d - a) ± SEM	95% confidence interval	R squared (eta squared)	One- or two-tailed P value?	Cohen's d
EXP1	0.9526	0.552	0.6846	0.895	42.0533	28.1335	6.04661	a vs b	<0.0001	****	t=33.74, df=6	-0.4074 ± 0.01208	-0.4370 to -0.3779	0.9948	Two-tailed	23.8575
EXP2	0.9556	0.5318	0.6451	0.8387	44.3491	32.4927	12.2332	a vs c	<0.0001	****	t=12.89, df=6	-0.3082 ± 0.02391	-0.3667 to -0.2497	0.9651	Two-tailed	9.1113
EXP3	0.9369	0.5256	0.6129	0.8564	43.9001	34.5821	8.59217	a vs d	0.0022	**	t=5.087, df=6	-0.07920 ± 0.01557	-0.1173 to -0.04111	0.8118	Two-tailed	3.59744
EXP4	0.913	0.519	0.5828	0.8512	43.1544	36.1665	6.76889
A2780					ΔAUC%
AUC	a: WEE1i mono-therapy	b: HT-WEE1i concurrent	c: HT -WEE1i sequential	d: WEE1i-HT sequential	a-b/a (%)	a-c/a (%)	a-d/a (%)	unpaired t test	P value	P value summary	t, df	Difference between means (b, c, d - a) ± SEM	95% confidence interval	R squared (eta squared)	One- or two-tailed P value?	Cohen's d
EXP1	1.065	0.6872	0.6971	0.9611	35.4742	34.5446	9.75587	a vs b	<0.0001	****	t=15.80, df=6	-0.3560 ± 0.02254	-0.4111 to -0.3009	0.9765	Two-tailed	11.183
EXP2	1.079	0.6888	0.6588	1.011	36.1631	38.9435	6.30213	a vs c	<0.0001	****	t=15.11, df=6	-0.3731 ± 0.02470	-0.4335 to -0.3126	0.9744	Two-tailed	10.6938
EXP3	1.01	0.6807	0.6485	0.9653	32.604	35.7921	4.42574	a vs d	0.0972	ns	t=1.963, df=6	-0.04975 ± 0.02534	-0.1118 to 0.01225	0.3912	Two-tailed	1.39821
EXP4	0.9884	0.6617	0.6457	1.006	33.0534	34.6722	-1.78066
ID8					ΔAUC%
AUC	a: WEE1i mono-therapy	b: HT-WEE1i concurrent	c: HT -WEE1i sequential	d: WEE1i-HT sequential	a-b/a (%)	a-c/a (%)	a-d/a (%)	unpaired t test	P value	P value summary	t, df	Difference between means (b, c, d - a) ± SEM	95% confidence interval	R squared (eta squared)	One- or two-tailed P value?	Cohen's d
EXP1	1.033	0.7402	0.6305	0.9838	28.3446	38.9642	4.76283	a vs b	<0.0001	****	t=10.42, df=6	-0.2523 ± 0.02420	-0.3115 to -0.1930	0.9477	Two-tailed	7.36267
EXP2	1.023	0.8054	0.6542	0.9422	21.2708	36.0508	7.89834	a vs c	<0.0001	****	t=19.58, df=6	-0.3699 ± 0.01889	-0.4161 to -0.3237	0.9846	Two-tailed	13.8371
EXP3	1.021	0.7434	0.6444	0.9789	27.189	36.8854	4.12341	a vs d	0.1273	ns	t=1.764, df=6	-0.03587 ± 0.02034	-0.08564 to 0.01389	0.3415	Two-tailed	1.23766
EXP4	0.9559	0.7349	0.6243	0.9845	23.1196	34.6898	-2.99194
fig6e
OVCAR8	a: WEE1i mono-therapy				b: HT-WEE1i concurrent				c: HT0h-WEE1i sequential				d: HT6h-WEE1i sequential				e: HT12h-WEE1i sequential				f: HT24h-WEE1i sequential				g: HT48h-WEE1i sequential
AZD1775	EXP1	EXP2	EXP3	EXP4	EXP1	EXP2	EXP3	EXP4	EXP1	EXP2	EXP3	EXP4	EXP1	EXP2	EXP3	EXP4	EXP1	EXP2	EXP3	EXP4	EXP1	EXP2	EXP3	EXP4	EXP1	EXP2	EXP3	EXP4
0.15625	1.0025	1.0313	0.9858	0.9805	1.024	1.0567	0.9684	0.9509	1.0088	0.982	0.9755	1.0336	0.877	0.9239	1.0291	1.1699	0.9753	1.021	0.9823	1.0214	0.9759	1.0586	0.9672	0.9983	0.9458	0.9941	1.0632	0.9969
0.3125	0.6609	0.6551	0.6162	0.6228	0.5906	0.4521	0.4797	0.4602	0.3752	0.3195	0.4089	0.4741	0.7352	0.6265	0.7637	0.6346	0.665	0.7365	0.6168	0.6627	0.6655	0.637	0.6968	0.7374	0.6835	0.6332	0.7595	0.7589
0.625	0.3852	0.356	0.3528	0.3653	0.2668	0.1546	0.2046	0.1975	0.1864	0.2663	0.1721	0.2087	0.4141	0.4793	0.3825	0.2467	0.4139	0.2802	0.3179	0.3469	0.3141	0.4804	0.3923	0.3438	0.3886	0.2941	0.3558	0.402
1.25	0.2598	0.2398	0.2255	0.2407	0.0976	0.1691	0.1215	0.1343	0.1589	0.0511	0.1367	0.2051	0.1302	0.1844	0.2016	0.2666	0.2464	0.2675	0.351	0.1948	0.3465	0.2676	0.4226	0.3099	0.3014	0.2378	0.2748	0.3104
2.5	0.2134	0.2084	0.1893	0.1866	0.0528	0.1014	0.1412	0.0635	0.1188	0.057	0.1629	0.1312	0.2202	0.1952	0.0998	0.1964	0.2384	0.1381	0.2679	0.1733	0.2351	0.1381	0.0698	0.2663	0.2439	0.2789	0.1983	0.3555
5	0.1735	0.1639	0.169	0.1502	0.0423	0.1345	0.1097	0.088	0.0775	0.1645	0.109	0.0652	0.1874	0.0997	0.1242	0.1062	0.1884	0.1046	0.271	0.1793	0.1851	0.1047	0.3572	0.0852	0.2402	0.2889	0.3342	0.19
10	0.1218	0.1245	0.1352	0.1358	0.0541	0.074	0.0823	0.0375	0.0796	0.0866	0.1191	0.0591	0.1183	0.1154	0.1041	0.0999	0.0823	0.233	0.2083	0.1599	0.0823	0.133	0.1171	0.0998	0.2095	0.2099	0.2742	0.1379
concentration uM
A2780	a: WEE1i mono-therapy				b: HT-WEE1i concurrent				c: HT0h-WEE1i sequential				d: HT6h-WEE1i sequential				e: HT12h-WEE1i sequential				f: HT24h-WEE1i sequential				g: HT48h-WEE1i sequential
AZD1775	EXP1	EXP2	EXP3	EXP4	EXP1	EXP2	EXP3	EXP4	EXP1	EXP2	EXP3	EXP4	EXP1	EXP2	EXP3	EXP4	EXP1	EXP2	EXP3	EXP4	EXP1	EXP2	EXP3	EXP4	EXP1	EXP2	EXP3	EXP4
0.15625	0.9564	0.9639	1.0814	0.9983	1.0196	0.9879	1.0141	0.9784	0.9978	0.9483	1.0646	0.9893	0.9978	0.9482	1.0647	0.9893	1.0368	0.975	1.0033	0.9849	0.9718	0.9973	1.0365	0.9944	0.9935	0.983	0.9798	1.0437
0.3125	0.8794	0.8173	1.0074	0.9759	0.7206	0.7375	0.7832	0.7851	0.7376	0.7223	0.7699	0.7794	0.7376	0.7223	0.7699	0.7793	0.8785	0.8346	0.9201	0.8762	0.8721	0.9231	0.9553	1.023	1.063	1.0794	0.8787	0.9957
0.625	0.8038	0.7498	0.7614	0.6367	0.4937	0.4247	0.5082	0.4768	0.5547	0.5436	0.5309	0.534	0.5546	0.5436	0.5309	0.534	0.6018	0.5766	0.6211	0.6069	0.8334	0.8289	0.9213	0.766	0.919	0.851	0.8512	0.7728
1.25	0.5695	0.6774	0.4912	0.5239	0.2514	0.2516	0.2652	0.2436	0.3858	0.3636	0.3506	0.3346	0.3858	0.3636	0.3506	0.3346	0.5717	0.5178	0.4683	0.5982	0.6243	0.6477	0.6449	0.6648	0.8412	0.7752	0.6828	0.6052
2.5	0.5036	0.3834	0.4013	0.4109	0.1911	0.1997	0.183	0.2051	0.2865	0.3074	0.318	0.2631	0.2866	0.3074	0.318	0.2631	0.4617	0.4469	0.4466	0.4022	0.4232	0.4252	0.4425	0.4354	0.5485	0.6131	0.6423	0.4811
5	0.357	0.412	0.3937	0.4015	0.1772	0.1859	0.1632	0.1794	0.2745	0.2633	0.329	0.2964	0.2741	0.2632	0.3289	0.2963	0.4582	0.473	0.4414	0.4135	0.3236	0.3158	0.3219	0.3695	0.5917	0.5457	0.5128	0.4826
10	0.2163	0.2499	0.2433	0.262	0.1617	0.1746	0.176	0.1929	0.2311	0.2137	0.2253	0.2141	0.2311	0.2137	0.2252	0.2141	0.3389	0.3785	0.3488	0.3419	0.2482	0.253	0.2362	0.2355	0.3482	0.3288	0.3444	0.3829
concentration uM
ID8	a: WEE1i mono-therapy				b: HT-WEE1i concurrent				c: HT0h-WEE1i sequential				d: HT6h-WEE1i sequential				e: HT12h-WEE1i sequential				f: HT24h-WEE1i sequential				g: HT48h-WEE1i sequential
AZD1775	EXP1	EXP2	EXP3	EXP4	EXP1	EXP2	EXP3	EXP4	EXP1	EXP2	EXP3	EXP4	EXP1	EXP2	EXP3	EXP4	EXP1	EXP2	EXP3	EXP4	EXP1	EXP2	EXP3	EXP4	EXP1	EXP2	EXP3	EXP4
0.15625	1.0107	1.0169	1.0251	0.9473	1.014	0.9975	1.0241	0.9644	0.9783	0.9704	1.0114	1.04	0.8623	1.008	0.9941	1.1356	1.2095	0.9551	0.9035	0.9319	1.0253	1.032	1.0311	0.9116	0.9703	1.0381	1.0258	0.9658
0.3125	1.0411	0.9745	0.9651	0.8816	0.6994	0.6997	0.7024	0.7033	0.5781	0.5317	0.5987	0.5412	0.6803	0.7132	0.8656	0.7846	0.774	0.7087	0.7172	0.6842	0.7044	0.7362	0.6337	0.5951	0.8108	0.8961	0.8048	0.8063
0.625	0.7525	0.8085	0.8048	0.762	0.5228	0.714	0.5379	0.5415	0.4673	0.5451	0.4391	0.468	0.5227	0.4938	0.5488	0.5585	0.5312	0.5373	0.5409	0.4666	0.5555	0.4719	0.4483	0.4224	0.6394	0.5299	0.4485	0.5555
1.25	0.5304	0.5173	0.4918	0.4936	0.3515	0.3351	0.324	0.33	0.2652	0.2748	0.2746	0.2642	0.2732	0.2962	0.3567	0.3405	0.3094	0.3101	0.3704	0.3579	0.3324	0.2833	0.2735	0.2823	0.3971	0.4025	0.3654	0.359
2.5	0.3048	0.2897	0.3092	0.2638	0.1904	0.2247	0.2058	0.2036	0.153	0.1799	0.1706	0.1395	0.2216	0.2098	0.2157	0.2044	0.2262	0.2395	0.2196	0.1986	0.2246	0.1531	0.1548	0.1653	0.2801	0.254	0.2131	0.2888
5	0.2321	0.2416	0.2411	0.2286	0.1589	0.1745	0.1672	0.1593	0.119	0.1315	0.1343	0.122	0.1335	0.1662	0.153	0.1711	0.1769	0.1685	0.1389	0.1468	0.1764	0.1168	0.1165	0.1093	0.2584	0.2227	0.2243	0.17
10	0.1976	0.1813	0.2004	0.2046	0.1182	0.1148	0.1009	0.1003	0.1012	0.1032	0.0931	0.0958	0.1069	0.1208	0.1705	0.1088	0.1164	0.1214	0.127	0.0947	0.1154	0.0968	0.1208	0.1067	0.1809	0.1704	0.191	0.175
concentration uM
fig6f
OVCAR8								ΔAUC%
AUC	a: WEE1i mono-therapy	b: HT-WEE1i concurrent	c: HT0h-WEE1i sequential	d: HT6h-WEE1i sequential	e: HT12h-WEE1i sequential	f: HT24h-WEE1i sequential	g: HT48h-WEE1i sequential	a-b/a (%)	a-c/a (%)	a-d/a (%)	a-e/a (%)	a-f/a (%)	a-g/a (%)	unpaired t test	P value	P value summary	t, df	Difference between means (b,c,d,e,f,g - a) ± SEM	95% confidence interval	R squared (eta squared)	One- or two-tailed P value?	Cohen's d
EXP1	0.6699	0.4696	0.4316	0.6496	0.6779	0.6759	0.7244	29.9	35.5725	3.0303	-1.19421	-0.895656	-8.13554	a vs b	<0.0001	****	t=12.78, df=6	-0.1883 ± 0.01473	-0.2243 to -0.1522	0.9646	Two-tailed	9.0401
EXP2	0.6535	0.4659	0.4118	0.6256	0.6389	0.6603	0.694	28.707	36.9855	4.26932	2.23412	-1.04055	-6.1974	a vs c	<0.0001	****	t=11.03, df=6	-0.2004 ± 0.01816	-0.2448 to -0.1559	0.953	Two-tailed	7.80505
EXP3	0.6275	0.4681	0.4546	0.6343	0.7195	0.7377	0.7703	25.4024	27.5538	-1.08367	-14.6614	-17.5618	-22.757	a vs d	0.305	ns	t=1.121, df=6	-0.01363 ± 0.01215	-0.04335 to 0.01610	0.1733	Two-tailed	0.79156
EXP4	0.6306	0.4248	0.4821	0.6175	0.6375	0.6805	0.7686	32.6356	23.549	2.07739	-1.0942	-7.9131	-21.8839	a vs e	0.3317	ns	t=1.056, df=6	0.02308 ± 0.02186	-0.03040 to 0.07655	0.1567	Two-tailed	-0.74747
														a vs f	0.0704	ns	t=2.197, df=6	0.04323 ± 0.01967	-0.004911 to 0.09136	0.4459	Two-tailed	-1.55274
A2780								ΔAUC%						a vs g	0.0042	**	t=4.471, df=6	0.09395 ± 0.02101	0.04253 to 0.1454	0.7691	Two-tailed	-3.15984
AUC	a: WEE1i mono-therapy	b: HT-WEE1i concurrent	c: HT0h-WEE1i sequential	d: HT6h-WEE1i sequential	e: HT12h-WEE1i sequential	f: HT24h-WEE1i sequential	g: HT48h-WEE1i sequential	a-b/a (%)	a-c/a (%)	a-d/a (%)	a-e/a (%)	a-f/a (%)	a-g/a (%)	unpaired t test	P value	P value summary	t, df	Difference between means (b,c,d,e,f,g - a) ± SEM	95% confidence interval	R squared (eta squared)	One- or two-tailed P value?	Cohen's d
EXP1	1.105	0.7208	0.8499	0.8498	1.092	1.1	1.385	34.7692	23.086	23.095	1.17647	0.452489	-25.3394	a vs b	<0.0001	****	t=29.47, df=6	-0.3654 ± 0.01240	-0.3958 to -0.3351	0.9931	Two-tailed	20.8256
EXP2	1.088	0.7076	0.8285	0.8285	1.052	1.124	1.35	34.9632	23.8511	23.8511	3.30882	-3.30882	-24.0809	a vs c	<0.0001	****	t=17.21, df=6	-0.2444 ± 0.01420	-0.2792 to -0.2097	0.9801	Two-tailed	12.1544
EXP3	1.109	0.7427	0.8764	0.8764	1.066	1.171	1.264	33.0298	20.9739	20.9739	3.87737	-5.59062	-13.9766	a vs d	<0.0001	****	t=17.21, df=6	-0.2445 ± 0.01420	-0.2792 to -0.2097	0.9801	Two-tailed	12.1575
EXP4	1.067	0.7362	0.8365	0.8365	1.062	1.156	1.209	31.0028	21.6026	21.6026	0.468604	-8.34114	-13.3083	a vs e	0.1073	ns	t=1.892, df=6	-0.02425 ± 0.01282	-0.05561 to 0.007108	0.3737	Two-tailed	1.32413
														a vs f	0.05	ns	t=2.446, df=6	0.04550 ± 0.01860	-1.245e-005 to 0.09101	0.4993	Two-tailed	-1.74869
ID8								ΔAUC%						a vs g	0.0022	**	t=5.089, df=6	0.2098 ± 0.04122	0.1089 to 0.3106	0.8119	Two-tailed	-3.60275
AUC	a: WEE1i mono-therapy	b: HT-WEE1i concurrent	c: HT0h-WEE1i sequential	d: HT6h-WEE1i sequential	e: HT12h-WEE1i sequential	f: HT24h-WEE1i sequential	g: HT48h-WEE1i sequential	a-b/a (%)	a-c/a (%)	a-d/a (%)	a-e/a (%)	a-f/a (%)	a-g/a (%)	unpaired t test	P value	P value summary	t, df	Difference between means (b,c,d,e,f,g - a) ± SEM	95% confidence interval	R squared (eta squared)	One- or two-tailed P value?	Cohen's d
EXP1	1.033	0.7402	0.6305	0.6893	0.7964	0.7627	0.8824	28.3446	38.9642	33.272	22.9042	26.1665	14.5789	a vs b	<0.0001	****	t=10.42, df=6	-0.2523 ± 0.02420	-0.3115 to -0.1930	0.9477	Two-tailed	7.36267
EXP2	1.023	0.8054	0.6542	0.7266	0.7447	0.6908	0.8658	21.2708	36.0508	28.9736	27.2043	32.4731	15.3666	a vs c	<0.0001	****	t=19.58, df=6	-0.3699 ± 0.01889	-0.4161 to -0.3237	0.9846	Two-tailed	13.8371
EXP3	1.021	0.7434	0.6444	0.81	0.7449	0.6541	0.7924	27.189	36.8854	20.666	27.0421	35.9354	22.3898	a vs d	0.0003	***	t=7.488, df=6	-0.2525 ± 0.03372	-0.3350 to -0.1700	0.9033	Two-tailed	5.29111
EXP4	0.9559	0.7349	0.6243	0.797	0.7041	0.6191	0.8217	23.1196	34.6898	16.6231	26.3417	35.2338	14.0391	a vs e	<0.0001	****	t=10.08, df=6	-0.2607 ± 0.02586	-0.3240 to -0.1974	0.9443	Two-tailed	7.12393
														a vs f	<0.0001	****	t=9.219, df=6	-0.3266 ± 0.03542	-0.4132 to -0.2399	0.9341	Two-tailed	6.51328
														a vs g	0.0008	***	t=6.192, df=6	-0.1677 ± 0.02707	-0.2339 to -0.1014	0.8647	Two-tailed	4.3719

## Sheet: fig7d-g, j, k, m
fig7d
ID8
Myt1	mock Ctrl	NC Ctrl	OE Ctrl	mock HT	NC HT	OE HT	ANOVA summary		Tukey's multiple comparisons test	Mean Diff.	95.00% CI of diff.	Summary	Adjusted P Value
EXP1	0.9606	0.953	0.9732	0.207	0.2058	0.4931	F	352.1	mock Ctrl vs. NC Ctrl	0.01281	-0.06605 to 0.09168	ns	0.9969
EXP2	0.9978	0.8968	0.8865	0.2646	0.2384	0.4757	P value	<0.0001	mock Ctrl vs. OE Ctrl	0.07029	-0.008580 to 0.1492	ns	0.1085
EXP3	0.8535	0.8775	0.9503	0.2765	0.1985	0.3237	P value summary	****	mock Ctrl vs. mock HT	0.7264	0.6476 to 0.8053	****	<0.0001
EXP4	0.9413	0.9439	0.88	0.3181	0.2365	0.3699	Significant diff. among means (P < 0.05)?	Yes	mock Ctrl vs. NC HT	0.7306	0.6517 to 0.8094	****	<0.0001
EXP5	0.8947	1.0607	0.8456	0.3512	0.2168	0.3598	η²	0.9576	mock Ctrl vs. OE HT	0.5508	0.4719 to 0.6297	****	<0.0001
EXP6	1.0725	1.0953	0.9483	0.3779	0.3168	0.3895			NC Ctrl vs. OE Ctrl	0.05747	-0.02139 to 0.1363	ns	0.2834
EXP7	1.0992	1.0724	1.0248	0.2949	0.3273	0.4239			NC Ctrl vs. mock HT	0.7136	0.6347 to 0.7925	****	<0.0001
EXP8	1.079	1.0352	0.919	0.1906	0.2274	0.3995			NC Ctrl vs. NC HT	0.7178	0.6389 to 0.7966	****	<0.0001
EXP9	1.0037	0.9592	0.9018	0.2151	0.2647	0.4571			NC Ctrl vs. OE HT	0.538	0.4591 to 0.6169	****	<0.0001
EXP10	0.9032	0.8649	0.902	0.2626	0.2476	0.4649			OE Ctrl vs. mock HT	0.6561	0.5773 to 0.7350	****	<0.0001
EXP11	0.9276	0.9075	0.8856	0.2509	0.2619	0.5408			OE Ctrl vs. NC HT	0.6603	0.5814 to 0.7392	****	<0.0001
EXP12	1.0471	0.9977	0.8933	0.2742	0.2813	0.4273			OE Ctrl vs. OE HT	0.4805	0.4017 to 0.5594	****	<0.0001
EXP13	1.0753	1.0416	0.9776	0.2946	0.3734	0.6013			mock HT vs. NC HT	0.00415	-0.07472 to 0.08302	ns	>0.9999
EXP14	1.1445	1.1149	1.028	0.2519	0.3756	0.5621			mock HT vs. OE HT	-0.1756	-0.2545 to -0.09674	****	<0.0001
									NC HT vs. OE HT	-0.1798	-0.2586 to -0.1009	****	<0.0001
OVCAR8
Myt1	mock Ctrl	NC Ctrl	OE Ctrl	mock HT	NC HT	OE HT	ANOVA summary		Tukey's multiple comparisons test	Mean Diff.	95.00% CI of diff.	Summary	Adjusted P Value
EXP1	0.8239	0.7524	0.7994	0.6084	0.5645	0.8088	F	41	mock Ctrl vs. NC Ctrl	0.07401	-0.02916 to 0.1772	ns	0.3002
EXP2	0.9467	0.7336	0.8307	0.5872	0.6957	0.8555	P value	<0.0001	mock Ctrl vs. OE Ctrl	0.09824	-0.004929 to 0.2014	ns	0.0711
EXP3	0.9974	0.9235	0.854	0.6115	0.7212	0.7205	P value summary	****	mock Ctrl vs. mock HT	0.3837	0.2805 to 0.4869	****	<0.0001
EXP4	1.0459	1.0526	0.984	0.612	0.6461	0.7727	Significant diff. among means (P < 0.05)?	Yes	mock Ctrl vs. NC HT	0.3677	0.2646 to 0.4709	****	<0.0001
EXP5	0.9773	1.0647	0.9381	0.6247	0.6365	0.81	η²	0.7244	mock Ctrl vs. OE HT	0.2169	0.1137 to 0.3200	****	<0.0001
EXP6	1.0221	1.144	0.8961	0.5195	0.7057	0.7813			NC Ctrl vs. OE Ctrl	0.02424	-0.07894 to 0.1274	ns	0.983
EXP7	1.1391	1.1567	0.9887	0.6522	0.7776	0.8028			NC Ctrl vs. mock HT	0.3097	0.2065 to 0.4129	****	<0.0001
EXP8	0.7707	0.7255	0.8275	0.5743	0.4551	0.7311			NC Ctrl vs. NC HT	0.2937	0.1905 to 0.3969	****	<0.0001
EXP9	0.9265	0.7726	0.7964	0.6717	0.4969	0.8748			NC Ctrl vs. OE HT	0.1429	0.03969 to 0.2460	**	0.0016
EXP10	0.9643	0.9541	0.8154	0.6476	0.6669	0.7437			OE Ctrl vs. mock HT	0.2855	0.1823 to 0.3886	****	<0.0001
EXP11	1.073	0.9227	0.95	0.5635	0.6297	0.7251			OE Ctrl vs. NC HT	0.2695	0.1663 to 0.3727	****	<0.0001
EXP12	1.027	0.9292	0.9746	0.6392	0.6121	0.7571			OE Ctrl vs. OE HT	0.1186	0.01546 to 0.2218	*	0.0148
EXP13	1.0885	0.9661	0.9645	0.7117	0.6068	0.8469			mock HT vs. NC HT	-0.01599	-0.1192 to 0.08719	ns	0.9975
EXP14	1.1976	0.8662	1.0052	0.6045	0.637	0.7335			mock HT vs. OE HT	-0.1668	-0.2700 to -0.06367	***	0.0001
									NC HT vs. OE HT	-0.1509	-0.2540 to -0.04769	***	0.0007
fig7e
ID8	%G1 phase			%S1 phase			%S2 phase			%S3 phase			%Non-replicating S phase			%G2/M phase
Myt1	EXP1	EXP2	EXP3	EXP1	EXP2	EXP3	EXP1	EXP2	EXP3	EXP1	EXP2	EXP3	EXP1	EXP2	EXP3	EXP1	EXP2	EXP3
NC Ctrl	46.6233	33.0628	35.159	8.22411	18.8358	14.4597	18.4092	20.6392	14.0636	10.5053	12.0228	14.0636	2.33117	1.2123	6.60592	13.907	14.227	15.6482
OE Ctrl	40.9754	35.4438	39.7286	12.1927	12.1175	11.8989	20.4877	21.7106	12.8823	11.593	16.6616	9.25361	2.45852	1.34303	8.73242	12.2926	12.7234	17.5042
NC HT	37.3813	42.1555	38.8955	0.242473	0.353027	10.8868	0.262679	0.882567	5.43349	0.484946	1.16291	4.20625	26.47	24.4004	15.6374	35.1586	31.0456	24.9406
OE HT	32.0281	18.1254	39.9921	10.4418	4.8568	13.5953	23.3936	14.9209	7.78009	18.2731	7.01983	4.79309	7.90161	20.4286	16.6716	7.96185	34.6485	17.1678
OVCAR8	%G1 phase			%S1 phase			%S2 phase			%S3 phase			%Non-replicating S phase			%G2/M phase
Myt1	EXP1	EXP2	EXP3	EXP1	EXP2	EXP3	EXP1	EXP2	EXP3	EXP1	EXP2	EXP3	EXP1	EXP2	EXP3	EXP1	EXP2	EXP3
NC Ctrl	36.9228	48.1083	37.6307	24.7811	14.6202	13.0413	10.2508	16.2995	13.0413	3.30414	8.24854	12.3444	5.73248	2.05473	7.51618	19.0088	10.6688	16.4261
OE Ctrl	44.6756	48.4897	39.8684	18.2268	23.0525	13.2563	13.9673	12.7186	14.1533	7.0629	4.18323	7.50523	3.68499	2.5934	9.96711	12.3824	8.96264	15.2497
NC HT	32.7967	51.1409	33.4365	8.22898	14.4115	6.11838	7.20533	13.1105	7.90498	2.27589	2.63211	4.93063	22.9577	7.39592	15.6702	26.5355	11.309	31.9393
OE HT	48.7368	47.8162	38.1482	9.18043	19.2251	25.7302	8.9815	13.9998	7.88794	4.90352	4.95909	5.6825	9.49871	4.15065	11.5239	18.699	9.84916	11.0272
fig 7f
ID8	BrdU+%
Myt1	EXP1	EXP2	EXP3	ANOVA summary		Tukey's multiple comparisons test	Mean Diff.	95.00% CI of diff.	Summary	Adjusted P Value
NC Ctrl	0.220751	1.09562	0.517241	F	184.5	NC Ctrl vs. OE Ctrl	0.4159	-7.202 to 8.034	ns	0.9979
OE Ctrl	0	0.287356	0.298507	P value	<0.0001	NC Ctrl vs. NC HT	-47.81	-55.43 to -40.20	****	<0.0001
NC HT	54.4118	47.1154	43.75	P value summary	****	NC Ctrl vs. OE HT	-21.96	-29.58 to -14.35	****	<0.0001
OE HT	24.6575	20.6557	22.4138	Significant diff. among means (P < 0.05)?	Yes	OE Ctrl vs. NC HT	-48.23	-55.85 to -40.61	****	<0.0001
				η²	0.9858	OE Ctrl vs. OE HT	-22.38	-30.00 to -14.76	****	<0.0001
						NC HT vs. OE HT	25.85	18.23 to 33.47	****	<0.0001
ID8	γH2AX+%
Myt1	EXP1	EXP2	EXP3	ANOVA summary		Tukey's multiple comparisons test	Mean Diff.	95.00% CI of diff.	Summary	Adjusted P Value
NC Ctrl	0.441501	1.39442	1.2069	F	249.7	NC Ctrl vs. OE Ctrl	-2.277	-9.623 to 5.070	ns	0.7578
OE Ctrl	2.589	4.5977	2.68657	P value	<0.0001	NC Ctrl vs. NC HT	-55.26	-62.61 to -47.92	****	<0.0001
NC HT	60.2941	53.8462	54.6875	P value summary	****	NC Ctrl vs. OE HT	-14.65	-21.99 to -7.301	***	0.001
OE HT	18.4932	10.8197	17.6724	Significant diff. among means (P < 0.05)?	Yes	OE Ctrl vs. NC HT	-52.98	-60.33 to -45.64	****	<0.0001
				η²	0.9894	OE Ctrl vs. OE HT	-12.37	-19.72 to -5.024	**	0.0029
						NC HT vs. OE HT	40.61	33.27 to 47.96	****	<0.0001
ID8	BrdU+/γH2AX+%
Myt1	EXP1	EXP2	EXP3	ANOVA summary		Tukey's multiple comparisons test	Mean Diff.	95.00% CI of diff.	Summary	Adjusted P Value
NC Ctrl	0.110375	0	0	F	90.57	NC Ctrl vs. OE Ctrl	-0.2506	-10.09 to 9.585	ns	0.9998
OE Ctrl	0	0.862069	0	P value	<0.0001	NC Ctrl vs. NC HT	-43.4	-53.24 to -33.57	****	<0.0001
NC HT	51.4706	41.3462	37.5	P value summary	****	NC Ctrl vs. OE HT	-7.921	-17.76 to 1.915	ns	0.1204
OE HT	9.24658	5.57377	9.05172	Significant diff. among means (P < 0.05)?	Yes	OE Ctrl vs. NC HT	-43.15	-52.99 to -33.32	****	<0.0001
				η²	0.9714	OE Ctrl vs. OE HT	-7.67	-17.51 to 2.166	ns	0.1349
						NC HT vs. OE HT	35.48	25.65 to 45.32	****	<0.0001
OVCAR8	BrdU+%
Myt1	EXP1	EXP2	EXP3	ANOVA summary		Tukey's multiple comparisons test	Mean Diff.	95.00% CI of diff.	Summary	Adjusted P Value
NC Ctrl	2.88462	1.18343	2.5	F	322.6	NC Ctrl vs. OE Ctrl	-4.245	-8.214 to -0.2758	*	0.0366
OE Ctrl	8.06452	4.57143	6.66667	P value	<0.0001	NC Ctrl vs. NC HT	-35.27	-39.24 to -31.30	****	<0.0001
NC HT	37.3239	39.1026	35.9477	P value summary	****	NC Ctrl vs. OE HT	-11.59	-15.56 to -7.620	****	<0.0001
OE HT	14.9533	14.5299	11.8519	Significant diff. among means (P < 0.05)?	Yes	OE Ctrl vs. NC HT	-31.02	-34.99 to -27.05	****	<0.0001
				η²	0.9918	OE Ctrl vs. OE HT	-7.344	-11.31 to -3.375	**	0.0016
						NC HT vs. OE HT	23.68	19.71 to 27.65	****	<0.0001
OVCAR8	γH2AX+%
Myt1	EXP1	EXP2	EXP3	ANOVA summary		Tukey's multiple comparisons test	Mean Diff.	95.00% CI of diff.	Summary	Adjusted P Value
NC Ctrl	2.88462	3.5503	3.125	F	57.39	NC Ctrl vs. OE Ctrl	-7.385	-14.45 to -0.3177	*	0.0409
OE Ctrl	12.0968	6.28571	13.3333	P value	<0.0001	NC Ctrl vs. NC HT	-27.68	-34.75 to -20.61	****	<0.0001
NC HT	31.6901	26.9231	33.9869	P value summary	****	NC Ctrl vs. OE HT	-8.335	-15.40 to -1.268	*	0.0225
OE HT	13.0841	11.1111	10.3704	Significant diff. among means (P < 0.05)?	Yes	OE Ctrl vs. NC HT	-20.29	-27.36 to -13.23	****	<0.0001
				η²	0.9556	OE Ctrl vs. OE HT	-0.9499	-8.018 to 6.118	ns	0.9716
						NC HT vs. OE HT	19.34	12.28 to 26.41	***	0.0001
OVCAR8	BrdU+/γH2AX+%
Myt1	EXP1	EXP2	EXP3	ANOVA summary		Tukey's multiple comparisons test	Mean Diff.	95.00% CI of diff.	Summary	Adjusted P Value
NC Ctrl	1.44231	1.18343	0	F	89.36	NC Ctrl vs. OE Ctrl	0.6064	-4.590 to 5.803	ns	0.981
OE Ctrl	0.806452	0	0	P value	<0.0001	NC Ctrl vs. NC HT	-22.41	-27.61 to -17.21	****	<0.0001
NC HT	22.5352	19.8718	27.451	P value summary	****	NC Ctrl vs. OE HT	-3.835	-9.032 to 1.361	ns	0.1624
OE HT	4.6729	4.2735	5.18519	Significant diff. among means (P < 0.05)?	Yes	OE Ctrl vs. NC HT	-23.02	-28.21 to -17.82	****	<0.0001
				η²	0.971	OE Ctrl vs. OE HT	-4.442	-9.638 to 0.7550	ns	0.0964
						NC HT vs. OE HT	18.58	13.38 to 23.77	****	<0.0001
fig7g
	ID8			ID8R
AZD1775	EXP1	EXP2	EXP3	EXP1	EXP2	EXP3
0.15625	1.0491	0.9961	0.9548	0.9857	0.9539	1.0604
0.3125	0.7696	0.8074	0.7447	0.8566	0.8923	0.9172
0.625	0.5891	0.6094	0.6292	0.7916	0.7632	0.8506
1.25	0.5192	0.4201	0.4627	0.7528	0.7558	0.8373
2.5	0.3964	0.3207	0.375	0.7154	0.7356	0.7479
5	0.2708	0.2041	0.2555	0.67	0.7235	0.7428
10	0.195	0.1305	0.1219	0.5499	0.5859	0.6554
concentration uM
fig7j
	ID8R NC				ID8R siMyt1
AZD1775	EXP1	EXP2	EXP3	EXP4	EXP1	EXP2	EXP3	EXP4
0.15625	1.1381	0.9964	0.8749	0.9906	0.9467	1.0315	1.0097	1.0121
0.3125	0.7895	0.8753	0.8655	0.9691	0.6794	0.5119	0.5479	0.5646
0.625	0.8984	0.8289	0.6921	0.8543	0.484	0.5005	0.4881	0.4193
1.25	0.6844	0.7135	0.792	0.6795	0.3614	0.3592	0.5025	0.5136
2.5	0.522	0.6572	0.7124	0.6832	0.427	0.4102	0.3481	0.4436
5	0.6266	0.6833	0.5535	0.6584	0.4093	0.3931	0.3173	0.3817
10	0.5419	0.5698	0.6678	0.5318	0.2977	0.3936	0.3457	0.4205
concentration uM
fig7k
	ID8 NC			ID8 Myt1OE
AZD1775	EXP1	EXP2	EXP3	EXP1	EXP2	EXP3
0.15625	0.9616	1.0154	1.0229	0.9737	0.9992	1.0271
0.3125	0.8485	0.7595	0.8334	0.9283	0.9986	1.0061
0.625	0.5515	0.6512	0.5486	0.819	0.9009	0.9516
1.25	0.3841	0.469	0.454	0.6409	0.759	0.8011
2.5	0.3478	0.333	0.3315	0.5581	0.5494	0.6462
5	0.3223	0.2685	0.2389	0.514	0.542	0.5898
10	0.1785	0.0816	0.1437	0.3937	0.4487	0.4071
concentration uM
	OVCAR8 NC			OVCAR8 Myt1OE
AZD1775	EXP1	EXP2	EXP3	EXP1	EXP2	EXP3
0.15625	1.006	0.9817	1.0123	1.0105	0.9856	1.0039
0.3125	0.5725	0.658	0.5853	0.7989	0.855	0.8146
0.625	0.2582	0.4062	0.3721	0.6969	0.7207	0.6577
1.25	0.2326	0.2791	0.3137	0.5319	0.6059	0.5611
2.5	0.2136	0.2506	0.1815	0.421	0.4373	0.3422
5	0.0851	0.1651	0.1288	0.2724	0.2436	0.2539
10	0.1194	0.0498	0.0807	0.1711	0.1906	0.1705
concentration uM
fig7m
Clarifying: The experiments for the HT and AZD1775 combination in ID8 and ID8R were conducted simultaneously, hence sharing the same set of ID8R AZD1775 in Fig 7g and Fig 7m.
ID8R	Ctrl			HT
AZD1775	EXP1	EXP2	EXP3	EXP1	EXP2	EXP3
0.15625	0.9857	0.9539	1.0604	0.9981	1.0523	0.9496
0.3125	0.8566	0.8923	0.9172	0.8013	0.7662	0.7468
0.625	0.7916	0.7632	0.8506	0.6959	0.655	0.6662
1.25	0.7528	0.7558	0.8373	0.5662	0.6181	0.5973
2.5	0.7154	0.7356	0.7479	0.553	0.5173	0.5342
5	0.67	0.7235	0.7428	0.496	0.4728	0.4267
10	0.5499	0.5859	0.6554	0.3668	0.4694	0.4083
concentration uM

## Sheet: fig8a
Attributing the source
Image by <a href="https://www.freepik.com/free-vector/set-mix-anesthesia-day_39265213.htm#query=anesthesia%20mask&position=2&from_view=search&track=ais&uuid=88b380dd-30ff-43c2-be6f-3aa7fd470e03">Image by brgfx</a> on Freepik
Image by <a href="https://www.freepik.com/free-vector/science-flat-color-isolated-icons_4267692.htm#query=Laboratory%20water%20bath&position=1&from_view=search&track=ais&uuid=629c96d5-dbb1-4344-842d-7301c24ec581">Image by macrovector</a> on Freepik
Image by <a href="https://www.freepik.com/free-vector/cryonics-transplantation-flat-flowchart-infographic_6204170.htm#query=peristaltic%20pump&position=3&from_view=search&track=ais&uuid=70d0dfdf-5bf4-46de-ba99-e5a46d6b4a37">Image by macrovector</a> on Freepik
Image by <a href="https://www.freepik.com/free-vector/hand-drawn-oxygen-tank-illustration_30121382.htm#query=gas%20anesthesia%20machine&position=1&from_view=search&track=ais&uuid=102df5a3-6eaa-42bd-a308-2784cf8b5041">Freepik</a>
Image by <a href="https://www.freepik.com/free-vector/laboratory-equipment-icon-set_4029333.htm#query=laboratory%20water%20bath&position=12&from_view=search&track=ais&uuid=25113f6d-5a9e-42a1-a213-81658879f62c">Image by macrovector</a> on Freepik
Image by <a href="https://www.freepik.com/free-vector/detailed-essential-oil-herb-collection-with-bottles_12151018.htm#query=amber%20bottle&position=7&from_view=search&track=ais&uuid=d184c34e-ea52-49b0-8c5a-ac58182bb400">Freepik</a>

## Sheet: fig8c
fig8c	Vehicle																	HT
	AZD1775																	HT+AZD1775

[truncated: 10 more sheets: fig8d-f, figS1k-l, figS1m, n, o, figS2a-d, figS3a-c, e, g-i, figS3d, f, figS4a, d, figS4b-c, e-g, figS5a-c, figS6b-e]
